# Supplementary material for: Covalently linked molecular catalysts in conjugated polymer dots boost photocatalytic alcohol oxidation in neutral condition
Source: Nat Commun. 2024 Aug 8;15:6765. doi: 10.1038/s41467-024-51097-z (PMC11310486; doi:10.1038/s41467-024-51097-z)
Supplement: Supplementary file 3 — Source Data [file 41467_2024_51097_MOESM3_ESM.xlsx]

## Sheet: Figure 1b
Wavenumber	PFBT	Wavenumber	PFBT-COOH	Wavenumber	PFBT-TEMPO
3997.67	0.78488	3997.67	1.0277	3997.67	1.25076
3995.74	0.78488	3995.74	1.02783	3995.74	1.25076
3993.81	0.78488	3993.81	1.02785	3993.81	1.25076
3991.88	0.78492	3991.88	1.02778	3991.88	1.25076
3989.95	0.78492	3989.95	1.02773	3989.95	1.25076
3988.03	0.78491	3988.03	1.02773	3988.03	1.25076
3986.1	0.78492	3986.1	1.02773	3986.1	1.25076
3984.17	0.78496	3984.17	1.0277	3984.17	1.25076
3982.24	0.78496	3982.24	1.02766	3982.24	1.25076
3980.31	0.78495	3980.31	1.02766	3980.31	1.25076
3978.38	0.78497	3978.38	1.02774	3978.38	1.25076
3976.45	0.78503	3976.45	1.02784	3976.45	1.25075
3974.53	0.78506	3974.53	1.02786	3974.53	1.25074
3972.6	0.78506	3972.6	1.02782	3972.6	1.25073
3970.67	0.78508	3970.67	1.02782	3970.67	1.25072
3968.74	0.78511	3968.74	1.02791	3968.74	1.25072
3966.81	0.78514	3966.81	1.02798	3966.81	1.25072
3964.88	0.78514	3964.88	1.02794	3964.88	1.25071
3962.96	0.78517	3962.96	1.02783	3962.96	1.25071
3961.03	0.78522	3961.03	1.02782	3961.03	1.25069
3959.1	0.78524	3959.1	1.02793	3959.1	1.25065
3957.17	0.78526	3957.17	1.02801	3957.17	1.25061
3955.24	0.7853	3955.24	1.02799	3955.24	1.25057
3953.31	0.78534	3953.31	1.02791	3953.31	1.25053
3951.38	0.78539	3951.38	1.02789	3951.38	1.25049
3949.46	0.78546	3949.46	1.02795	3949.46	1.25046
3947.53	0.7855	3947.53	1.02801	3947.53	1.25042
3945.6	0.78551	3945.6	1.02798	3945.6	1.25039
3943.67	0.78552	3943.67	1.02791	3943.67	1.25036
3941.74	0.78555	3941.74	1.02791	3941.74	1.25034
3939.81	0.78557	3939.81	1.02804	3939.81	1.25032
3937.89	0.78557	3937.89	1.02817	3937.89	1.25029
3935.96	0.7856	3935.96	1.02819	3935.96	1.25025
3934.03	0.78569	3934.03	1.02809	3934.03	1.25018
3932.1	0.78576	3932.1	1.02803	3932.1	1.25009
3930.17	0.78577	3930.17	1.02808	3930.17	1.24999
3928.24	0.78578	3928.24	1.02818	3928.24	1.24991
3926.32	0.78582	3926.32	1.0282	3926.32	1.24986
3924.39	0.78586	3924.39	1.02812	3924.39	1.24985
3922.46	0.78586	3922.46	1.02806	3922.46	1.24987
3920.53	0.78589	3920.53	1.02808	3920.53	1.24989
3918.6	0.78598	3918.6	1.02814	3918.6	1.24988
3916.67	0.786	3916.67	1.02818	3916.67	1.24983
3914.74	0.78593	3914.74	1.02818	3914.74	1.24972
3912.82	0.78585	3912.82	1.02823	3912.82	1.24955
3910.89	0.78585	3910.89	1.02833	3910.89	1.24932
3908.96	0.78592	3908.96	1.02838	3908.96	1.24905
3907.03	0.7861	3907.03	1.02832	3907.03	1.24876
3905.1	0.78639	3905.1	1.02815	3905.1	1.24848
3903.17	0.78666	3903.17	1.02804	3903.17	1.24825
3901.25	0.78675	3901.25	1.02811	3901.25	1.24806
3899.32	0.78664	3899.32	1.02831	3899.32	1.24791
3897.39	0.78645	3897.39	1.02841	3897.39	1.24781
3895.46	0.7863	3895.46	1.02836	3895.46	1.24779
3893.53	0.78634	3893.53	1.02829	3893.53	1.24784
3891.6	0.78648	3891.6	1.02834	3891.6	1.24794
3889.67	0.78661	3889.67	1.02845	3889.67	1.24805
3887.75	0.78672	3887.75	1.02845	3887.75	1.24814
3885.82	0.78683	3885.82	1.02837	3885.82	1.2482
3883.89	0.78688	3883.89	1.02833	3883.89	1.24819
3881.96	0.78685	3881.96	1.02841	3881.96	1.24809
3880.03	0.78679	3880.03	1.02857	3880.03	1.24793
3878.1	0.78672	3878.1	1.02866	3878.1	1.24782
3876.18	0.78669	3876.18	1.0286	3876.18	1.24778
3874.25	0.78682	3874.25	1.02852	3874.25	1.24779
3872.32	0.78708	3872.32	1.02853	3872.32	1.24777
3870.39	0.78732	3870.39	1.02858	3870.39	1.24766
3868.46	0.78739	3868.46	1.02857	3868.46	1.24743
3866.53	0.78729	3866.53	1.02848	3866.53	1.2471
3864.6	0.78718	3864.6	1.02843	3864.6	1.24671
3862.68	0.78713	3862.68	1.02855	3862.68	1.24632
3860.75	0.78708	3860.75	1.02877	3860.75	1.24594
3858.82	0.78714	3858.82	1.02885	3858.82	1.24561
3856.89	0.78761	3856.89	1.02867	3856.89	1.24538
3854.96	0.78846	3854.96	1.02841	3854.96	1.24529
3853.03	0.78898	3853.03	1.02842	3853.03	1.2453
3851.11	0.78858	3851.11	1.02869	3851.11	1.24534
3849.18	0.78769	3849.18	1.02884	3849.18	1.24544
3847.25	0.78715	3847.25	1.02877	3847.25	1.24561
3845.32	0.78715	3845.32	1.02873	3845.32	1.24585
3843.39	0.78738	3843.39	1.02886	3843.39	1.24611
3841.46	0.78771	3841.46	1.02898	3841.46	1.24638
3839.54	0.7881	3839.54	1.02892	3839.54	1.24665
3837.61	0.78833	3837.61	1.02876	3837.61	1.24689
3835.68	0.78822	3835.68	1.02875	3835.68	1.24705
3833.75	0.78795	3833.75	1.02892	3833.75	1.24711
3831.82	0.78777	3831.82	1.02907	3831.82	1.24711
3829.89	0.78767	3829.89	1.02908	3829.89	1.24706
3827.96	0.78759	3827.96	1.02901	3827.96	1.24701
3826.04	0.78764	3826.04	1.02901	3826.04	1.24703
3824.11	0.78793	3824.11	1.02914	3824.11	1.2471
3822.18	0.78829	3822.18	1.02925	3822.18	1.24718
3820.25	0.78845	3820.25	1.02919	3820.25	1.24718
3818.32	0.78845	3818.32	1.02903	3818.32	1.24712
3816.39	0.78843	3816.39	1.02898	3816.39	1.24702
3814.47	0.7883	3814.47	1.02919	3814.47	1.24691
3812.54	0.78799	3812.54	1.02941	3812.54	1.24679
3810.61	0.78783	3810.61	1.02936	3810.61	1.24672
3808.68	0.78802	3808.68	1.02914	3808.68	1.24672
3806.75	0.78828	3806.75	1.02909	3806.75	1.24676
3804.82	0.78847	3804.82	1.02925	3804.82	1.24684
3802.89	0.78866	3802.89	1.02932	3802.89	1.24699
3800.97	0.78873	3800.97	1.02918	3800.97	1.24723
3799.04	0.78853	3799.04	1.02908	3799.04	1.24752
3797.11	0.78824	3797.11	1.02922	3797.11	1.24786
3795.18	0.78811	3795.18	1.0295	3795.18	1.24826
3793.25	0.78803	3793.25	1.02963	3793.25	1.24872
3791.32	0.78788	3791.32	1.02951	3791.32	1.24918
3789.4	0.78778	3789.4	1.02937	3789.4	1.24959
3787.47	0.78787	3787.47	1.02943	3787.47	1.24991
3785.54	0.78803	3785.54	1.0296	3785.54	1.25009
3783.61	0.7881	3783.61	1.02962	3783.61	1.25012
3781.68	0.78811	3781.68	1.02945	3781.68	1.25003
3779.75	0.78817	3779.75	1.02934	3779.75	1.24987
3777.82	0.78821	3777.82	1.02947	3777.82	1.24967
3775.9	0.78818	3775.9	1.02969	3775.9	1.2495
3773.97	0.78814	3773.97	1.0297	3773.97	1.24941
3772.04	0.78822	3772.04	1.0295	3772.04	1.24939
3770.11	0.78836	3770.11	1.02938	3770.11	1.24939
3768.18	0.78845	3768.18	1.0295	3768.18	1.24938
3766.25	0.78845	3766.25	1.02969	3766.25	1.2493
3764.33	0.78838	3764.33	1.0297	3764.33	1.24906
3762.4	0.78831	3762.4	1.02954	3762.4	1.24864
3760.47	0.78836	3760.47	1.02945	3760.47	1.24806
3758.54	0.7885	3758.54	1.02956	3758.54	1.24733
3756.61	0.78863	3756.61	1.0297	3756.61	1.24651
3754.68	0.78886	3754.68	1.02962	3754.68	1.24567
3752.76	0.78931	3752.76	1.02935	3752.76	1.24488
3750.83	0.78976	3750.83	1.02922	3750.83	1.24419
3748.9	0.78993	3748.9	1.02941	3748.9	1.24365
3746.97	0.78998	3746.97	1.02966	3746.97	1.24334
3745.04	0.79003	3745.04	1.02973	3745.04	1.24332
3743.11	0.78982	3743.11	1.0298	3743.11	1.24355
3741.18	0.78938	3741.18	1.03007	3741.18	1.24397
3739.26	0.78923	3739.26	1.03045	3739.26	1.24456
3737.33	0.78955	3737.33	1.03079	3737.33	1.24529
3735.4	0.78991	3735.4	1.03103	3735.4	1.2461
3733.47	0.78997	3733.47	1.03122	3733.47	1.24691
3731.54	0.78978	3731.54	1.03148	3731.54	1.24764
3729.61	0.78955	3729.61	1.03177	3729.61	1.24826
3727.69	0.78941	3727.69	1.0319	3727.69	1.24874
3725.76	0.78932	3725.76	1.03175	3725.76	1.24908
3723.83	0.7892	3723.83	1.03145	3723.83	1.2493
3721.9	0.78904	3721.9	1.03118	3721.9	1.24942
3719.97	0.78885	3719.97	1.03093	3719.97	1.24942
3718.04	0.78858	3718.04	1.03057	3718.04	1.24934
3716.11	0.78838	3716.11	1.03012	3716.11	1.24925
3714.19	0.78846	3714.19	1.02978	3714.19	1.24919
3712.26	0.78875	3712.26	1.02977	3712.26	1.24921
3710.33	0.7889	3710.33	1.03007	3710.33	1.24929
3708.4	0.78869	3708.4	1.03039	3708.4	1.24943
3706.47	0.78836	3706.47	1.03056	3706.47	1.24961
3704.54	0.78818	3704.54	1.03059	3704.54	1.2498
3702.62	0.78815	3702.62	1.03053	3702.62	1.24994
3700.69	0.78805	3700.69	1.03043	3700.69	1.24999
3698.76	0.78777	3698.76	1.03026	3698.76	1.24995
3696.83	0.7874	3696.83	1.02999	3696.83	1.24981
3694.9	0.78708	3694.9	1.0296	3694.9	1.24958
3692.97	0.78692	3692.97	1.02911	3692.97	1.24926
3691.04	0.78692	3691.04	1.02851	3691.04	1.24885
3689.12	0.78681	3689.12	1.02792	3689.12	1.24834
3687.19	0.78632	3687.19	1.02751	3687.19	1.24772
3685.26	0.78558	3685.26	1.02731	3685.26	1.24704
3683.33	0.78501	3683.33	1.02714	3683.33	1.24636
3681.4	0.78482	3681.4	1.02693	3681.4	1.24571
3679.47	0.78493	3679.47	1.02665	3679.47	1.24509
3677.55	0.78524	3677.55	1.02635	3677.55	1.24453
3675.62	0.78551	3675.62	1.02624	3675.62	1.24408
3673.69	0.78553	3673.69	1.02632	3673.69	1.2438
3671.76	0.78538	3671.76	1.02633	3671.76	1.24373
3669.83	0.78511	3669.83	1.02624	3669.83	1.24381
3667.9	0.78459	3667.9	1.02618	3667.9	1.24395
3665.97	0.78393	3665.97	1.02612	3665.97	1.24407
3664.05	0.78341	3664.05	1.02598	3664.05	1.24411
3662.12	0.78306	3662.12	1.02578	3662.12	1.24405
3660.19	0.78278	3660.19	1.02554	3660.19	1.24385
3658.26	0.78256	3658.26	1.02527	3658.26	1.24346
3656.33	0.78229	3656.33	1.02499	3656.33	1.24289
3654.4	0.78191	3654.4	1.02468	3654.4	1.24223
3652.48	0.78167	3652.48	1.02428	3652.48	1.24162
3650.55	0.78154	3650.55	1.02382	3650.55	1.24116
3648.62	0.78113	3648.62	1.0234	3648.62	1.24087
3646.69	0.78021	3646.69	1.02309	3646.69	1.24073
3644.76	0.77911	3644.76	1.02282	3644.76	1.24071
3642.83	0.77818	3642.83	1.0225	3642.83	1.24079
3640.91	0.77739	3640.91	1.02216	3640.91	1.2409
3638.98	0.7766	3638.98	1.02182	3638.98	1.24091
3637.05	0.77579	3637.05	1.02145	3637.05	1.24075
3635.12	0.77501	3635.12	1.02101	3635.12	1.24041
3633.19	0.77432	3633.19	1.02049	3633.19	1.23994
3631.26	0.77374	3631.26	1.01989	3631.26	1.23938
3629.33	0.77302	3629.33	1.01926	3629.33	1.23878
3627.41	0.7718	3627.41	1.01864	3627.41	1.23815
3625.48	0.77017	3625.48	1.01797	3625.48	1.23752
3623.55	0.76861	3623.55	1.01715	3623.55	1.23697
3621.62	0.7673	3621.62	1.01616	3621.62	1.23654
3619.69	0.76598	3619.69	1.01504	3619.69	1.23622
3617.76	0.7644	3617.76	1.01389	3617.76	1.23593
3615.84	0.76267	3615.84	1.01273	3615.84	1.23565
3613.91	0.76099	3613.91	1.01155	3613.91	1.23538
3611.98	0.75939	3611.98	1.0104	3611.98	1.23514
3610.05	0.75777	3610.05	1.00936	3610.05	1.23493
3608.12	0.75606	3608.12	1.00846	3608.12	1.2347
3606.19	0.75426	3606.19	1.00763	3606.19	1.23444
3604.26	0.75246	3604.26	1.00676	3604.26	1.23414
3602.34	0.75068	3602.34	1.00575	3602.34	1.23382
3600.41	0.74889	3600.41	1.00461	3600.41	1.23346
3598.48	0.74711	3598.48	1.00348	3598.48	1.23304
3596.55	0.74532	3596.55	1.00237	3596.55	1.23251
3594.62	0.7435	3594.62	1.00119	3594.62	1.2319
3592.69	0.7416	3592.69	0.99988	3592.69	1.23127
3590.77	0.73976	3590.77	0.99851	3590.77	1.23067
3588.84	0.73798	3588.84	0.99719	3588.84	1.23013
3586.91	0.73613	3586.91	0.99593	3586.91	1.22962
3584.98	0.73411	3584.98	0.99468	3584.98	1.22914
3583.05	0.732	3583.05	0.99342	3583.05	1.22868
3581.12	0.72995	3581.12	0.99218	3581.12	1.22825
3579.19	0.72805	3579.19	0.991	3579.19	1.22781
3577.27	0.72627	3577.27	0.98989	3577.27	1.22733
3575.34	0.7245	3575.34	0.98873	3575.34	1.22679
3573.41	0.7227	3573.41	0.98749	3573.41	1.2262
3571.48	0.72095	3571.48	0.98625	3571.48	1.22558
3569.55	0.71938	3569.55	0.98514	3569.55	1.22498
3567.62	0.71789	3567.62	0.98411	3567.62	1.22439
3565.7	0.71627	3565.7	0.98305	3565.7	1.22382
3563.77	0.7145	3563.77	0.98194	3563.77	1.22329
3561.84	0.71276	3561.84	0.9809	3561.84	1.22281
3559.91	0.71116	3559.91	0.97995	3559.91	1.22238
3557.98	0.70962	3557.98	0.979	3557.98	1.22198
3556.05	0.70805	3556.05	0.97791	3556.05	1.22158
3554.13	0.70647	3554.13	0.97675	3554.13	1.22115
3552.2	0.70493	3552.2	0.97563	3552.2	1.2207
3550.27	0.70347	3550.27	0.97463	3550.27	1.22023
3548.34	0.70208	3548.34	0.97364	3548.34	1.21975
3546.41	0.70066	3546.41	0.97255	3546.41	1.21927
3544.48	0.69918	3544.48	0.97142	3544.48	1.2188
3542.55	0.6977	3542.55	0.9704	3542.55	1.21833
3540.63	0.69628	3540.63	0.96952	3540.63	1.21789
3538.7	0.6949	3538.7	0.96859	3538.7	1.21748
3536.77	0.69351	3536.77	0.96746	3536.77	1.21709
3534.84	0.69211	3534.84	0.96627	3534.84	1.21668
3532.91	0.69075	3532.91	0.96522	3532.91	1.21626
3530.98	0.68948	3530.98	0.96431	3530.98	1.21583
3529.06	0.68826	3529.06	0.96335	3529.06	1.2154
3527.13	0.68701	3527.13	0.96226	3527.13	1.21496
3525.2	0.68572	3525.2	0.96115	3525.2	1.21454
3523.27	0.68446	3523.27	0.96025	3523.27	1.21412
3521.34	0.68328	3521.34	0.95953	3521.34	1.21373
3519.41	0.68211	3519.41	0.95874	3519.41	1.21334
3517.48	0.6809	3517.48	0.95778	3517.48	1.21297
3515.56	0.67968	3515.56	0.95678	3515.56	1.21259
3513.63	0.67854	3513.63	0.9559	3513.63	1.21221
3511.7	0.67748	3511.7	0.95515	3511.7	1.21183
3509.77	0.67641	3509.77	0.95436	3509.77	1.21143
3507.84	0.67527	3507.84	0.95346	3507.84	1.21104
3505.91	0.67416	3505.91	0.9526	3505.91	1.21065
3503.99	0.67314	3503.99	0.9519	3503.99	1.21028
3502.06	0.67216	3502.06	0.95129	3502.06	1.20991
3500.13	0.67116	3500.13	0.95058	3500.13	1.20956
3498.2	0.67013	3498.2	0.94975	3498.2	1.20922
3496.27	0.66913	3496.27	0.94895	3496.27	1.20889
3494.34	0.66817	3494.34	0.94827	3494.34	1.20856
3492.41	0.66723	3492.41	0.94761	3492.41	1.20823
3490.49	0.66628	3490.49	0.94684	3490.49	1.20789
3488.56	0.6653	3488.56	0.94601	3488.56	1.20754
3486.63	0.66435	3486.63	0.94528	3486.63	1.20718
3484.7	0.66347	3484.7	0.9447	3484.7	1.20682
3482.77	0.66261	3482.77	0.94417	3482.77	1.20645
3480.84	0.66172	3480.84	0.94353	3480.84	1.20608
3478.92	0.66077	3478.92	0.94278	3478.92	1.20572
3476.99	0.65986	3476.99	0.94204	3476.99	1.20536
3475.06	0.65901	3475.06	0.9414	3475.06	1.20501
3473.13	0.65817	3473.13	0.94076	3473.13	1.20468
3471.2	0.65729	3471.2	0.94002	3471.2	1.20437
3469.27	0.65642	3469.27	0.93926	3469.27	1.20408
3467.35	0.65561	3467.35	0.93866	3467.35	1.2038
3465.42	0.65483	3465.42	0.9382	3465.42	1.20354
3463.49	0.65405	3463.49	0.9377	3463.49	1.20329
3461.56	0.6533	3461.56	0.93707	3461.56	1.20304
3459.63	0.65257	3459.63	0.93642	3459.63	1.2028
3457.7	0.65188	3457.7	0.9359	3457.7	1.20257
3455.77	0.65124	3455.77	0.93551	3455.77	1.20233
3453.85	0.65066	3453.85	0.93509	3453.85	1.2021
3451.92	0.65011	3451.92	0.9346	3451.92	1.20187
3449.99	0.64959	3449.99	0.93412	3449.99	1.20165
3448.06	0.64916	3448.06	0.93379	3448.06	1.20142
3446.13	0.64881	3446.13	0.93363	3446.13	1.20121
3444.2	0.64851	3444.2	0.93351	3444.2	1.20101
3442.28	0.64823	3442.28	0.9333	3442.28	1.20084
3440.35	0.648	3440.35	0.93308	3440.35	1.20069
3438.42	0.64789	3438.42	0.93295	3438.42	1.20056
3436.49	0.64786	3436.49	0.93291	3436.49	1.20047
3434.56	0.64789	3434.56	0.93291	3434.56	1.20039
3432.63	0.648	3432.63	0.93291	3432.63	1.20034
3430.7	0.64821	3430.7	0.93301	3430.7	1.20031
3428.78	0.64851	3428.78	0.93328	3428.78	1.20029
3426.85	0.64891	3426.85	0.93363	3426.85	1.20028
3424.92	0.64938	3424.92	0.93396	3424.92	1.20028
3422.99	0.64993	3422.99	0.93428	3422.99	1.20029
3421.06	0.65053	3421.06	0.93468	3421.06	1.20032
3419.13	0.6512	3419.13	0.93516	3419.13	1.20036
3417.21	0.65193	3417.21	0.93568	3417.21	1.20042
3415.28	0.65274	3415.28	0.93618	3415.28	1.20049
3413.35	0.65363	3413.35	0.93671	3413.35	1.20058
3411.42	0.65458	3411.42	0.93733	3411.42	1.20069
3409.49	0.65559	3409.49	0.93808	3409.49	1.20082
3407.56	0.65666	3407.56	0.93891	3407.56	1.20096
3405.63	0.65776	3405.63	0.93971	3405.63	1.20112
3403.71	0.6589	3403.71	0.94046	3403.71	1.20131
3401.78	0.6601	3401.78	0.94124	3401.78	1.20152
3399.85	0.66137	3399.85	0.9421	3399.85	1.20176
3397.92	0.66266	3397.92	0.94298	3397.92	1.20202
3395.99	0.66399	3395.99	0.94384	3395.99	1.2023
3394.06	0.66536	3394.06	0.94475	3394.06	1.20261
3392.14	0.6668	3392.14	0.94576	3392.14	1.20294
3390.21	0.66828	3390.21	0.9468	3390.21	1.20329
3388.28	0.6698	3388.28	0.94784	3388.28	1.20365
3386.35	0.67138	3386.35	0.94888	3386.35	1.20403
3384.42	0.67301	3384.42	0.94995	3384.42	1.20441
3382.49	0.67471	3382.49	0.95108	3382.49	1.20481
3380.57	0.67648	3380.57	0.95229	3380.57	1.20522
3378.64	0.67832	3378.64	0.95353	3378.64	1.20563
3376.71	0.68022	3376.71	0.95471	3376.71	1.20606
3374.78	0.68216	3374.78	0.95589	3374.78	1.20649
3372.85	0.68417	3372.85	0.9572	3372.85	1.20694
3370.92	0.68623	3370.92	0.95864	3370.92	1.20739
3368.99	0.68833	3368.99	0.96004	3368.99	1.20786
3367.07	0.69045	3367.07	0.96135	3367.07	1.20833
3365.14	0.69254	3365.14	0.96264	3365.14	1.20882
3363.21	0.69463	3363.21	0.96399	3363.21	1.20931
3361.28	0.69674	3361.28	0.96544	3361.28	1.20981
3359.35	0.69883	3359.35	0.96685	3359.35	1.21032
3357.42	0.70087	3357.42	0.9681	3357.42	1.21083
3355.5	0.70288	3355.5	0.96924	3355.5	1.21133
3353.57	0.70489	3353.57	0.97047	3353.57	1.21183
3351.64	0.70688	3351.64	0.97186	3351.64	1.21231
3349.71	0.70882	3349.71	0.97321	3349.71	1.21279
3347.78	0.71068	3347.78	0.97434	3347.78	1.21326
3345.85	0.71248	3345.85	0.97536	3345.85	1.21373
3343.92	0.71428	3343.92	0.97647	3343.92	1.21419
3342	0.71606	3342	0.97769	3342	1.21464
3340.07	0.71781	3340.07	0.97883	3340.07	1.21509
3338.14	0.71948	3338.14	0.97977	3338.14	1.21554
3336.21	0.72108	3336.21	0.9806	3336.21	1.21598
3334.28	0.72265	3334.28	0.98158	3334.28	1.21641
3332.35	0.72423	3332.35	0.98274	3332.35	1.21684
3330.43	0.7258	3330.43	0.98383	3330.43	1.21725
3328.5	0.72726	3328.5	0.98467	3328.5	1.21766
3326.57	0.72865	3326.57	0.98537	3326.57	1.21805
3324.64	0.73003	3324.64	0.9862	3324.64	1.21842
3322.71	0.73142	3322.71	0.9872	3322.71	1.21878
3320.78	0.73275	3320.78	0.98814	3320.78	1.21912
3318.85	0.73396	3318.85	0.98883	3318.85	1.21945
3316.93	0.73512	3316.93	0.98937	3316.93	1.21977
3315	0.73629	3315	0.99004	3315	1.22008
3313.07	0.73744	3313.07	0.99089	3313.07	1.22039
3311.14	0.73852	3311.14	0.99169	3311.14	1.22069
3309.21	0.73952	3309.21	0.99225	3309.21	1.221
3307.28	0.74049	3307.28	0.99265	3307.28	1.2213
3305.36	0.74147	3305.36	0.99318	3305.36	1.22159
3303.43	0.74241	3303.43	0.99392	3303.43	1.22186
3301.5	0.74326	3301.5	0.9946	3301.5	1.22212
3299.57	0.74402	3299.57	0.99497	3299.57	1.22237
3297.64	0.74473	3297.64	0.99518	3297.64	1.2226
3295.71	0.7455	3295.71	0.99557	3295.71	1.22283
3293.78	0.7463	3293.78	0.99618	3293.78	1.22304
3291.86	0.74702	3291.86	0.99674	3291.86	1.22325
3289.93	0.74759	3289.93	0.99703	3289.93	1.22345
3288	0.74814	3288	0.99718	3288	1.22364
3286.07	0.74877	3286.07	0.99751	3286.07	1.22383
3284.14	0.74944	3284.14	0.99804	3284.14	1.22402
3282.21	0.74998	3282.21	0.99852	3282.21	1.22421
3280.29	0.75042	3280.29	0.99875	3280.29	1.22439
3278.36	0.75092	3278.36	0.99887	3278.36	1.22457
3276.43	0.75152	3276.43	0.99912	3276.43	1.22475
3274.5	0.75208	3274.5	0.99954	3274.5	1.22492
3272.57	0.75252	3272.57	0.99993	3272.57	1.22509
3270.64	0.75292	3270.64	1.00014	3270.64	1.22525
3268.72	0.75337	3268.72	1.00027	3268.72	1.22542
3266.79	0.7539	3266.79	1.00051	3266.79	1.22558
3264.86	0.75444	3264.86	1.00089	3264.86	1.22575
3262.93	0.75493	3262.93	1.00124	3262.93	1.22592
3261	0.75538	3261	1.00146	3261	1.2261
3259.07	0.75588	3259.07	1.00163	3259.07	1.22628
3257.14	0.75649	3257.14	1.00191	3257.14	1.22646
3255.22	0.75711	3255.22	1.00231	3255.22	1.22664
3253.29	0.75765	3253.29	1.00272	3253.29	1.22683
3251.36	0.75815	3251.36	1.00303	3251.36	1.22702
3249.43	0.75874	3249.43	1.00329	3249.43	1.2272
3247.5	0.75947	3247.5	1.00363	3247.5	1.22739
3245.57	0.76019	3245.57	1.00405	3245.57	1.22758
3243.65	0.7608	3243.65	1.00447	3243.65	1.22778
3241.72	0.7614	3241.72	1.00484	3241.72	1.22798
3239.79	0.7621	3239.79	1.00517	3239.79	1.22818
3237.86	0.76285	3237.86	1.0055	3237.86	1.22838
3235.93	0.76355	3235.93	1.00587	3235.93	1.22857
3234	0.76421	3234	1.00629	3234	1.22877
3232.07	0.7649	3232.07	1.00674	3232.07	1.22896
3230.15	0.76564	3230.15	1.00717	3230.15	1.22914
3228.22	0.76638	3228.22	1.00754	3228.22	1.22932
3226.29	0.76706	3226.29	1.00787	3226.29	1.22949
3224.36	0.76769	3224.36	1.00825	3224.36	1.22965
3222.43	0.76833	3222.43	1.00866	3222.43	1.22982
3220.5	0.76902	3220.5	1.00902	3220.5	1.22998
3218.58	0.76975	3218.58	1.0093	3218.58	1.23014
3216.65	0.77042	3216.65	1.00958	3216.65	1.23031
3214.72	0.77102	3214.72	1.00993	3214.72	1.23049
3212.79	0.77163	3212.79	1.01041	3212.79	1.23067
3210.86	0.77233	3210.86	1.01087	3210.86	1.23086
3208.93	0.77304	3208.93	1.01116	3208.93	1.23106
3207	0.77364	3207	1.01135	3207	1.23126
3205.08	0.77418	3205.08	1.01165	3205.08	1.23147
3203.15	0.77481	3203.15	1.01214	3203.15	1.23168
3201.22	0.77553	3201.22	1.01261	3201.22	1.23189
3199.29	0.7762	3199.29	1.01291	3199.29	1.2321
3197.36	0.77676	3197.36	1.01312	3197.36	1.23231
3195.43	0.77733	3195.43	1.01343	3195.43	1.23252
3193.51	0.77795	3193.51	1.0139	3193.51	1.23273
3191.58	0.77858	3191.58	1.01432	3191.58	1.23294
3189.65	0.77915	3189.65	1.01455	3189.65	1.23314
3187.72	0.77968	3187.72	1.0147	3187.72	1.23335
3185.79	0.7802	3185.79	1.01504	3185.79	1.23356
3183.86	0.78073	3183.86	1.01554	3183.86	1.23376
3181.94	0.78128	3181.94	1.01594	3181.94	1.23397
3180.01	0.7818	3180.01	1.0161	3180.01	1.23417
3178.08	0.78223	3178.08	1.01618	3178.08	1.23438
3176.15	0.78266	3176.15	1.01642	3176.15	1.23457
3174.22	0.78318	3174.22	1.01686	3174.22	1.23476
3172.29	0.78374	3172.29	1.01726	3172.29	1.23495
3170.36	0.7842	3170.36	1.01744	3170.36	1.23514
3168.44	0.78457	3168.44	1.01752	3168.44	1.23532
3166.51	0.78498	3166.51	1.01775	3166.51	1.2355
3164.58	0.78548	3164.58	1.01813	3164.58	1.23567
3162.65	0.78591	3162.65	1.01844	3162.65	1.23584
3160.72	0.78623	3160.72	1.01857	3160.72	1.236
3158.79	0.78656	3158.79	1.01866	3158.79	1.23615
3156.87	0.78699	3156.87	1.0189	3156.87	1.23629
3154.94	0.78747	3154.94	1.01926	3154.94	1.23643
3153.01	0.78785	3153.01	1.01955	3153.01	1.23656
3151.08	0.78815	3151.08	1.01966	3151.08	1.23669
3149.15	0.78842	3149.15	1.01972	3149.15	1.23681
3147.22	0.78874	3147.22	1.01991	3147.22	1.23692
3145.29	0.78911	3145.29	1.0202	3145.29	1.23703
3143.37	0.78946	3143.37	1.02044	3143.37	1.23714
3141.44	0.78974	3141.44	1.02055	3141.44	1.23723
3139.51	0.78996	3139.51	1.02063	3139.51	1.23733
3137.58	0.79025	3137.58	1.02077	3137.58	1.23741
3135.65	0.7906	3135.65	1.02098	3135.65	1.23749
3133.72	0.79089	3133.72	1.02117	3133.72	1.23756
3131.8	0.79107	3131.8	1.02129	3131.8	1.23763
3129.87	0.79127	3129.87	1.02137	3129.87	1.23768
3127.94	0.79159	3127.94	1.02149	3127.94	1.23772
3126.01	0.79192	3126.01	1.02167	3126.01	1.23775
3124.08	0.79215	3124.08	1.02185	3124.08	1.23777
3122.15	0.79233	3122.15	1.02198	3122.15	1.23778
3120.22	0.79256	3120.22	1.02207	3120.22	1.23779
3118.3	0.79285	3118.3	1.02215	3118.3	1.23779
3116.37	0.7931	3116.37	1.02225	3116.37	1.23778
3114.44	0.79329	3114.44	1.02235	3114.44	1.23776
3112.51	0.7934	3112.51	1.02244	3112.51	1.23773
3110.58	0.7935	3110.58	1.02251	3110.58	1.23769
3108.65	0.79366	3108.65	1.0226	3108.65	1.23764
3106.73	0.79387	3106.73	1.02269	3106.73	1.23757
3104.8	0.79401	3104.8	1.02277	3104.8	1.23749
3102.87	0.79406	3102.87	1.02284	3102.87	1.2374
3100.94	0.79412	3100.94	1.02292	3100.94	1.2373
3099.01	0.79428	3099.01	1.02298	3099.01	1.23719
3097.08	0.79442	3097.08	1.023	3097.08	1.23708
3095.16	0.79446	3095.16	1.02301	3095.16	1.23696
3093.23	0.79444	3093.23	1.02305	3093.23	1.23683
3091.3	0.7945	3091.3	1.02311	3091.3	1.23669
3089.37	0.79462	3089.37	1.02313	3089.37	1.23653
3087.44	0.79469	3087.44	1.02315	3087.44	1.23637
3085.51	0.79469	3085.51	1.0232	3085.51	1.23619
3083.58	0.79465	3083.58	1.02326	3083.58	1.236
3081.66	0.79463	3081.66	1.02332	3081.66	1.2358
3079.73	0.79465	3079.73	1.02332	3079.73	1.23558
3077.8	0.79469	3077.8	1.0233	3077.8	1.23535
3075.87	0.79465	3075.87	1.02327	3075.87	1.23511
3073.94	0.7945	3073.94	1.02327	3073.94	1.23486
3072.01	0.79436	3072.01	1.02328	3072.01	1.2346
3070.09	0.79429	3070.09	1.02327	3070.09	1.23434
3068.16	0.79422	3068.16	1.02321	3068.16	1.23408
3066.23	0.79404	3066.23	1.02315	3066.23	1.23383
3064.3	0.79377	3064.3	1.02313	3064.3	1.2336
3062.37	0.79358	3062.37	1.02313	3062.37	1.23339
3060.44	0.79348	3060.44	1.02311	3060.44	1.23322
3058.51	0.79343	3058.51	1.02305	3058.51	1.23309
3056.59	0.79338	3056.59	1.023	3056.59	1.23299
3054.66	0.7934	3054.66	1.023	3054.66	1.23292
3052.73	0.79349	3052.73	1.02309	3052.73	1.23287
3050.8	0.79363	3050.8	1.02321	3050.8	1.23281
3048.87	0.79372	3048.87	1.02327	3048.87	1.23274
3046.94	0.79367	3046.94	1.02324	3046.94	1.23264
3045.02	0.79347	3045.02	1.02316	3045.02	1.23252
3043.09	0.79316	3043.09	1.0231	3043.09	1.23237
3041.16	0.7928	3041.16	1.02304	3041.16	1.2322
3039.23	0.79236	3039.23	1.02292	3039.23	1.23204
3037.3	0.79181	3037.3	1.02272	3037.3	1.23191
3035.37	0.7913	3035.37	1.02255	3035.37	1.23182
3033.44	0.79099	3033.44	1.02251	3033.44	1.23179
3031.52	0.79093	3031.52	1.02259	3031.52	1.23184
3029.59	0.79108	3029.59	1.02272	3029.59	1.23196
3027.66	0.79143	3027.66	1.02289	3027.66	1.23215
3025.73	0.79194	3025.73	1.02308	3025.73	1.23239
3023.8	0.79256	3023.8	1.02334	3023.8	1.23266
3021.87	0.79321	3021.87	1.0237	3021.87	1.23295
3019.95	0.79378	3019.95	1.02405	3019.95	1.23322
3018.02	0.7942	3018.02	1.02425	3018.02	1.23346
3016.09	0.79448	3016.09	1.02432	3016.09	1.23366
3014.16	0.79466	3014.16	1.02442	3014.16	1.23381
3012.23	0.79482	3012.23	1.02464	3012.23	1.2339
3010.3	0.79499	3010.3	1.02491	3010.3	1.23393
3008.38	0.79518	3008.38	1.02509	3008.38	1.23389
3006.45	0.79548	3006.45	1.02519	3006.45	1.2338
3004.52	0.79598	3004.52	1.02535	3004.52	1.23365
3002.59	0.79664	3002.59	1.02566	3002.59	1.23345
3000.66	0.79738	3000.66	1.026	3000.66	1.23319
2998.73	0.79809	2998.73	1.02622	2998.73	1.23288
2996.8	0.79875	2996.8	1.02631	2996.8	1.23253
2994.88	0.7993	2994.88	1.02642	2994.88	1.23212
2992.95	0.79972	2992.95	1.02663	2992.95	1.23166
2991.02	0.79999	2991.02	1.02686	2991.02	1.23113
2989.09	0.8001	2989.09	1.02694	2989.09	1.23053
2987.16	0.80007	2987.16	1.02685	2987.16	1.22982
2985.23	0.79987	2985.23	1.0267	2985.23	1.22898
2983.31	0.7995	2983.31	1.02661	2983.31	1.22795
2981.38	0.79888	2981.38	1.02649	2981.38	1.22669
2979.45	0.79796	2979.45	1.02616	2979.45	1.22516
2977.52	0.79665	2977.52	1.02558	2977.52	1.22333
2975.59	0.79489	2975.59	1.02488	2975.59	1.22116
2973.66	0.79257	2973.66	1.02413	2973.66	1.21865
2971.73	0.78961	2971.73	1.0232	2971.73	1.21583
2969.81	0.78599	2969.81	1.02192	2969.81	1.21272
2967.88	0.78176	2967.88	1.02025	2967.88	1.20942
2965.95	0.77707	2965.95	1.01834	2965.95	1.20604
2964.02	0.77213	2964.02	1.01633	2964.02	1.20271
2962.09	0.76727	2962.09	1.01425	2962.09	1.19958
2960.16	0.76279	2960.16	1.0121	2960.16	1.19678
2958.24	0.75893	2958.24	1.00997	2958.24	1.1944
2956.31	0.75586	2956.31	1.00804	2956.31	1.19251
2954.38	0.75372	2954.38	1.00654	2954.38	1.19108
2952.45	0.75261	2952.45	1.00563	2952.45	1.19002
2950.52	0.75248	2950.52	1.00522	2950.52	1.18918
2948.59	0.75301	2948.59	1.00511	2948.59	1.18836
2946.66	0.75354	2946.66	1.00505	2946.66	1.18734
2944.74	0.75334	2944.74	1.00473	2944.74	1.18591
2942.81	0.7519	2942.81	1.00381	2942.81	1.18389
2940.88	0.74918	2940.88	1.00198	2940.88	1.18121
2938.95	0.74542	2938.95	0.9992	2938.95	1.17784
2937.02	0.74104	2937.02	0.99571	2937.02	1.17388
2935.09	0.73647	2935.09	0.99184	2935.09	1.16951
2933.17	0.73209	2933.17	0.98786	2933.17	1.16499
2931.24	0.72816	2931.24	0.98398	2931.24	1.16062
2929.31	0.72487	2929.31	0.98049	2929.31	1.15667
2927.38	0.7224	2927.38	0.97783	2927.38	1.15342
2925.45	0.72087	2925.45	0.9763	2925.45	1.15108
2923.52	0.72032	2923.52	0.97602	2923.52	1.14976
2921.59	0.72065	2921.59	0.97683	2921.59	1.14948
2919.67	0.72171	2919.67	0.97849	2919.67	1.15017
2917.74	0.72332	2917.74	0.98079	2917.74	1.15171
2915.81	0.7252	2915.81	0.98346	2915.81	1.15389
2913.88	0.72722	2913.88	0.98618	2913.88	1.15651
2911.95	0.72932	2911.95	0.98872	2911.95	1.15938
2910.02	0.73148	2910.02	0.99102	2910.02	1.1623
2908.1	0.73355	2908.1	0.9931	2908.1	1.16515
2906.17	0.73543	2906.17	0.99492	2906.17	1.16782
2904.24	0.73709	2904.24	0.99648	2904.24	1.17027
2902.31	0.7386	2902.31	0.9978	2902.31	1.17251
2900.38	0.74	2900.38	0.999	2900.38	1.17457
2898.45	0.74141	2898.45	1.00017	2898.45	1.17653
2896.53	0.74289	2896.53	1.00136	2896.53	1.17845
2894.6	0.74449	2894.6	1.00251	2894.6	1.1804
2892.67	0.74621	2892.67	1.00363	2892.67	1.1824
2890.74	0.74812	2890.74	1.00484	2890.74	1.18446
2888.81	0.75029	2888.81	1.00616	2888.81	1.18653
2886.88	0.75262	2886.88	1.0075	2886.88	1.18854
2884.95	0.75493	2884.95	1.00871	2884.95	1.19039
2883.03	0.75707	2883.03	1.00973	2883.03	1.19203
2881.1	0.75889	2881.1	1.01063	2881.1	1.19338
2879.17	0.76016	2879.17	1.01141	2879.17	1.19439
2877.24	0.76058	2877.24	1.01182	2877.24	1.195
2875.31	0.75999	2875.31	1.01161	2875.31	1.19517
2873.38	0.75854	2873.38	1.01087	2873.38	1.19488
2871.46	0.75676	2871.46	1.00999	2871.46	1.1941
2869.53	0.75526	2869.53	1.00932	2869.53	1.19283
2867.6	0.75436	2867.6	1.00886	2867.6	1.19107
2865.67	0.75369	2865.67	1.0083	2865.67	1.18888
2863.74	0.75248	2863.74	1.00734	2863.74	1.18632
2861.81	0.75016	2861.81	1.00589	2861.81	1.1835
2859.88	0.74684	2859.88	1.00395	2859.88	1.18057
2857.96	0.74315	2857.96	1.00154	2857.96	1.17773
2856.03	0.73983	2856.03	0.99899	2856.03	1.17519
2854.1	0.7375	2854.1	0.99705	2854.1	1.17316
2852.17	0.73639	2852.17	0.9964	2852.17	1.17185
2850.24	0.73637	2850.24	0.997	2850.24	1.17141
2848.31	0.73717	2848.31	0.99816	2848.31	1.17194
2846.39	0.73873	2846.39	0.99941	2846.39	1.17345
2844.46	0.74126	2844.46	1.00102	2844.46	1.17586
2842.53	0.74484	2842.53	1.0034	2842.53	1.17904
2840.6	0.74925	2840.6	1.0064	2840.6	1.18278
2838.67	0.75395	2838.67	1.0093	2838.67	1.18682
2836.74	0.75851	2836.74	1.01156	2836.74	1.19091
2834.81	0.76271	2834.81	1.01336	2834.81	1.19485
2832.89	0.76643	2832.89	1.01512	2832.89	1.19848
2830.96	0.76954	2830.96	1.01688	2830.96	1.20169
2829.03	0.77196	2829.03	1.01822	2829.03	1.20444
2827.1	0.77381	2827.1	1.01888	2827.1	1.20674
2825.17	0.77538	2825.17	1.01926	2825.17	1.20863
2823.24	0.77682	2823.24	1.01992	2823.24	1.21016
2821.32	0.77812	2821.32	1.02087	2821.32	1.21141
2819.39	0.77919	2819.39	1.02159	2819.39	1.21245
2817.46	0.78009	2817.46	1.02176	2817.46	1.21335
2815.53	0.78097	2815.53	1.02179	2815.53	1.21415
2813.6	0.78191	2813.6	1.02221	2813.6	1.21489
2811.67	0.78277	2811.67	1.02294	2811.67	1.21558
2809.75	0.78346	2809.75	1.02346	2809.75	1.21624
2807.82	0.78401	2807.82	1.02353	2807.82	1.21686
2805.89	0.7846	2805.89	1.02349	2805.89	1.21745
2803.96	0.78531	2803.96	1.0238	2803.96	1.21801
2802.03	0.78596	2802.03	1.02439	2802.03	1.21855
2800.1	0.78642	2800.1	1.02478	2800.1	1.21905
2798.17	0.78679	2798.17	1.02477	2798.17	1.21953
2796.25	0.78729	2796.25	1.02473	2796.25	1.21999
2794.32	0.78789	2794.32	1.02504	2794.32	1.22043
2792.39	0.78838	2792.39	1.02555	2792.39	1.22086
2790.46	0.78868	2790.46	1.02584	2790.46	1.22127
2788.53	0.78897	2788.53	1.02579	2788.53	1.22168
2786.6	0.78939	2786.6	1.02575	2786.6	1.22207
2784.68	0.78984	2784.68	1.026	2784.68	1.22245
2782.75	0.79021	2782.75	1.02641	2782.75	1.22281
2780.82	0.79044	2780.82	1.02661	2780.82	1.22314
2778.89	0.79065	2778.89	1.02656	2778.89	1.22345
2776.96	0.79095	2776.96	1.02653	2776.96	1.22373
2775.03	0.79133	2775.03	1.02672	2775.03	1.22398
2773.1	0.79164	2773.1	1.02697	2773.1	1.22421
2771.18	0.79175	2771.18	1.02705	2771.18	1.22443
2769.25	0.79182	2769.25	1.02701	2769.25	1.22464
2767.32	0.79205	2767.32	1.02703	2767.32	1.22485
2765.39	0.79238	2765.39	1.02717	2765.39	1.22507
2763.46	0.7926	2763.46	1.02733	2763.46	1.22531
2761.53	0.79268	2761.53	1.02743	2761.53	1.22557
2759.61	0.79288	2759.61	1.02752	2759.61	1.22584
2757.68	0.79329	2757.68	1.02766	2757.68	1.22612
2755.75	0.79366	2755.75	1.02781	2755.75	1.2264
2753.82	0.79383	2753.82	1.02793	2753.82	1.22668
2751.89	0.79391	2751.89	1.02801	2751.89	1.22694
2749.96	0.79407	2749.96	1.0281	2749.96	1.22718
2748.03	0.79429	2748.03	1.02823	2748.03	1.22739
2746.11	0.79448	2746.11	1.02832	2746.11	1.22757
2744.18	0.79459	2744.18	1.0283	2744.18	1.22771
2742.25	0.79464	2742.25	1.02829	2742.25	1.22783
2740.32	0.79467	2740.32	1.02839	2740.32	1.22791
2738.39	0.79479	2738.39	1.02856	2738.39	1.22798
2736.46	0.79495	2736.46	1.02861	2736.46	1.22804
2734.54	0.795	2734.54	1.02851	2734.54	1.22809
2732.61	0.7949	2732.61	1.02846	2732.61	1.22814
2730.68	0.79486	2730.68	1.0286	2730.68	1.22819
2728.75	0.79501	2728.75	1.02881	2728.75	1.22825
2726.82	0.79518	2726.82	1.02884	2726.82	1.22832
2724.89	0.79521	2724.89	1.02872	2724.89	1.2284
2722.97	0.79525	2722.97	1.02868	2722.97	1.22849
2721.04	0.79549	2721.04	1.02889	2721.04	1.22859
2719.11	0.7958	2719.11	1.02915	2719.11	1.2287
2717.18	0.79595	2717.18	1.02919	2717.18	1.22882
2715.25	0.79599	2715.25	1.02902	2715.25	1.22894
2713.32	0.79611	2713.32	1.02897	2713.32	1.22907
2711.39	0.79631	2711.39	1.0292	2711.39	1.22919
2709.47	0.79648	2709.47	1.02948	2709.47	1.22931
2707.54	0.79661	2707.54	1.02951	2707.54	1.22943
2705.61	0.79674	2705.61	1.02935	2705.61	1.22955
2703.68	0.79686	2703.68	1.02931	2703.68	1.22967
2701.75	0.79695	2701.75	1.02952	2701.75	1.22978
2699.82	0.79708	2699.82	1.02975	2699.82	1.22988
2697.9	0.7972	2697.9	1.02975	2697.9	1.22998
2695.97	0.79724	2695.97	1.02958	2695.97	1.23006
2694.04	0.79725	2694.04	1.02954	2694.04	1.23014
2692.11	0.79735	2692.11	1.02973	2692.11	1.2302
2690.18	0.79747	2690.18	1.02996	2690.18	1.23024
2688.25	0.79748	2688.25	1.02995	2688.25	1.23028
2686.32	0.79746	2686.32	1.02978	2686.32	1.23031
2684.4	0.79752	2684.4	1.02972	2684.4	1.23033
2682.47	0.79766	2682.47	1.02985	2682.47	1.23034
2680.54	0.7977	2680.54	1.02998	2680.54	1.23035
2678.61	0.79767	2678.61	1.02996	2678.61	1.23037
2676.68	0.79774	2676.68	1.02983	2676.68	1.23038
2674.75	0.79789	2674.75	1.02981	2674.75	1.23039
2672.83	0.79797	2672.83	1.02993	2672.83	1.23041
2670.9	0.79796	2670.9	1.03007	2670.9	1.23044
2668.97	0.79802	2668.97	1.03011	2668.97	1.23047
2667.04	0.79817	2667.04	1.03006	2667.04	1.23051
2665.11	0.7983	2665.11	1.03002	2665.11	1.23055
2663.18	0.79837	2663.18	1.03006	2663.18	1.23059
2661.25	0.79847	2661.25	1.03015	2661.25	1.23064
2659.33	0.79861	2659.33	1.03024	2659.33	1.23068
2657.4	0.79875	2657.4	1.03028	2657.4	1.23073
2655.47	0.79888	2655.47	1.03025	2655.47	1.23077
2653.54	0.79902	2653.54	1.03022	2653.54	1.23082
2651.61	0.79911	2651.61	1.03029	2651.61	1.23086
2649.68	0.79917	2649.68	1.03045	2649.68	1.2309
2647.76	0.79929	2647.76	1.03054	2647.76	1.23093
2645.83	0.79949	2645.83	1.0305	2645.83	1.23097
2643.9	0.79961	2643.9	1.03041	2643.9	1.231
2641.97	0.79962	2641.97	1.03044	2641.97	1.23102
2640.04	0.79966	2640.04	1.03058	2640.04	1.23105
2638.11	0.79984	2638.11	1.03068	2638.11	1.23108
2636.19	0.80002	2636.19	1.03061	2636.19	1.23111
2634.26	0.80008	2634.26	1.03049	2634.26	1.23114
2632.33	0.80012	2632.33	1.03055	2632.33	1.23116
2630.4	0.80026	2630.4	1.03077	2630.4	1.23119
2628.47	0.80041	2628.47	1.03092	2628.47	1.2312
2626.54	0.80048	2626.54	1.03085	2626.54	1.23122
2624.61	0.8005	2624.61	1.0307	2624.61	1.23123
2622.69	0.80054	2622.69	1.03071	2622.69	1.23124
2620.76	0.80058	2620.76	1.0309	2620.76	1.23124
2618.83	0.8006	2618.83	1.03103	2618.83	1.23124
2616.9	0.80063	2616.9	1.03096	2616.9	1.23124
2614.97	0.8007	2614.97	1.03083	2614.97	1.23124
2613.04	0.80077	2613.04	1.03087	2613.04	1.23125
2611.12	0.8008	2611.12	1.03108	2611.12	1.23125
2609.19	0.80089	2609.19	1.03123	2609.19	1.23127
2607.26	0.80103	2607.26	1.03115	2607.26	1.23129
2605.33	0.80112	2605.33	1.03101	2605.33	1.23132
2603.4	0.80117	2603.4	1.03102	2603.4	1.23136
2601.47	0.80125	2601.47	1.03119	2601.47	1.2314
2599.54	0.80141	2599.54	1.03134	2599.54	1.23145
2597.62	0.80155	2597.62	1.03133	2597.62	1.23149
2595.69	0.80163	2595.69	1.03128	2595.69	1.23154
2593.76	0.80171	2593.76	1.03132	2593.76	1.23159
2591.83	0.80182	2591.83	1.03147	2591.83	1.23163
2589.9	0.80189	2589.9	1.03156	2589.9	1.23167
2587.97	0.80195	2587.97	1.03153	2587.97	1.23171
2586.05	0.80206	2586.05	1.03145	2586.05	1.23175
2584.12	0.80216	2584.12	1.03144	2584.12	1.2318
2582.19	0.80217	2582.19	1.03153	2582.19	1.23184
2580.26	0.80219	2580.26	1.03164	2580.26	1.23189
2578.33	0.80235	2578.33	1.03169	2578.33	1.23193
2576.4	0.80254	2576.4	1.03169	2576.4	1.23199
2574.47	0.80262	2574.47	1.03167	2574.47	1.23204
2572.55	0.80258	2572.55	1.03168	2572.55	1.23209
2570.62	0.80265	2570.62	1.03175	2570.62	1.23215
2568.69	0.80284	2568.69	1.03186	2568.69	1.2322
2566.76	0.803	2566.76	1.0319	2566.76	1.23225
2564.83	0.80303	2564.83	1.03183	2564.83	1.2323
2562.9	0.80304	2562.9	1.03174	2562.9	1.23235
2560.98	0.80312	2560.98	1.03181	2560.98	1.2324
2559.05	0.80329	2559.05	1.03202	2559.05	1.23244
2557.12	0.80346	2557.12	1.03217	2557.12	1.23249
2555.19	0.80353	2555.19	1.03208	2555.19	1.23253
2553.26	0.80351	2553.26	1.03193	2553.26	1.23257
2551.33	0.80351	2551.33	1.03198	2551.33	1.2326
2549.41	0.8037	2549.41	1.03223	2549.41	1.23264
2547.48	0.80393	2547.48	1.03242	2547.48	1.23267
2545.55	0.80399	2545.55	1.03231	2545.55	1.23269
2543.62	0.8039	2543.62	1.03209	2543.62	1.2327
2541.69	0.80392	2541.69	1.03212	2541.69	1.23271
2539.76	0.80416	2539.76	1.03244	2539.76	1.23272
2537.83	0.80436	2537.83	1.03267	2537.83	1.23272
2535.91	0.80432	2535.91	1.03253	2535.91	1.23271
2533.98	0.80421	2533.98	1.03226	2533.98	1.2327
2532.05	0.80426	2532.05	1.03231	2532.05	1.2327
2530.12	0.80448	2530.12	1.03269	2530.12	1.23269
2528.19	0.80465	2528.19	1.03294	2528.19	1.23268
2526.26	0.80462	2526.26	1.03273	2526.26	1.23267
2524.34	0.80451	2524.34	1.03241	2524.34	1.23266
2522.41	0.80456	2522.41	1.0325	2522.41	1.23266
2520.48	0.80479	2520.48	1.03296	2520.48	1.23265
2518.55	0.80496	2518.55	1.03324	2518.55	1.23265
2516.62	0.8049	2516.62	1.03299	2516.62	1.23265
2514.69	0.80477	2514.69	1.03264	2514.69	1.23266
2512.76	0.80484	2512.76	1.03277	2512.76	1.23267
2510.84	0.80511	2510.84	1.03326	2510.84	1.23268
2508.91	0.80524	2508.91	1.03346	2508.91	1.23269
2506.98	0.80512	2506.98	1.03314	2506.98	1.23271
2505.05	0.80502	2505.05	1.03281	2505.05	1.23273
2503.12	0.80517	2503.12	1.03299	2503.12	1.23276
2501.19	0.80546	2501.19	1.0335	2501.19	1.23278
2499.27	0.80558	2499.27	1.0337	2499.27	1.23281
2497.34	0.8055	2497.34	1.0334	2497.34	1.23284
2495.41	0.80543	2495.41	1.03311	2495.41	1.23287
2493.48	0.80561	2493.48	1.03333	2493.48	1.23291
2491.55	0.80588	2491.55	1.03382	2491.55	1.23295
2489.62	0.80598	2489.62	1.03395	2489.62	1.233
2487.69	0.80585	2487.69	1.03361	2487.69	1.23305
2485.77	0.80578	2485.77	1.03336	2485.77	1.23311
2483.84	0.80599	2483.84	1.03363	2483.84	1.23317
2481.91	0.80627	2481.91	1.03409	2481.91	1.23323
2479.98	0.80631	2479.98	1.03416	2479.98	1.2333
2478.05	0.80616	2478.05	1.03383	2478.05	1.23336
2476.12	0.80615	2476.12	1.03365	2476.12	1.23343
2474.2	0.80638	2474.2	1.03393	2474.2	1.23349
2472.27	0.80658	2472.27	1.03432	2472.27	1.23355
2470.34	0.80658	2470.34	1.03433	2470.34	1.23361
2468.41	0.80648	2468.41	1.03404	2468.41	1.23367
2466.48	0.8065	2466.48	1.03394	2466.48	1.23372
2464.55	0.80666	2464.55	1.03422	2464.55	1.23377
2462.62	0.80682	2462.62	1.03451	2462.62	1.23381
2460.7	0.80682	2460.7	1.03445	2460.7	1.23385
2458.77	0.80672	2458.77	1.03421	2458.77	1.2339
2456.84	0.80675	2456.84	1.03421	2456.84	1.23393
2454.91	0.80696	2454.91	1.03448	2454.91	1.23397
2452.98	0.80713	2452.98	1.03468	2452.98	1.23402
2451.05	0.80706	2451.05	1.03459	2451.05	1.23409
2449.13	0.80693	2449.13	1.03441	2449.13	1.23416
2447.2	0.80701	2447.2	1.03446	2447.2	1.23422
2445.27	0.80725	2445.27	1.0347	2445.27	1.23423
2443.34	0.8073	2443.34	1.03479	2443.34	1.23416
2441.41	0.80715	2441.41	1.03461	2441.41	1.23401
2439.48	0.80706	2439.48	1.03444	2439.48	1.23377
2437.56	0.80717	2437.56	1.03452	2437.56	1.23345
2435.63	0.80722	2435.63	1.03467	2435.63	1.23308
2433.7	0.80701	2433.7	1.03455	2433.7	1.23269
2431.77	0.80652	2431.77	1.03408	2431.77	1.23232
2429.84	0.80584	2429.84	1.03355	2429.84	1.23204
2427.91	0.80526	2427.91	1.03328	2427.91	1.23187
2425.98	0.80517	2425.98	1.03334	2425.98	1.23184
2424.06	0.80565	2424.06	1.03361	2424.06	1.23194
2422.13	0.80633	2422.13	1.03392	2422.13	1.23218
2420.2	0.8069	2420.2	1.0343	2420.2	1.23254
2418.27	0.80735	2418.27	1.03477	2418.27	1.23296
2416.34	0.80773	2416.34	1.03508	2416.34	1.2334
2414.41	0.80789	2414.41	1.03507	2414.41	1.23381
2412.49	0.80787	2412.49	1.03495	2412.49	1.23417
2410.56	0.80797	2410.56	1.03506	2410.56	1.23445
2408.63	0.80827	2408.63	1.03541	2408.63	1.23464
2406.7	0.80849	2406.7	1.03562	2406.7	1.23475
2404.77	0.80847	2404.77	1.03552	2404.77	1.23478
2402.84	0.80843	2402.84	1.03535	2402.84	1.23476
2400.91	0.80859	2400.91	1.03544	2400.91	1.23472
2398.99	0.80879	2398.99	1.03575	2398.99	1.23467
2397.06	0.80883	2397.06	1.03588	2397.06	1.23461
2395.13	0.80873	2395.13	1.03564	2395.13	1.23454
2393.2	0.80865	2393.2	1.03534	2393.2	1.23447
2391.27	0.80865	2391.27	1.03539	2391.27	1.23442
2389.34	0.80876	2389.34	1.03578	2389.34	1.23442
2387.42	0.80901	2387.42	1.03626	2387.42	1.23453
2385.49	0.80938	2385.49	1.03689	2385.49	1.23479
2383.56	0.81004	2383.56	1.03836	2383.56	1.23524
2381.63	0.81139	2381.63	1.04152	2381.63	1.23594
2379.7	0.81377	2379.7	1.04686	2379.7	1.23689
2377.77	0.81712	2377.77	1.05438	2377.77	1.23811
2375.84	0.82126	2375.84	1.06397	2375.84	1.23958
2373.92	0.82617	2373.92	1.07555	2373.92	1.24124
2371.99	0.83178	2371.99	1.0887	2371.99	1.243
2370.06	0.83751	2370.06	1.10232	2370.06	1.24472
2368.13	0.8426	2368.13	1.1148	2368.13	1.24625
2366.2	0.84666	2366.2	1.12483	2366.2	1.24743
2364.27	0.84963	2364.27	1.13193	2364.27	1.24818
2362.35	0.85137	2362.35	1.13603	2362.35	1.24845
2360.42	0.85164	2360.42	1.13672	2360.42	1.24825
2358.49	0.85022	2358.49	1.13316	2358.49	1.24765
2356.56	0.84687	2356.56	1.12464	2356.56	1.24677
2354.63	0.84136	2354.63	1.11116	2354.63	1.24577
2352.7	0.83412	2352.7	1.09378	2352.7	1.24481
2350.78	0.82737	2350.78	1.07694	2350.78	1.24404
2348.85	0.82423	2348.85	1.06889	2348.85	1.24356
2346.92	0.82612	2346.92	1.07391	2346.92	1.2434
2344.99	0.83112	2344.99	1.08658	2344.99	1.24357
2343.06	0.83613	2343.06	1.09841	2343.06	1.24401
2341.13	0.83942	2341.13	1.10601	2341.13	1.24463
2339.2	0.84085	2339.2	1.10957	2339.2	1.24528
2337.28	0.84097	2337.28	1.11001	2337.28	1.24586
2335.35	0.8405	2335.35	1.10874	2335.35	1.24627
2333.42	0.83993	2333.42	1.10705	2333.42	1.24643
2331.49	0.83913	2331.49	1.10507	2331.49	1.24633
2329.56	0.83778	2329.56	1.10184	2329.56	1.24597
2327.63	0.83583	2327.63	1.09693	2327.63	1.24539
2325.71	0.83367	2325.71	1.09136	2325.71	1.24466
2323.78	0.83158	2323.78	1.08614	2323.78	1.24385
2321.85	0.82951	2321.85	1.08113	2321.85	1.24304
2319.92	0.82723	2319.92	1.07569	2319.92	1.24226
2317.99	0.82473	2317.99	1.06972	2317.99	1.24152
2316.06	0.82237	2316.06	1.06401	2316.06	1.24083
2314.13	0.82048	2314.13	1.05943	2314.13	1.2402
2312.21	0.81903	2312.21	1.05595	2312.21	1.23964
2310.28	0.81763	2310.28	1.05278	2310.28	1.23916
2308.35	0.81619	2308.35	1.04949	2308.35	1.23877
2306.42	0.81498	2306.42	1.04654	2306.42	1.23846
2304.49	0.81427	2304.49	1.04458	2304.49	1.23822
2302.56	0.81386	2302.56	1.04352	2302.56	1.23804
2300.64	0.81341	2300.64	1.04261	2300.64	1.23792
2298.71	0.81283	2298.71	1.04134	2298.71	1.23785
2296.78	0.81238	2296.78	1.04013	2296.78	1.2378
2294.85	0.81224	2294.85	1.03956	2294.85	1.23779
2292.92	0.81225	2292.92	1.03951	2292.92	1.23779
2290.99	0.81207	2290.99	1.03923	2290.99	1.23782
2289.06	0.81169	2289.06	1.03842	2289.06	1.23785
2287.14	0.81138	2287.14	1.03757	2287.14	1.23789
2285.21	0.81139	2285.21	1.03729	2285.21	1.23795
2283.28	0.81156	2283.28	1.03755	2283.28	1.23801
2281.35	0.81158	2281.35	1.03774	2281.35	1.23808
2279.42	0.81144	2279.42	1.03753	2279.42	1.23815
2277.49	0.81142	2277.49	1.0373	2277.49	1.23824
2275.57	0.81165	2275.57	1.03754	2275.57	1.23832
2273.64	0.8119	2273.64	1.03802	2273.64	1.23841
2271.71	0.8119	2271.71	1.03815	2271.71	1.2385
2269.78	0.81171	2269.78	1.03782	2269.78	1.23858
2267.85	0.81167	2267.85	1.03753	2267.85	1.23865
2265.92	0.81187	2265.92	1.03766	2265.92	1.23872
2264	0.81206	2264	1.03796	2264	1.23878
2262.07	0.812	2262.07	1.03794	2262.07	1.23884
2260.14	0.81177	2260.14	1.03759	2260.14	1.2389
2258.21	0.81171	2258.21	1.0373	2258.21	1.23895
2256.28	0.81194	2256.28	1.03736	2256.28	1.239
2254.35	0.8121	2254.35	1.03755	2254.35	1.23905
2252.42	0.81197	2252.42	1.03751	2252.42	1.23911
2250.5	0.81176	2250.5	1.03725	2250.5	1.23916
2248.57	0.8118	2248.57	1.03708	2248.57	1.23922
2246.64	0.81203	2246.64	1.03716	2246.64	1.23928
2244.71	0.81213	2244.71	1.03729	2244.71	1.23934
2242.78	0.81201	2242.78	1.03724	2242.78	1.2394
2240.85	0.81189	2240.85	1.03711	2240.85	1.23946
2238.93	0.81196	2238.93	1.03707	2238.93	1.23951
2237	0.81212	2237	1.03712	2237	1.23957
2235.07	0.81218	2235.07	1.03712	2235.07	1.23963
2233.14	0.8121	2233.14	1.03708	2233.14	1.23968
2231.21	0.81202	2231.21	1.03711	2231.21	1.23974
2229.28	0.81211	2229.28	1.03719	2229.28	1.2398
2227.35	0.81231	2227.35	1.03718	2227.35	1.23986
2225.43	0.81237	2225.43	1.03707	2225.43	1.23992
2223.5	0.81225	2223.5	1.03703	2223.5	1.23997
2221.57	0.81216	2221.57	1.03717	2221.57	1.24003
2219.64	0.8123	2219.64	1.03732	2219.64	1.24009
2217.71	0.81247	2217.71	1.03724	2217.71	1.24015
2215.78	0.81244	2215.78	1.03701	2215.78	1.2402
2213.86	0.8123	2213.86	1.03699	2213.86	1.24026
2211.93	0.81233	2211.93	1.03726	2211.93	1.24031
2210	0.81249	2210	1.03745	2210	1.24036
2208.07	0.81257	2208.07	1.03726	2208.07	1.24042
2206.14	0.81248	2206.14	1.03695	2206.14	1.24047
2204.21	0.81243	2204.21	1.03699	2204.21	1.24052
2202.28	0.81252	2202.28	1.03738	2202.28	1.24058
2200.36	0.81265	2200.36	1.03759	2200.36	1.24063
2198.43	0.81266	2198.43	1.03729	2198.43	1.24068
2196.5	0.8126	2196.5	1.03688	2196.5	1.24073
2194.57	0.81258	2194.57	1.03697	2194.57	1.24078
2192.64	0.81265	2192.64	1.03746	2192.64	1.24083
2190.71	0.81275	2190.71	1.03766	2190.71	1.24088
2188.79	0.81274	2188.79	1.03728	2188.79	1.24092
2186.86	0.81263	2186.86	1.03684	2186.86	1.24097
2184.93	0.81257	2184.93	1.03696	2184.93	1.24101
2183	0.81268	2183	1.03749	2183	1.24105
2181.07	0.81282	2181.07	1.03767	2181.07	1.24108
2179.14	0.81276	2179.14	1.03721	2179.14	1.24112
2177.22	0.81262	2177.22	1.03676	2177.22	1.24115
2175.29	0.81263	2175.29	1.03696	2175.29	1.24119
2173.36	0.81277	2173.36	1.03755	2173.36	1.24122
2171.43	0.81282	2171.43	1.0377	2171.43	1.24126
2169.5	0.8127	2169.5	1.0372	2169.5	1.24129
2167.57	0.8126	2167.57	1.03674	2167.57	1.24133
2165.64	0.8127	2165.64	1.03696	2165.64	1.24137
2163.72	0.81285	2163.72	1.03753	2163.72	1.24141
2161.79	0.81287	2161.79	1.03763	2161.79	1.24145
2159.86	0.81276	2159.86	1.03713	2159.86	1.24149
2157.93	0.8127	2157.93	1.03674	2157.93	1.24152
2156	0.81279	2156	1.03702	2156	1.24156
2154.07	0.81292	2154.07	1.03757	2154.07	1.24159
2152.15	0.81293	2152.15	1.0376	2152.15	1.24163
2150.22	0.81282	2150.22	1.03708	2150.22	1.24166
2148.29	0.81277	2148.29	1.03676	2148.29	1.24169
2146.36	0.81287	2146.36	1.03705	2146.36	1.24172
2144.43	0.81301	2144.43	1.03753	2144.43	1.24175
2142.5	0.813	2142.5	1.03751	2142.5	1.24179
2140.57	0.81289	2140.57	1.03704	2140.57	1.24182
2138.65	0.81286	2138.65	1.03677	2138.65	1.24184
2136.72	0.81298	2136.72	1.03703	2136.72	1.24187
2134.79	0.81311	2134.79	1.03742	2134.79	1.24188
2132.86	0.81309	2132.86	1.03739	2132.86	1.2419
2130.93	0.81299	2130.93	1.03701	2130.93	1.24191
2129	0.81298	2129	1.03682	2129	1.24192
2127.08	0.81309	2127.08	1.03706	2127.08	1.24192
2125.15	0.81315	2125.15	1.03735	2125.15	1.24193
2123.22	0.81308	2123.22	1.03727	2123.22	1.24194
2121.29	0.81298	2121.29	1.03696	2121.29	1.24195
2119.36	0.813	2119.36	1.03684	2119.36	1.24197
2117.43	0.8131	2117.43	1.03702	2117.43	1.242
2115.5	0.81314	2115.5	1.0372	2115.5	1.24204
2113.58	0.81308	2113.58	1.03712	2113.58	1.24209
2111.65	0.81305	2111.65	1.03694	2111.65	1.24213
2109.72	0.8131	2109.72	1.03692	2109.72	1.24217
2107.79	0.81317	2107.79	1.03703	2107.79	1.2422
2105.86	0.81317	2105.86	1.0371	2105.86	1.24223
2103.93	0.81314	2103.93	1.03702	2103.93	1.24225
2102.01	0.81314	2102.01	1.03695	2102.01	1.24225
2100.08	0.81314	2100.08	1.03696	2100.08	1.24225
2098.15	0.81311	2098.15	1.03694	2098.15	1.24225
2096.22	0.81306	2096.22	1.03684	2096.22	1.24226
2094.29	0.81302	2094.29	1.03675	2094.29	1.24227
2092.36	0.81303	2092.36	1.03681	2092.36	1.2423
2090.43	0.81311	2090.43	1.03691	2090.43	1.24234
2088.51	0.81318	2088.51	1.03689	2088.51	1.24239
2086.58	0.81321	2086.58	1.03677	2086.58	1.24246
2084.65	0.81322	2084.65	1.03675	2084.65	1.24253
2082.72	0.81325	2082.72	1.0369	2082.72	1.2426
2080.79	0.81332	2080.79	1.03702	2080.79	1.24267
2078.86	0.81333	2078.86	1.03692	2078.86	1.24274
2076.94	0.8133	2076.94	1.03674	2076.94	1.2428
2075.01	0.81334	2075.01	1.03673	2075.01	1.24284
2073.08	0.81344	2073.08	1.03693	2073.08	1.24288
2071.15	0.81346	2071.15	1.03706	2071.15	1.24292
2069.22	0.81342	2069.22	1.03691	2069.22	1.24295
2067.29	0.81343	2067.29	1.0367	2067.29	1.24299
2065.37	0.81354	2065.37	1.03677	2065.37	1.24303
2063.44	0.81363	2063.44	1.03705	2063.44	1.24307
2061.51	0.81359	2061.51	1.03715	2061.51	1.24311
2059.58	0.81352	2059.58	1.03692	2059.58	1.24316
2057.65	0.81357	2057.65	1.03667	2057.65	1.2432
2055.72	0.81369	2055.72	1.03675	2055.72	1.24323
2053.79	0.81376	2053.79	1.03709	2053.79	1.24327
2051.87	0.81373	2051.87	1.03722	2051.87	1.2433
2049.94	0.81367	2049.94	1.03697	2049.94	1.24334
2048.01	0.81368	2048.01	1.03668	2048.01	1.24336
2046.08	0.81378	2046.08	1.03674	2046.08	1.24339
2044.15	0.81389	2044.15	1.03706	2044.15	1.24343
2042.22	0.8139	2042.22	1.03723	2042.22	1.24347
2040.3	0.81385	2040.3	1.03704	2040.3	1.24351
2038.37	0.81388	2038.37	1.03679	2038.37	1.24356
2036.44	0.81403	2036.44	1.03684	2036.44	1.24362
2034.51	0.81414	2034.51	1.03713	2034.51	1.24368
2032.58	0.81411	2032.58	1.0373	2032.58	1.24374
2030.65	0.81406	2030.65	1.03716	2030.65	1.2438
2028.72	0.81418	2028.72	1.03695	2028.72	1.24386
2026.8	0.81436	2026.8	1.03698	2026.8	1.24391
2024.87	0.81443	2024.87	1.03727	2024.87	1.24397
2022.94	0.81439	2022.94	1.03748	2022.94	1.24403
2021.01	0.81446	2021.01	1.03737	2021.01	1.24408
2019.08	0.81467	2019.08	1.03713	2019.08	1.24414
2017.15	0.81484	2017.15	1.03708	2017.15	1.24421
2015.23	0.81491	2015.23	1.03731	2015.23	1.24429
2013.3	0.81494	2013.3	1.03756	2013.3	1.24437
2011.37	0.81504	2011.37	1.03757	2011.37	1.24445
2009.44	0.81519	2009.44	1.03737	2009.44	1.24453
2007.51	0.81535	2007.51	1.03728	2007.51	1.2446
2005.58	0.81544	2005.58	1.03748	2005.58	1.24467
2003.65	0.81548	2003.65	1.03778	2003.65	1.24472
2001.73	0.81554	2001.73	1.03783	2001.73	1.24476
1999.8	0.81568	1999.8	1.0376	1999.8	1.24479
1997.87	0.81585	1997.87	1.03742	1997.87	1.24482
1995.94	0.81597	1995.94	1.03759	1995.94	1.24484
1994.01	0.81604	1994.01	1.03796	1994.01	1.24487
1992.08	0.81616	1992.08	1.0381	1992.08	1.2449
1990.16	0.81631	1990.16	1.03786	1990.16	1.24496
1988.23	0.8164	1988.23	1.03761	1988.23	1.24503
1986.3	0.81642	1986.3	1.03775	1986.3	1.2451
1984.37	0.81649	1984.37	1.03815	1984.37	1.24517
1982.44	0.81664	1982.44	1.03833	1982.44	1.24524
1980.51	0.81673	1980.51	1.03807	1980.51	1.24531
1978.59	0.81677	1978.59	1.03777	1978.59	1.24537
1976.66	0.81686	1976.66	1.03792	1976.66	1.2454
1974.73	0.81704	1974.73	1.03839	1974.73	1.24543
1972.8	0.81718	1972.8	1.0386	1972.8	1.24545
1970.87	0.81723	1970.87	1.03828	1970.87	1.24546
1968.94	0.81729	1968.94	1.03789	1968.94	1.24547
1967.01	0.81744	1967.01	1.03802	1967.01	1.24549
1965.09	0.81761	1965.09	1.03856	1965.09	1.24552
1963.16	0.8177	1963.16	1.03882	1963.16	1.24557
1961.23	0.81773	1961.23	1.03849	1961.23	1.24562
1959.3	0.81778	1959.3	1.03811	1959.3	1.24566
1957.37	0.81792	1957.37	1.03828	1957.37	1.2457
1955.44	0.81812	1955.44	1.03882	1955.44	1.24573
1953.52	0.81825	1953.52	1.03905	1953.52	1.24575
1951.59	0.81827	1951.59	1.0387	1951.59	1.24576
1949.66	0.81828	1949.66	1.03833	1949.66	1.24577
1947.73	0.81844	1947.73	1.03851	1947.73	1.24577
1945.8	0.81871	1945.8	1.03904	1945.8	1.24579
1943.87	0.81888	1943.87	1.03922	1943.87	1.24583
1941.94	0.81887	1941.94	1.03886	1941.94	1.24589
1940.02	0.81884	1940.02	1.03855	1940.02	1.24596
1938.09	0.81899	1938.09	1.03877	1938.09	1.24604
1936.16	0.81922	1936.16	1.03927	1936.16	1.24612
1934.23	0.8193	1934.23	1.03942	1934.23	1.24619
1932.3	0.81922	1932.3	1.03908	1932.3	1.24623
1930.37	0.81923	1930.37	1.0388	1930.37	1.24624
1928.45	0.81945	1928.45	1.03903	1928.45	1.24622
1926.52	0.81969	1926.52	1.03946	1926.52	1.24617
1924.59	0.81974	1924.59	1.03952	1924.59	1.2461
1922.66	0.81965	1922.66	1.03916	1922.66	1.24602
1920.73	0.81967	1920.73	1.03892	1920.73	1.24593
1918.8	0.81984	1918.8	1.03911	1918.8	1.24585
1916.87	0.81992	1916.87	1.03944	1916.87	1.2458
1914.95	0.81973	1914.95	1.03944	1914.95	1.24575
1913.02	0.81944	1913.02	1.03913	1913.02	1.24572
1911.09	0.81932	1911.09	1.03898	1911.09	1.24569
1909.16	0.81935	1909.16	1.03918	1909.16	1.24566
1907.23	0.81933	1907.23	1.03939	1907.23	1.2456
1905.3	0.81906	1905.3	1.03928	1905.3	1.24551
1903.38	0.8187	1903.38	1.03898	1903.38	1.2454
1901.45	0.81847	1901.45	1.03887	1901.45	1.24527
1899.52	0.81844	1899.52	1.03902	1899.52	1.24513
1897.59	0.81841	1897.59	1.03913	1897.59	1.24499
1895.66	0.81818	1895.66	1.03901	1895.66	1.24488
1893.73	0.81789	1893.73	1.03884	1893.73	1.24482
1891.81	0.81779	1891.81	1.03887	1891.81	1.24484
1889.88	0.81791	1889.88	1.03904	1889.88	1.24494
1887.95	0.81798	1887.95	1.03913	1887.95	1.24509
1886.02	0.81789	1886.02	1.03907	1886.02	1.24528
1884.09	0.81785	1884.09	1.03904	1884.09	1.24549
1882.16	0.81806	1882.16	1.03918	1882.16	1.24573
1880.23	0.81845	1880.23	1.03936	1880.23	1.24597
1878.31	0.81884	1878.31	1.03943	1878.31	1.2462
1876.38	0.81917	1876.38	1.03944	1876.38	1.24641
1874.45	0.81952	1874.45	1.03955	1874.45	1.2466
1872.52	0.82002	1872.52	1.03976	1872.52	1.24681
1870.59	0.82063	1870.59	1.03988	1870.59	1.24703
1868.66	0.82112	1868.66	1.03987	1868.66	1.2473
1866.74	0.8213	1866.74	1.03989	1866.74	1.24759
1864.81	0.82128	1864.81	1.04004	1864.81	1.24791
1862.88	0.82132	1862.88	1.04022	1862.88	1.24823
1860.95	0.82148	1860.95	1.04025	1860.95	1.24852
1859.02	0.82168	1859.02	1.04014	1859.02	1.24874
1857.09	0.82176	1857.09	1.0401	1857.09	1.24888
1855.16	0.82175	1855.16	1.04025	1855.16	1.24896
1853.24	0.82179	1853.24	1.04042	1853.24	1.24897
1851.31	0.82191	1851.31	1.0404	1851.31	1.24892
1849.38	0.82209	1849.38	1.04025	1849.38	1.24885
1847.45	0.82231	1847.45	1.04021	1847.45	1.24878
1845.52	0.82253	1845.52	1.04035	1845.52	1.24875
1843.59	0.82259	1843.59	1.04049	1843.59	1.24875
1841.67	0.82247	1841.67	1.04046	1841.67	1.24878
1839.74	0.82238	1839.74	1.0403	1839.74	1.24882
1837.81	0.8224	1837.81	1.04029	1837.81	1.24883
1835.88	0.82245	1835.88	1.04048	1835.88	1.24872
1833.95	0.8225	1833.95	1.04064	1833.95	1.24842
1832.02	0.82271	1832.02	1.04057	1832.02	1.24789
1830.09	0.82304	1830.09	1.04041	1830.09	1.2471
1828.17	0.82323	1828.17	1.04039	1828.17	1.24605
1826.24	0.82317	1826.24	1.04053	1826.24	1.24479
1824.31	0.82301	1824.31	1.04066	1824.31	1.24339
1822.38	0.82298	1822.38	1.04063	1822.38	1.24195
1820.45	0.82307	1820.45	1.04048	1820.45	1.2406
1818.52	0.82313	1818.52	1.0404	1818.52	1.23947
1816.6	0.82303	1816.6	1.0405	1816.6	1.23867
1814.67	0.82292	1814.67	1.04063	1814.67	1.23825
1812.74	0.82298	1812.74	1.04062	1812.74	1.23821
1810.81	0.82311	1810.81	1.04045	1810.81	1.23851
1808.88	0.82311	1808.88	1.04032	1808.88	1.23908
1806.95	0.82295	1806.95	1.04037	1806.95	1.23986
1805.03	0.8228	1805.03	1.0405	1805.03	1.24074
1803.1	0.82284	1803.1	1.0405	1803.1	1.24168
1801.17	0.823	1801.17	1.04029	1801.17	1.2426
1799.24	0.82302	1799.24	1.04008	1799.24	1.24346
1797.31	0.82283	1797.31	1.04009	1797.31	1.24425
1795.38	0.82272	1795.38	1.04027	1795.38	1.24495
1793.45	0.82288	1793.45	1.04033	1793.45	1.24546
1791.53	0.82301	1791.53	1.0401	1791.53	1.24564
1789.6	0.82277	1789.6	1.0398	1789.6	1.24534
1787.67	0.82232	1787.67	1.03977	1787.67	1.24447
1785.74	0.82209	1785.74	1.04001	1785.74	1.24298
1783.81	0.82216	1783.81	1.04008	1783.81	1.24087
1781.88	0.82224	1781.88	1.03967	1781.88	1.23818
1779.96	0.82211	1779.96	1.03909	1779.96	1.23506
1778.03	0.82191	1778.03	1.03886	1778.03	1.23174
1776.1	0.822	1776.1	1.03893	1776.1	1.22854
1774.17	0.82242	1774.17	1.0387	1774.17	1.22577
1772.24	0.82276	1772.24	1.03789	1772.24	1.22364
1770.31	0.82279	1770.31	1.03706	1770.31	1.22228
1768.38	0.82263	1768.38	1.03678	1768.38	1.22174
1766.46	0.8225	1766.46	1.03674	1766.46	1.222
1764.53	0.8225	1764.53	1.03615	1764.53	1.22293
1762.6	0.82258	1762.6	1.03477	1762.6	1.22429
1760.67	0.82257	1760.67	1.03327	1760.67	1.22579
1758.74	0.82242	1758.74	1.03246	1758.74	1.22721
1756.81	0.82234	1756.81	1.03217	1756.81	1.22838
1754.89	0.82249	1754.89	1.0315	1754.89	1.22913
1752.96	0.82275	1752.96	1.02999	1752.96	1.22933
1751.03	0.82289	1751.03	1.0283	1751.03	1.22897
1749.1	0.82282	1749.1	1.0274	1749.1	1.22809
1747.17	0.82268	1747.17	1.02714	1747.17	1.22681
1745.24	0.82257	1745.24	1.02648	1745.24	1.22528
1743.31	0.82251	1743.31	1.025	1743.31	1.22365
1741.39	0.82252	1741.39	1.02351	1741.39	1.22201
1739.46	0.82262	1739.46	1.02296	1739.46	1.22043
1737.53	0.82288	1737.53	1.02307	1737.53	1.21897
1735.6	0.8232	1735.6	1.02267	1735.6	1.21771
1733.67	0.82318	1733.67	1.0214	1733.67	1.21666
1731.74	0.82256	1731.74	1.02033	1731.74	1.21584
1729.82	0.82164	1729.82	1.02032	1729.82	1.21529
1727.89	0.82081	1727.89	1.02084	1727.89	1.21503
1725.96	0.81997	1725.96	1.02077	1725.96	1.21505
1724.03	0.81903	1724.03	1.01984	1724.03	1.21533
1722.1	0.81825	1722.1	1.01896	1722.1	1.21586
1720.17	0.81798	1720.17	1.01886	1720.17	1.2166
1718.24	0.818	1718.24	1.01901	1718.24	1.21744
1716.32	0.81768	1716.32	1.0184	1716.32	1.21825
1714.39	0.81688	1714.39	1.01693	1714.39	1.21895
1712.46	0.81622	1712.46	1.01566	1712.46	1.2195
1710.53	0.81613	1710.53	1.01541	1710.53	1.21994
1708.6	0.81645	1708.6	1.01583	1708.6	1.22029
1706.67	0.81686	1706.67	1.016	1706.67	1.22053
1704.75	0.81742	1704.75	1.01584	1704.75	1.22062
1702.82	0.81835	1702.82	1.0162	1702.82	1.22054
1700.89	0.81933	1700.89	1.01769	1700.89	1.22031
1698.96	0.81973	1698.96	1.01978	1698.96	1.21994
1697.03	0.81935	1697.03	1.02131	1697.03	1.21946
1695.1	0.81849	1695.1	1.02215	1695.1	1.21888
1693.18	0.81757	1693.18	1.02311	1693.18	1.21822
1691.25	0.81686	1691.25	1.02459	1691.25	1.21747
1689.32	0.81653	1689.32	1.02606	1689.32	1.21665
1687.39	0.81659	1687.39	1.02669	1687.39	1.21574
1685.46	0.81688	1685.46	1.02643	1685.46	1.21473
1683.53	0.817	1683.53	1.02619	1683.53	1.21358
1681.6	0.81664	1681.6	1.02659	1681.6	1.21233
1679.68	0.81607	1679.68	1.0271	1679.68	1.21114
1677.75	0.81569	1677.75	1.02697	1677.75	1.21017
1675.82	0.81544	1675.82	1.02623	1675.82	1.20946
1673.89	0.81509	1673.89	1.02559	1673.89	1.20896
1671.96	0.8145	1671.96	1.02543	1671.96	1.20865
1670.03	0.81355	1670.03	1.02543	1670.03	1.20846
1668.11	0.81223	1668.11	1.02507	1668.11	1.20828
1666.18	0.8108	1666.18	1.02425	1666.18	1.20798
1664.25	0.80946	1664.25	1.02332	1664.25	1.20749
1662.32	0.80797	1662.32	1.02262	1662.32	1.20679
1660.39	0.80606	1660.39	1.0221	1660.39	1.20595
1658.46	0.80405	1658.46	1.02134	1658.46	1.20509
1656.53	0.80265	1656.53	1.02013	1656.53	1.20433
1654.61	0.80173	1654.61	1.01864	1654.61	1.20372
1652.68	0.80009	1652.68	1.01733	1652.68	1.20321
1650.75	0.79724	1650.75	1.01645	1650.75	1.20282
1648.82	0.79418	1648.82	1.01551	1648.82	1.20269
1646.89	0.79172	1646.89	1.01418	1646.89	1.20285
1644.96	0.78952	1644.96	1.01279	1644.96	1.20318
1643.04	0.78731	1643.04	1.01177	1643.04	1.2036
1641.11	0.78542	1641.11	1.01114	1641.11	1.20409
1639.18	0.78433	1639.18	1.01066	1639.18	1.20464
1637.25	0.78395	1637.25	1.01009	1637.25	1.20515
1635.32	0.78371	1635.32	1.00949	1635.32	1.20556
1633.39	0.78326	1633.39	1.00924	1633.39	1.20584
1631.46	0.78294	1631.46	1.00945	1631.46	1.20601
1629.54	0.78311	1629.54	1.00986	1629.54	1.20614
1627.61	0.78367	1627.61	1.01012	1627.61	1.20629
1625.68	0.78445	1625.68	1.01018	1625.68	1.20648
1623.75	0.78534	1623.75	1.01036	1623.75	1.2067
1621.82	0.78623	1621.82	1.01102	1621.82	1.20692
1619.89	0.78723	1619.89	1.01196	1619.89	1.20718
1617.97	0.78844	1617.97	1.01276	1617.97	1.20753
1616.04	0.78962	1616.04	1.0134	1616.04	1.20797
1614.11	0.79054	1614.11	1.01424	1614.11	1.20849
1612.18	0.79148	1612.18	1.01543	1612.18	1.20917
1610.25	0.79281	1610.25	1.0168	1610.25	1.21009
1608.32	0.79459	1608.32	1.01802	1608.32	1.21127
1606.4	0.7968	1606.4	1.01902	1606.4	1.21266
1604.47	0.79942	1604.47	1.02015	1604.47	1.21419
1602.54	0.80225	1602.54	1.02165	1602.54	1.21583
1600.61	0.80484	1600.61	1.02327	1600.61	1.21757
1598.68	0.807	1598.68	1.0246	1598.68	1.21934
1596.75	0.80886	1596.75	1.02561	1596.75	1.22105
1594.82	0.81056	1594.82	1.02659	1594.82	1.22263
1592.9	0.81196	1592.9	1.02769	1592.9	1.224
1590.97	0.81266	1590.97	1.02873	1590.97	1.22513
1589.04	0.81266	1589.04	1.02943	1589.04	1.22599
1587.11	0.81253	1587.11	1.02987	1587.11	1.22656
1585.18	0.81286	1585.18	1.03041	1585.18	1.22689
1583.25	0.81371	1583.25	1.03115	1583.25	1.22708
1581.33	0.8147	1581.33	1.0318	1581.33	1.22715
1579.4	0.81564	1579.4	1.03216	1579.4	1.22713
1577.47	0.8165	1577.47	1.0324	1577.47	1.22697
1575.54	0.81699	1575.54	1.03278	1575.54	1.22659
1573.61	0.81685	1573.61	1.03319	1573.61	1.22598
1571.68	0.81635	1571.68	1.03329	1571.68	1.22512
1569.75	0.81586	1569.75	1.03319	1569.75	1.22404
1567.83	0.81562	1567.83	1.03333	1567.83	1.22272
1565.9	0.81582	1565.9	1.03372	1565.9	1.22123
1563.97	0.81654	1563.97	1.03391	1563.97	1.21971
1562.04	0.81783	1562.04	1.03363	1562.04	1.21823
1560.11	0.81932	1560.11	1.0333	1560.11	1.21683
1558.18	0.82025	1558.18	1.03357	1558.18	1.21549
1556.26	0.82021	1556.26	1.03416	1556.26	1.21425
1554.33	0.81938	1554.33	1.0342	1554.33	1.21317
1552.4	0.81803	1552.4	1.03357	1552.4	1.2123
1550.47	0.81643	1550.47	1.03309	1550.47	1.21162
1548.54	0.81538	1548.54	1.03332	1548.54	1.21116
1546.61	0.81547	1546.61	1.03386	1546.61	1.21095
1544.68	0.8165	1544.68	1.03387	1544.68	1.21102
1542.76	0.81792	1542.76	1.03335	1542.76	1.21138
1540.83	0.8194	1540.83	1.03329	1540.83	1.21199
1538.9	0.82078	1538.9	1.03437	1538.9	1.21279
1536.97	0.82199	1536.97	1.03571	1536.97	1.21372
1535.04	0.82294	1535.04	1.03608	1535.04	1.21477
1533.11	0.82359	1533.11	1.0357	1533.11	1.21593
1531.19	0.82414	1531.19	1.03582	1531.19	1.21719
1529.26	0.82498	1529.26	1.03692	1529.26	1.21843
1527.33	0.82604	1527.33	1.03795	1527.33	1.21949
1525.4	0.8269	1525.4	1.0378	1525.4	1.22029
1523.47	0.82742	1523.47	1.03685	1523.47	1.22086
1521.54	0.82767	1521.54	1.03657	1521.54	1.22124
1519.62	0.82778	1519.62	1.03749	1519.62	1.22151
1517.69	0.82783	1517.69	1.03838	1517.69	1.22175
1515.76	0.82771	1515.76	1.03801	1515.76	1.22205
1513.83	0.82732	1513.83	1.03696	1513.83	1.2225
1511.9	0.82708	1511.9	1.03671	1511.9	1.22314
1509.97	0.82765	1509.97	1.03757	1509.97	1.22399
1508.04	0.82857	1508.04	1.03818	1508.04	1.22501
1506.12	0.82845	1506.12	1.03751	1506.12	1.22617
1504.19	0.82698	1504.19	1.03645	1504.19	1.22745
1502.26	0.82554	1502.26	1.03645	1502.26	1.22885
1500.33	0.82519	1500.33	1.03748	1500.33	1.23044
1498.4	0.82536	1498.4	1.03821	1498.4	1.23218
1496.47	0.82531	1496.47	1.0377	1496.47	1.23401
1494.55	0.8253	1494.55	1.03675	1494.55	1.23589
1492.62	0.82595	1492.62	1.0368	1492.62	1.23784
1490.69	0.82704	1490.69	1.03782	1490.69	1.2398
1488.76	0.82777	1488.76	1.03839	1488.76	1.24159
1486.83	0.82785	1486.83	1.03766	1486.83	1.24297
1484.9	0.82767	1484.9	1.03658	1484.9	1.24369
1482.97	0.82764	1482.97	1.03646	1482.97	1.24351
1481.05	0.8278	1481.05	1.03721	1481.05	1.24216
1479.12	0.82788	1479.12	1.03743	1479.12	1.23938
1477.19	0.82742	1477.19	1.03635	1477.19	1.23493
1475.26	0.82565	1475.26	1.03454	1475.26	1.22876
1473.33	0.82086	1473.33	1.03257	1473.33	1.22104
1471.4	0.81109	1471.4	1.02935	1471.4	1.2122
1469.48	0.79626	1469.48	1.02316	1469.48	1.20281
1467.55	0.77899	1467.55	1.01378	1467.55	1.19356
1465.62	0.76261	1465.62	1.00324	1465.62	1.18507
1463.69	0.74949	1463.69	0.9951	1463.69	1.17795
1461.76	0.74152	1461.76	0.99252	1461.76	1.17272
1459.83	0.7401	1459.83	0.99573	1459.83	1.16973
1457.9	0.7446	1457.9	1.00226	1457.9	1.16899
1455.98	0.75212	1455.98	1.00927	1455.98	1.17024
1454.05	0.7599	1454.05	1.01524	1454.05	1.1731
1452.12	0.76711	1452.12	1.01987	1452.12	1.17711
1450.19	0.77388	1450.19	1.02311	1450.19	1.18178
1448.26	0.77988	1448.26	1.02512	1448.26	1.18659
1446.33	0.78455	1446.33	1.02648	1446.33	1.19118
1444.41	0.7878	1444.41	1.02766	1444.41	1.19532
1442.48	0.79007	1442.48	1.02858	1442.48	1.19897
1440.55	0.79202	1440.55	1.02904	1440.55	1.20216
1438.62	0.79399	1438.62	1.02908	1438.62	1.20502
1436.69	0.79566	1436.69	1.02894	1436.69	1.20764
1434.76	0.79666	1434.76	1.0288	1434.76	1.2101
1432.84	0.79735	1432.84	1.02885	1432.84	1.21243
1430.91	0.79848	1430.91	1.02939	1430.91	1.21471
1428.98	0.8002	1428.98	1.03039	1428.98	1.21694
1427.05	0.8019	1427.05	1.03129	1427.05	1.21901
1425.12	0.80286	1425.12	1.03161	1425.12	1.22083
1423.19	0.80302	1423.19	1.03142	1423.19	1.22241
1421.26	0.803	1421.26	1.03123	1421.26	1.22383
1419.34	0.80349	1419.34	1.03142	1419.34	1.22513
1417.41	0.80451	1417.41	1.03176	1417.41	1.22634
1415.48	0.80574	1415.48	1.03171	1415.48	1.22745
1413.55	0.80704	1413.55	1.03127	1413.55	1.22854
1411.62	0.80858	1411.62	1.03101	1411.62	1.2299
1409.69	0.81034	1409.69	1.03108	1409.69	1.23223
1407.77	0.81181	1407.77	1.03084	1407.77	1.23543
1405.84	0.81231	1405.84	1.02972	1405.84	1.23824
1403.91	0.81175	1403.91	1.02808	1403.91	1.239
1401.98	0.81064	1401.98	1.02666	1401.98	1.23631
1400.05	0.8092	1400.05	1.02547	1400.05	1.22924
1398.12	0.80687	1398.12	1.02358	1398.12	1.2174
1396.19	0.80283	1396.19	1.02005	1396.19	1.20104
1394.27	0.79619	1394.27	1.01459	1394.27	1.18108
1392.34	0.78521	1392.34	1.00663	1392.34	1.1591
1390.41	0.76494	1390.41	0.99314	1390.41	1.13726
1388.48	0.72775	1388.48	0.96771	1388.48	1.11826
1386.55	0.67779	1386.55	0.92921	1386.55	1.10477
1384.62	0.64409	1384.62	0.89986	1384.62	1.09813
1382.7	0.65314	1382.7	0.90938	1382.7	1.09869
1380.77	0.69397	1380.77	0.94568	1380.77	1.10661
1378.84	0.73294	1378.84	0.9764	1378.84	1.12151
1376.91	0.75484	1376.91	0.99271	1376.91	1.14146
1374.98	0.76673	1374.98	1.0018	1374.98	1.16377
1373.05	0.77626	1373.05	1.00925	1373.05	1.18604
1371.12	0.78456	1371.12	1.01587	1371.12	1.20636
1369.2	0.79053	1369.2	1.02075	1369.2	1.22329
1367.27	0.79415	1367.27	1.02346	1367.27	1.23598
1365.34	0.79659	1365.34	1.02476	1365.34	1.24419
1363.41	0.79902	1363.41	1.02607	1363.41	1.24831
1361.48	0.80178	1361.48	1.02806	1361.48	1.24928
1359.55	0.80469	1359.55	1.03027	1359.55	1.24848
1357.63	0.80781	1357.63	1.03225	1357.63	1.24728
1355.7	0.81139	1355.7	1.03464	1355.7	1.24634
1353.77	0.81562	1353.77	1.0387	1353.77	1.24514
1351.84	0.82035	1351.84	1.04467	1351.84	1.2433
1349.91	0.82441	1349.91	1.05079	1349.91	1.24098
1347.98	0.82561	1347.98	1.05422	1347.98	1.23844
1346.05	0.82283	1346.05	1.05374	1346.05	1.23586
1344.13	0.81758	1344.13	1.05074	1344.13	1.23341
1342.2	0.81265	1342.2	1.0472	1342.2	1.23124
1340.27	0.80948	1340.27	1.04388	1340.27	1.22952
1338.34	0.80782	1338.34	1.04065	1338.34	1.22832
1336.41	0.80721	1336.41	1.03772	1336.41	1.22769
1334.48	0.80757	1334.48	1.03579	1334.48	1.22756
1332.56	0.80851	1332.56	1.03511	1332.56	1.2278
1330.63	0.80926	1330.63	1.03477	1330.63	1.22829
1328.7	0.80948	1328.7	1.03375	1328.7	1.22887
1326.77	0.80938	1326.77	1.0322	1326.77	1.22944
1324.84	0.80913	1324.84	1.03111	1324.84	1.22991
1322.91	0.80899	1322.91	1.03099	1322.91	1.23024
1320.99	0.80928	1320.99	1.03123	1320.99	1.23046
1319.06	0.80989	1319.06	1.03087	1319.06	1.23058
1317.13	0.81036	1317.13	1.02993	1317.13	1.23065
1315.2	0.81074	1315.2	1.0295	1315.2	1.23072
1313.27	0.81159	1313.27	1.03016	1313.27	1.23084
1311.34	0.81276	1311.34	1.03102	1311.34	1.23104
1309.41	0.81333	1309.41	1.03091	1309.41	1.23132
1307.49	0.81309	1307.49	1.03	1307.49	1.23166
1305.56	0.81287	1305.56	1.02954	1305.56	1.23203
1303.63	0.81322	1303.63	1.03015	1303.63	1.23244
1301.7	0.81371	1301.7	1.03091	1301.7	1.23287
1299.77	0.81382	1299.77	1.03063	1299.77	1.23328
1297.84	0.81373	1297.84	1.02953	1297.84	1.23367
1295.92	0.81387	1295.92	1.02897	1295.92	1.23402
1293.99	0.81416	1293.99	1.02954	1293.99	1.23432
1292.06	0.81421	1292.06	1.03021	1292.06	1.23459
1290.13	0.81361	1290.13	1.0297	1290.13	1.23481
1288.2	0.81237	1288.2	1.02833	1288.2	1.23498
1286.27	0.81104	1286.27	1.02761	1286.27	1.23504
1284.34	0.8102	1284.34	1.02808	1284.34	1.23491
1282.42	0.80981	1282.42	1.02859	1282.42	1.23441
1280.49	0.80929	1280.49	1.02794	1280.49	1.23335
1278.56	0.8085	1278.56	1.02661	1278.56	1.23149
1276.63	0.80795	1276.63	1.02602	1276.63	1.22871
1274.7	0.8078	1274.7	1.02649	1274.7	1.22494
1272.77	0.80722	1272.77	1.02667	1272.77	1.22027
1270.85	0.80527	1270.85	1.02538	1270.85	1.21487
1268.92	0.80212	1268.92	1.02322	1268.92	1.20907
1266.99	0.79893	1266.99	1.02179	1266.99	1.20329
1265.06	0.79663	1265.06	1.02157	1265.06	1.19798
1263.13	0.79525	1263.13	1.02141	1263.13	1.19352
1261.2	0.79436	1261.2	1.02044	1261.2	1.19024
1259.27	0.79387	1259.27	1.01948	1259.27	1.18833
1257.35	0.79395	1257.35	1.0198	1257.35	1.18785
1255.42	0.79451	1255.42	1.02119	1255.42	1.18869
1253.49	0.79512	1253.49	1.02216	1253.49	1.19059
1251.56	0.79558	1251.56	1.022	1251.56	1.19322
1249.63	0.79625	1249.63	1.02172	1249.63	1.19624
1247.7	0.79748	1247.7	1.02255	1247.7	1.19932
1245.78	0.79903	1245.78	1.02416	1245.78	1.20215
1243.85	0.80036	1243.85	1.02516	1243.85	1.20458
1241.92	0.80122	1241.92	1.02505	1241.92	1.20651
1239.99	0.80184	1239.99	1.02489	1239.99	1.20797
1238.06	0.80257	1238.06	1.02572	1238.06	1.20902
1236.13	0.80351	1236.13	1.02701	1236.13	1.20979
1234.21	0.80439	1234.21	1.02749	1234.21	1.21037
1232.28	0.80493	1232.28	1.02697	1232.28	1.21083
1230.35	0.80534	1230.35	1.02656	1230.35	1.2112
1228.42	0.80607	1228.42	1.02697	1228.42	1.21148
1226.49	0.807	1226.49	1.02751	1226.49	1.21169
1224.56	0.80763	1224.56	1.02712	1224.56	1.21183
1222.63	0.80799	1222.63	1.02596	1222.63	1.21192
1220.71	0.80873	1220.71	1.02518	1220.71	1.212
1218.78	0.81	1218.78	1.02527	1218.78	1.2121
1216.85	0.81123	1216.85	1.02551	1216.85	1.21224
1214.92	0.81212	1214.92	1.0251	1214.92	1.21241
1212.99	0.81309	1212.99	1.02435	1212.99	1.2126
1211.06	0.81424	1211.06	1.02408	1211.06	1.21282
1209.14	0.81511	1209.14	1.02439	1209.14	1.21304
1207.21	0.81551	1207.21	1.02454	1207.21	1.21322
1205.28	0.81586	1205.28	1.02411	1205.28	1.21336
1203.35	0.81634	1203.35	1.02354	1203.35	1.21347
1201.42	0.81671	1201.42	1.02346	1201.42	1.21354
1199.49	0.8169	1199.49	1.02371	1199.49	1.21356
1197.56	0.81711	1197.56	1.02367	1197.56	1.21352
1195.64	0.81727	1195.64	1.02323	1195.64	1.21342
1193.71	0.81733	1193.71	1.02289	1193.71	1.21328
1191.78	0.81752	1191.78	1.02299	1191.78	1.21308
1189.85	0.81782	1189.85	1.02314	1189.85	1.21284
1187.92	0.81779	1187.92	1.02289	1187.92	1.21259
1185.99	0.81739	1185.99	1.02248	1185.99	1.21237
1184.07	0.8173	1184.07	1.02238	1184.07	1.21221
1182.14	0.81759	1182.14	1.02256	1182.14	1.21214
1180.21	0.81747	1180.21	1.02256	1180.21	1.2122
1178.28	0.81674	1178.28	1.02219	1178.28	1.21241
1176.35	0.81629	1176.35	1.02185	1176.35	1.21278
1174.42	0.81651	1174.42	1.02186	1174.42	1.21328
1172.49	0.81655	1172.49	1.02192	1172.49	1.2139
1170.57	0.81586	1170.57	1.02156	1170.57	1.21462
1168.64	0.81512	1168.64	1.0209	1168.64	1.21539
1166.71	0.81502	1166.71	1.02053	1166.71	1.21619
1164.78	0.81525	1164.78	1.02064	1164.78	1.21699
1162.85	0.81525	1162.85	1.02073	1162.85	1.21778
1160.92	0.8151	1160.92	1.02043	1160.92	1.21855
1159	0.81507	1159	1.02008	1159	1.21926
1157.07	0.81526	1157.07	1.02027	1157.07	1.21993
1155.14	0.81572	1155.14	1.02085	1155.14	1.22053
1153.21	0.81626	1153.21	1.0211	1153.21	1.22104
1151.28	0.8164	1151.28	1.02085	1151.28	1.22145
1149.35	0.81601	1149.35	1.02069	1149.35	1.22176
1147.43	0.81567	1147.43	1.0211	1147.43	1.22197
1145.5	0.81562	1145.5	1.02172	1145.5	1.22208
1143.57	0.81513	1143.57	1.0218	1143.57	1.2221
1141.64	0.81374	1141.64	1.02129	1141.64	1.22204
1139.71	0.81239	1139.71	1.02099	1139.71	1.22193
1137.78	0.81215	1137.78	1.0213	1137.78	1.22176
1135.85	0.81271	1135.85	1.02163	1135.85	1.22153
1133.93	0.81307	1133.93	1.0213	1133.93	1.22121
1132	0.81309	1132	1.02055	1132	1.2208
1130.07	0.81325	1130.07	1.02016	1130.07	1.22026
1128.14	0.81346	1128.14	1.02025	1128.14	1.21955
1126.21	0.81323	1126.21	1.02017	1126.21	1.21863
1124.28	0.81248	1124.28	1.01952	1124.28	1.2175
1122.36	0.81172	1122.36	1.01884	1122.36	1.21615
1120.43	0.81138	1120.43	1.01886	1120.43	1.21459
1118.5	0.81148	1118.5	1.01933	1118.5	1.21285
1116.57	0.81181	1116.57	1.01943	1116.57	1.21095
1114.64	0.81204	1114.64	1.01899	1114.64	1.20896
1112.71	0.81199	1112.71	1.01868	1112.71	1.20693
1110.78	0.81185	1110.78	1.01895	1110.78	1.20491
1108.86	0.81199	1108.86	1.01938	1108.86	1.20293
1106.93	0.81228	1106.93	1.01931	1106.93	1.20105
1105	0.81217	1105	1.0189	1105	1.19928
1103.07	0.8115	1103.07	1.01888	1103.07	1.19767
1101.14	0.81078	1101.14	1.01941	1101.14	1.19625
1099.21	0.81041	1099.21	1.01986	1099.21	1.19503
1097.29	0.81027	1097.29	1.01979	1097.29	1.19403
1095.36	0.81026	1095.36	1.01963	1095.36	1.19329
1093.43	0.81063	1093.43	1.0201	1093.43	1.19278
1091.5	0.8114	1091.5	1.02098	1091.5	1.1925
1089.57	0.8121	1089.57	1.02139	1089.57	1.19241
1087.64	0.81242	1087.64	1.02109	1087.64	1.19245
1085.71	0.81266	1085.71	1.02086	1085.71	1.19258
1083.79	0.81309	1083.79	1.02136	1083.79	1.19276
1081.86	0.81338	1081.86	1.02212	1081.86	1.19294
1079.93	0.8133	1079.93	1.0222	1079.93	1.19307
1078	0.81322	1078	1.0216	1078	1.19312
1076.07	0.81351	1076.07	1.02134	1076.07	1.19309
1074.14	0.81383	1074.14	1.02196	1074.14	1.19297
1072.22	0.81376	1072.22	1.02267	1072.22	1.19278
1070.29	0.81347	1070.29	1.02248	1070.29	1.19257
1068.36	0.81339	1068.36	1.02168	1068.36	1.19238
1066.43	0.8135	1066.43	1.02149	1066.43	1.19226
1064.5	0.81355	1064.5	1.02219	1064.5	1.19226
1062.57	0.8135	1062.57	1.02271	1062.57	1.19236
1060.65	0.81349	1060.65	1.02217	1060.65	1.19258
1058.72	0.81363	1058.72	1.02134	1058.72	1.19287
1056.79	0.81406	1056.79	1.02151	1056.79	1.19319
1054.86	0.81472	1054.86	1.0226	1054.86	1.19347
1052.93	0.8151	1052.93	1.02323	1052.93	1.19363
1051	0.81497	1051	1.02269	1051	1.19364
1049.07	0.81498	1049.07	1.02192	1049.07	1.19348
1047.15	0.81575	1047.15	1.02218	1047.15	1.19312
1045.22	0.81662	1045.22	1.02322	1045.22	1.1926
1043.29	0.81661	1043.29	1.0236	1043.29	1.19195
1041.36	0.81607	1041.36	1.02272	1041.36	1.19123
1039.43	0.81618	1039.43	1.02169	1039.43	1.1905
1037.5	0.81696	1037.5	1.02171	1037.5	1.1898
1035.58	0.81734	1035.58	1.02241	1035.58	1.18916
1033.65	0.81693	1033.65	1.02242	1033.65	1.18863
1031.72	0.81659	1031.72	1.02145	1031.72	1.18824
1029.79	0.81697	1029.79	1.02069	1029.79	1.18801
1027.86	0.81769	1027.86	1.02108	1027.86	1.18793
1025.93	0.81812	1025.93	1.02195	1025.93	1.188
1024	0.81809	1024	1.02203	1024	1.18819
1022.08	0.81794	1022.08	1.02135	1022.08	1.1885
1020.15	0.81822	1020.15	1.0211	1020.15	1.18892
1018.22	0.81911	1018.22	1.02198	1018.22	1.18947
1016.29	0.81987	1016.29	1.02323	1016.29	1.19018
1014.36	0.8196	1014.36	1.02371	1014.36	1.19109
1012.43	0.81807	1012.43	1.02344	1012.43	1.19223
1010.51	0.81516	1010.51	1.02314	1010.51	1.19362
1008.58	0.81057	1008.58	1.02308	1008.58	1.19531
1006.65	0.8058	1006.65	1.02299	1006.65	1.19727
1004.72	0.80427	1004.72	1.02292	1004.72	1.19951
1002.79	0.80747	1002.79	1.0234	1002.79	1.20197
1000.86	0.813	1000.86	1.02469	1000.86	1.20461
998.935	0.81748	998.935	1.02635	998.935	1.20735
997.006	0.81976	997.006	1.02759	997.006	1.21011
995.078	0.8207	995.078	1.02808	995.078	1.2128
993.149	0.82152	993.149	1.02823	993.149	1.21536
991.221	0.82266	991.221	1.02867	991.221	1.21772
989.293	0.82381	989.293	1.02939	989.293	1.21984
987.364	0.82448	987.364	1.02988	987.364	1.22173
985.436	0.82458	985.436	1.03002	985.436	1.2234
983.507	0.82469	983.507	1.03019	983.507	1.22487
981.579	0.82544	981.579	1.0307	981.579	1.22618
979.65	0.82667	979.65	1.0313	979.65	1.2274
977.722	0.82742	977.722	1.03166	977.722	1.2286
975.793	0.82742	975.793	1.03182	975.793	1.22979
973.865	0.82751	973.865	1.0321	973.865	1.23098
971.937	0.82842	971.937	1.03246	971.937	1.23214
970.008	0.82952	970.008	1.03265	970.008	1.23329
968.08	0.82979	968.08	1.03255	968.08	1.23436
966.151	0.82933	966.151	1.0324	966.151	1.2353
964.223	0.82898	964.223	1.03246	964.223	1.23603
962.294	0.82907	962.294	1.03256	962.294	1.23653
960.366	0.8291	960.366	1.03244	960.366	1.23676
958.437	0.8287	958.437	1.03223	958.437	1.23672
956.509	0.82818	956.509	1.03229	956.509	1.23643
954.581	0.82802	954.581	1.03262	954.581	1.236
952.652	0.82831	952.652	1.03286	952.652	1.23553
950.724	0.82881	950.724	1.03277	950.724	1.23512
948.795	0.82925	948.795	1.03263	948.795	1.23491
946.867	0.82958	946.867	1.03282	946.867	1.23499
944.938	0.83003	944.938	1.03327	944.938	1.23543
943.01	0.831	943.01	1.03358	943.01	1.23626
941.081	0.83242	941.081	1.03359	941.081	1.23744
939.153	0.83375	939.153	1.0336	939.153	1.23891
937.225	0.83457	937.225	1.03386	937.225	1.24058
935.296	0.8352	935.296	1.03423	935.296	1.2423
933.368	0.83615	933.368	1.03437	933.368	1.24397
931.439	0.83725	931.439	1.03424	931.439	1.24548
929.511	0.83789	929.511	1.03412	929.511	1.24678
927.582	0.838	927.582	1.03421	927.582	1.24779
925.654	0.83814	925.654	1.03436	925.654	1.24852
923.725	0.83857	923.725	1.03434	923.725	1.24902
921.797	0.83901	921.797	1.03409	921.797	1.24931
919.869	0.83909	919.869	1.03377	919.869	1.24939
917.94	0.83878	917.94	1.03349	917.94	1.24925
916.012	0.83809	916.012	1.0332	916.012	1.24885
914.083	0.83712	914.083	1.03281	914.083	1.24813
912.155	0.83594	912.155	1.03225	912.155	1.247
910.226	0.83419	910.226	1.03147	910.226	1.24537
908.298	0.83111	908.298	1.03053	908.298	1.24324
906.369	0.8264	906.369	1.02944	906.369	1.24061
904.441	0.82067	904.441	1.0282	904.441	1.23754
902.513	0.81454	902.513	1.02672	902.513	1.23412
900.584	0.80813	900.584	1.02497	900.584	1.23052
898.656	0.80197	898.656	1.0232	898.656	1.22694
896.727	0.79744	896.727	1.02193	896.727	1.22354
894.799	0.79536	894.799	1.02145	894.799	1.22052
892.87	0.79509	892.87	1.02151	892.87	1.21803
890.942	0.79547	890.942	1.0217	890.942	1.21619
889.013	0.79617	889.013	1.02204	889.013	1.21505
887.085	0.7973	887.085	1.0229	887.085	1.21461
885.157	0.79873	885.157	1.0243	885.157	1.21486
883.228	0.80047	883.228	1.02564	883.228	1.21574
881.3	0.80278	881.3	1.02633	881.3	1.21714
879.371	0.8058	879.371	1.02656	879.371	1.21892
877.443	0.8093	877.443	1.02697	877.443	1.22097
875.514	0.81313	875.514	1.02769	875.514	1.22313
873.586	0.81695	873.586	1.02804	873.586	1.22523
871.657	0.81994	871.657	1.02743	871.657	1.22708
869.729	0.82155	869.729	1.02658	869.729	1.22854
867.8	0.82229	867.8	1.02665	867.8	1.22949
865.872	0.82268	865.872	1.02745	865.872	1.22984
863.944	0.82209	863.944	1.02765	863.944	1.22959
862.015	0.81955	862.015	1.02652	862.015	1.22879
860.087	0.81532	860.087	1.02475	860.087	1.22754
858.158	0.81061	858.158	1.02343	858.158	1.22596
856.23	0.80623	856.23	1.02273	856.23	1.22424
854.301	0.80256	854.301	1.02202	854.301	1.22259
852.373	0.8005	852.373	1.02112	852.373	1.22122
850.444	0.80111	850.444	1.02075	850.444	1.22024
848.516	0.80432	848.516	1.02147	848.516	1.21971
846.588	0.80881	846.588	1.02271	846.588	1.21961
844.659	0.81291	844.659	1.02327	844.659	1.21983
842.731	0.81548	842.731	1.02266	842.731	1.2201
840.802	0.8164	840.802	1.02174	840.802	1.22004
838.874	0.81676	838.874	1.02192	838.874	1.21923
836.945	0.81781	836.945	1.02333	836.945	1.21736
835.017	0.81948	835.017	1.02456	835.017	1.21421
833.088	0.82047	833.088	1.02431	833.088	1.20977
831.16	0.81957	831.16	1.02268	831.16	1.20422
829.232	0.8162	829.232	1.02036	829.232	1.19789
827.303	0.8099	827.303	1.01719	827.303	1.19125
825.375	0.80032	825.375	1.0126	825.375	1.1848
823.446	0.78767	823.446	1.00674	823.446	1.17908
821.518	0.77305	821.518	1.00055	821.518	1.1745
819.589	0.75869	819.589	0.99558	819.589	1.17128
817.661	0.74887	817.661	0.99405	817.661	1.16947
815.732	0.74867	815.732	0.99759	815.732	1.16893
813.804	0.75916	813.804	1.00484	813.804	1.16943
811.876	0.77462	811.876	1.01204	811.876	1.17065
809.947	0.78737	809.947	1.01641	809.947	1.1722
808.019	0.79459	808.019	1.01815	808.019	1.17373
806.09	0.79825	806.09	1.01912	806.09	1.17507
804.162	0.80025	804.162	1.02041	804.162	1.17617
802.233	0.80041	802.233	1.02163	802.233	1.17713
800.305	0.79895	800.305	1.02212	800.305	1.17815
798.376	0.79815	798.376	1.02225	798.376	1.17943
796.448	0.8003	796.448	1.02309	796.448	1.18119
794.52	0.80507	794.52	1.02503	794.52	1.18359
792.591	0.81015	792.591	1.0272	792.591	1.1867
790.663	0.81382	790.663	1.0284	790.663	1.19044
788.734	0.8159	788.734	1.02843	788.734	1.19462
786.806	0.81711	786.806	1.0283	786.806	1.199
784.877	0.81809	784.877	1.02883	784.877	1.2034
782.949	0.81871	782.949	1.02952	782.949	1.20764
781.02	0.81837	781.02	1.02949	781.02	1.2116
779.092	0.8175	779.092	1.02893	779.092	1.21516
777.164	0.81758	777.164	1.02888	777.164	1.21827
775.235	0.81898	775.235	1.0296	775.235	1.22087
773.307	0.82012	773.307	1.03027	773.307	1.22297
771.378	0.81975	771.378	1.02998	771.378	1.22456
769.45	0.8186	769.45	1.02889	769.45	1.22566
767.521	0.81785	767.521	1.02819	767.521	1.2263
765.593	0.81728	765.593	1.02847	765.593	1.22655
763.664	0.81613	763.664	1.02871	763.664	1.22646
761.736	0.81432	761.736	1.0277	761.736	1.22612
759.808	0.81223	759.808	1.02588	759.808	1.22561
757.879	0.81015	757.879	1.02482	757.879	1.22502
755.951	0.80857	755.951	1.02513	755.951	1.22446
754.022	0.80787	754.022	1.02575	754.022	1.22399
752.094	0.80755	752.094	1.02553	752.094	1.22369
750.165	0.80705	750.165	1.02474	750.165	1.22361
748.237	0.80703	748.237	1.02448	748.237	1.22376
746.308	0.80815	746.308	1.025	746.308	1.22414
744.38	0.80963	744.38	1.02548	744.38	1.22473
742.452	0.81045	742.452	1.02528	742.452	1.22546
740.523	0.81112	740.523	1.02489	740.523	1.22626
738.595	0.81236	738.595	1.02514	738.595	1.22707
736.666	0.81346	736.666	1.02604	736.666	1.22781
734.738	0.81349	734.738	1.02669	734.738	1.22843
732.809	0.81302	732.809	1.02653	732.809	1.22888
730.881	0.81293	730.881	1.02592	730.881	1.2292
728.952	0.81282	728.952	1.02554	728.952	1.22941
727.024	0.81182	727.024	1.02558	727.024	1.22954
725.096	0.80992	725.096	1.0257	725.096	1.22963
723.167	0.80787	723.167	1.02578	723.167	1.22978
721.239	0.80663	721.239	1.02589	721.239	1.23005
719.31	0.80702	719.31	1.02595	719.31	1.23048
717.382	0.80888	717.382	1.02599	717.382	1.23107
715.453	0.81102	715.453	1.02631	715.453	1.23181
713.525	0.81272	713.525	1.02682	713.525	1.23265
711.596	0.81458	711.596	1.02707	711.596	1.23347
709.668	0.81696	709.668	1.02696	709.668	1.23416
707.74	0.81892	707.74	1.02682	707.74	1.23466
705.811	0.81981	705.811	1.02716	705.811	1.23496
703.883	0.82038	703.883	1.02783	703.883	1.23505
701.954	0.82113	701.954	1.02805	701.954	1.23495
700.026	0.82124	700.026	1.02744	700.026	1.23476
698.097	0.82019	698.097	1.0267	698.097	1.23459
696.169	0.81892	696.169	1.02692	696.169	1.23452
694.24	0.81859	694.24	1.02806	694.24	1.2346
692.312	0.81915	692.312	1.02899	692.312	1.23484
690.384	0.82003	690.384	1.02901	690.384	1.23524
688.455	0.82081	688.455	1.02895	688.455	1.23579
686.527	0.82108	686.527	1.03	686.527	1.23645
684.598	0.82089	684.598	1.03171	684.598	1.23718
682.67	0.8208	682.67	1.0323	682.67	1.23792
680.741	0.82087	680.741	1.03099	680.741	1.23858
678.813	0.82048	678.813	1.02936	678.813	1.23912
676.884	0.81961	676.884	1.0291	676.884	1.23955
674.956	0.819	674.956	1.02964	674.956	1.23987
673.027	0.81986	673.027	1.03015	673.027	1.24006
671.099	0.8236	671.099	1.03618	671.099	1.2401
669.171	0.82834	669.171	1.04995	669.171	1.24005
667.242	0.82873	667.242	1.05405	667.242	1.23999
665.314	0.82346	665.314	1.04102	665.314	1.23993
663.385	0.81769	663.385	1.02896	663.385	1.23985
661.457	0.81555	661.457	1.02475	661.457	1.23977
659.528	0.81572	659.528	1.02381	659.528	1.23976
657.6	0.81594	657.6	1.02516	657.6	1.23982
655.671	0.81564	655.671	1.0274	655.671	1.23992
653.743	0.81516	653.743	1.02757	653.743	1.24006
651.815	0.81463	651.815	1.02537	651.815	1.24025
649.886	0.81386	649.886	1.02358	649.886	1.24045
647.958	0.81305	647.958	1.02401	647.958	1.2406
646.029	0.81255	646.029	1.0251	646.029	1.24067
644.101	0.81205	644.101	1.02428	644.101	1.24066
642.172	0.8112	642.172	1.02139	642.172	1.24052
640.244	0.81053	640.244	1.01925	640.244	1.24021
638.315	0.81047	638.315	1.01971	638.315	1.23977
636.387	0.81034	636.387	1.02117	636.387	1.23929
634.459	0.8096	634.459	1.02072	634.459	1.2388
632.53	0.80884	632.53	1.0182	632.53	1.23828
630.602	0.80844	630.602	1.0163	630.602	1.23779
628.673	0.80789	628.673	1.01682	628.673	1.23735
626.745	0.80705	626.745	1.01843	626.745	1.23698
624.816	0.80645	624.816	1.01831	624.816	1.23665
622.888	0.80603	622.888	1.01611	622.888	1.2364
620.959	0.80539	620.959	1.01446	620.959	1.23626
619.031	0.80491	619.031	1.01536	619.031	1.23622
617.103	0.80487	617.103	1.01716	617.103	1.23624
615.174	0.80463	615.174	1.01696	615.174	1.23635
613.246	0.80384	613.246	1.01478	613.246	1.23654
611.317	0.80321	611.317	1.01309	611.317	1.23681
609.389	0.80309	609.389	1.01358	609.389	1.2371
607.46	0.80281	607.46	1.01522	607.46	1.23744
605.532	0.8022	605.532	1.01552	605.532	1.23783
603.603	0.80183	603.603	1.0136	603.603	1.23824
601.675	0.80163	601.675	1.01151	601.675	1.23862
599.747	0.80104	599.747	1.0117	599.747	1.23897
597.818	0.8004	597.818	1.01351	597.818	1.2393
595.89	0.80022	595.89	1.01405	595.89	1.23958
593.961	0.79991	593.961	1.01213	593.961	1.23977
592.033	0.79903	592.033	1.00996	592.033	1.23987
590.104	0.79849	590.104	1.01012	590.104	1.23992
588.176	0.79886	588.176	1.01207	588.176	1.23993
586.247	0.79908	586.247	1.01276	586.247	1.23987
584.319	0.79848	584.319	1.01074	584.319	1.23975
582.391	0.798	582.391	1.00843	582.391	1.2396
580.462	0.79811	580.462	1.00885	580.462	1.23943
578.534	0.79808	578.534	1.01132	578.534	1.23921
576.605	0.79758	576.605	1.01234	576.605	1.23894
574.677	0.79716	574.677	1.01029	574.677	1.23866
572.748	0.79679	572.748	1.00779	572.748	1.23835
570.82	0.79635	570.82	1.00813	570.82	1.23801
568.891	0.79645	568.891	1.01068	568.891	1.23767
566.963	0.79703	566.963	1.0116	566.963	1.23736
565.035	0.79683	565.035	1.00929	565.035	1.23708
563.106	0.79568	563.106	1.00675	563.106	1.23684
561.178	0.79514	561.178	1.0075	561.178	1.23663
559.249	0.79549	559.249	1.01055	559.249	1.23649
557.321	0.79515	557.321	1.01159	557.321	1.23642
555.392	0.79375	555.392	1.00906	555.392	1.2364
553.464	0.79291	553.464	1.00652	553.464	1.23644
551.535	0.79313	551.535	1.00766	551.535	1.23656
549.607	0.79315	549.607	1.0109	549.607	1.23675
547.679	0.79254	547.679	1.01164	547.679	1.23697
545.75	0.7921	545.75	1.00887	545.75	1.2372
543.822	0.79205	543.822	1.00665	543.822	1.23741
541.893	0.792	541.893	1.00834	541.893	1.2376
539.965	0.7918	539.965	1.01163	539.965	1.2377
538.036	0.79101	538.036	1.01184	538.036	1.23768
536.108	0.78925	536.108	1.00866	536.108	1.23751
534.179	0.78757	534.179	1.00653	534.179	1.23718
532.251	0.78732	532.251	1.00827	532.251	1.23666
530.323	0.78784	530.323	1.01119	530.323	1.23593
528.394	0.7876	528.394	1.0109	528.394	1.23501
526.466	0.78676	526.466	1.00747	526.466	1.23392
524.537	0.78632	524.537	1.00533	524.537	1.23269
522.609	0.78578	522.609	1.00683	522.609	1.23137
520.68	0.78414	520.68	1.00885	520.68	1.23008
518.752	0.78199	518.752	1.00759	518.752	1.22888
516.823	0.7804	516.823	1.00421	516.823	1.22787
514.895	0.77955	514.895	1.00308	514.895	1.22712
512.967	0.77941	512.967	1.00548	512.967	1.22672
511.038	0.78021	511.038	1.00819	511.038	1.22668
509.11	0.78158	509.11	1.00792	509.11	1.22701
507.181	0.78309	507.181	1.00589	507.181	1.22769
505.253	0.78535	505.253	1.00608	505.253	1.22867
503.324	0.78855	503.324	1.00928	503.324	1.22988
501.396	0.79135	501.396	1.01216	501.396	1.23124
499.467	0.79276	499.467	1.01182	499.467	1.23264
497.539	0.79373	497.539	1.00955	497.539	1.23403
495.611	0.79506	495.611	1.00917	495.611	1.23531
493.682	0.79611	493.682	1.01174	493.682	1.23642
491.754	0.79644	491.754	1.01393	491.754	1.23731
489.825	0.7966	489.825	1.01278	489.825	1.238
487.897	0.79673	487.897	1.01003	487.897	1.2385
485.968	0.79652	485.968	1.00944	485.968	1.23886
484.04	0.79631	484.04	1.01164	484.04	1.23912
482.111	0.79645	482.111	1.01336	482.111	1.23933
480.183	0.79641	480.183	1.01215	480.183	1.23956
478.254	0.79596	478.254	1.00977	478.254	1.23983
476.326	0.79587	476.326	1.00942	476.326	1.24012
474.398	0.79644	474.398	1.01134	474.398	1.24042
472.469	0.79687	472.469	1.01264	472.469	1.24073
470.541	0.79681	470.541	1.01133	470.541	1.24102
468.612	0.79672	468.612	1.00921	468.612	1.24126
466.684	0.79675	466.684	1.00933	466.684	1.24139
464.755	0.797	464.755	1.01162	464.755	1.24141
462.827	0.79781	462.827	1.0131	462.827	1.24134
460.898	0.79867	460.898	1.01184	460.898	1.24117
458.97	0.79857	458.97	1.00947	458.97	1.24089
457.042	0.79794	457.042	1.00911	457.042	1.24054
455.113	0.79806	455.113	1.01097	455.113	1.24019
453.185	0.79848	453.185	1.01201	453.185	1.23988
451.256	0.79792	451.256	1.01064	451.256	1.23961
449.328	0.79687	449.328	1.00901	449.328	1.23944
447.399	0.79658	447.399	1.00972	447.399	1.23941
445.471	0.79675	445.471	1.01201	445.471	1.23955
443.542	0.79639	443.542	1.01273	443.542	1.23987
441.614	0.79553	441.614	1.0107	441.614	1.24038
439.686	0.79463	439.686	1.0085	439.686	1.24102
437.757	0.79419	437.757	1.00926	437.757	1.24172
435.829	0.79485	435.829	1.01222	435.829	1.2424
433.9	0.79609	433.9	1.01344	433.9	1.24306
431.972	0.79617	431.972	1.01183	431.972	1.24367
430.043	0.79514	430.043	1.01042	430.043	1.24421
428.115	0.79539	428.115	1.01133	428.115	1.24464
426.186	0.79751	426.186	1.01334	426.186	1.24498
424.258	0.79926	424.258	1.01384	424.258	1.24529
422.33	0.79982	422.33	1.01258	422.33	1.24554
420.401	0.80072	420.401	1.01253	420.401	1.24571
418.473	0.80217	418.473	1.01518	418.473	1.24586
416.544	0.80275	416.544	1.01771	416.544	1.24604
414.616	0.80254	414.616	1.01727	414.616	1.24624
412.687	0.80254	412.687	1.01487	412.687	1.24624
410.759	0.80288	410.759	1.01404	410.759	1.24624
408.83	0.80378	408.83	1.01618	408.83	1.24624
406.902	0.8053	406.902	1.01807	406.902	1.24624
404.974	0.80593	404.974	1.01689	404.974	1.24624
403.045	0.80506	403.045	1.01506	403.045	1.24624
401.117	0.80517	401.117	1.01621	401.117	1.24624
399.188	0.80768	399.188	1.01999	399.188	1.24624
397.26	0.80963	397.26	1.02259
395.331	0.80854	395.331	1.02114
393.403	0.80689	393.403	1.01787
391.474	0.80746	391.474	1.0174
389.546	0.80862	389.546	1.01951
387.618	0.80819	387.618	1.01939
385.689	0.80761	385.689	1.0162
383.761	0.80901	383.761	1.01546
381.832	0.81203	381.832	1.02032
379.904	0.81559	379.904	1.02595
377.975	0.81874	377.975	1.02698
376.047	0.81971	376.047	1.02467
374.118	0.81802	374.118	1.02254
372.19	0.81609	372.19	1.02254
370.262	0.81609	370.262	1.0247
368.333	0.81609	368.333	1.02727

## Sheet: Figure 1c
Magnetic Field	PFBT-TEMPO/H2O		PFBT/H2O	Magnetic Field	PFBT-TEMPO/THF		PFBT/THF
3462.8	0.00501	3462.8	-0.00132	3462.8	0.00997	3462.8	0.0088
3462.85	0.0065	3462.85	-0.00224	3462.85	0.00959	3462.85	0.0087
3462.9	0.00794	3462.9	-0.00338	3462.9	0.0091	3462.9	0.00846
3462.95	0.00916	3462.95	-0.00479	3462.95	0.00832	3462.95	0.00802
3463	0.01001	3463	-0.00642	3463	0.00705	3463	0.00731
3463.04	0.01037	3463.04	-0.00819	3463.04	0.00513	3463.04	0.00632
3463.09	0.01021	3463.09	-0.00993	3463.09	0.00254	3463.09	0.0051
3463.14	0.00961	3463.14	-0.01144	3463.14	-0.000465182	3463.14	0.00383
3463.19	0.0087	3463.19	-0.01258	3463.19	-0.00347	3463.19	0.00273
3463.24	0.00758	3463.24	-0.01327	3463.24	-0.00602	3463.24	0.00201
3463.29	0.00633	3463.29	-0.0135	3463.29	-0.00787	3463.29	0.00168
3463.34	0.00498	3463.34	-0.01331	3463.34	-0.00899	3463.34	0.0016
3463.39	0.00356	3463.39	-0.01278	3463.39	-0.00951	3463.39	0.00153
3463.43	0.00212	3463.43	-0.01197	3463.43	-0.00962	3463.43	0.00131
3463.48	0.000738295	3463.48	-0.01098	3463.48	-0.00943	3463.48	0.000930822
3463.53	-0.00048924	3463.53	-0.00993	3463.53	-0.00897	3463.53	0.000581418
3463.58	-0.00147	3463.58	-0.0089	3463.58	-0.00828	3463.58	0.000445033
3463.63	-0.00213	3463.63	-0.00792	3463.63	-0.00744	3463.63	0.000579543
3463.68	-0.00244	3463.68	-0.00701	3463.68	-0.00662	3463.68	0.000868096
3463.73	-0.00241	3463.73	-0.00614	3463.73	-0.00605	3463.73	0.0011
3463.78	-0.00213	3463.78	-0.00528	3463.78	-0.0059	3463.78	0.00113
3463.83	-0.00172	3463.83	-0.00447	3463.83	-0.00624	3463.83	0.000924245
3463.87	-0.00135	3463.87	-0.00379	3463.87	-0.00697	3463.87	0.000592432
3463.92	-0.00115	3463.92	-0.00326	3463.92	-0.00788	3463.92	0.000257816
3463.97	-0.00118	3463.97	-0.00284	3463.97	-0.00868	3463.97	-3.45693e-05
3464.02	-0.00139	3464.02	-0.00242	3464.02	-0.00915	3464.02	-0.000363999
3464.07	-0.00167	3464.07	-0.00188	3464.07	-0.00915	3464.07	-0.000903799
3464.12	-0.00191	3464.12	-0.00122	3464.12	-0.00868	3464.12	-0.00184
3464.17	-0.00201	3464.17	-0.000551605	3464.17	-0.00786	3464.17	-0.00326
3464.22	-0.00191	3464.22	-9.01708e-05	3464.22	-0.00688	3464.22	-0.00511
3464.26	-0.00154	3464.26	-3.07661e-05	3464.26	-0.00596	3464.26	-0.00714
3464.31	-0.000905728	3464.31	-0.000466402	3464.31	-0.00524	3464.31	-0.00899
3464.36	-2.0081e-05	3464.36	-0.00133	3464.36	-0.00478	3464.36	-0.01032
3464.41	0.00101	3464.41	-0.00244	3464.41	-0.00448	3464.41	-0.01093
3464.46	0.00202	3464.46	-0.00352	3464.46	-0.00416	3464.46	-0.01082
3464.51	0.00277	3464.51	-0.00437	3464.51	-0.00363	3464.51	-0.01021
3464.56	0.00307	3464.56	-0.00488	3464.56	-0.00285	3464.56	-0.00941
3464.61	0.00275	3464.61	-0.00508	3464.61	-0.00189	3464.61	-0.00865
3464.66	0.00178	3464.66	-0.00506	3464.66	-0.00102	3464.66	-0.00808
3464.7	0.000281926	3464.7	-0.00493	3464.7	-0.000457666	3464.7	-0.00769
3464.75	-0.00149	3464.75	-0.00478	3464.75	-0.000335827	3464.75	-0.00739
3464.8	-0.00313	3464.8	-0.00459	3464.8	-0.000586463	3464.8	-0.00706
3464.85	-0.00421	3464.85	-0.00425	3464.85	-0.00101	3464.85	-0.00665
3464.9	-0.00442	3464.9	-0.00361	3464.9	-0.00137	3464.9	-0.00615
3464.95	-0.00372	3464.95	-0.00259	3464.95	-0.0015	3464.95	-0.00564
3465	-0.00239	3465	-0.00121	3465	-0.00133	3465	-0.0052
3465.05	-0.000921446	3465.05	0.000315628	3465.05	-0.00084667	3465.05	-0.00489
3465.09	0.000164363	3465.09	0.00175	3465.09	-8.59022e-05	3465.09	-0.00473
3465.14	0.000526052	3465.14	0.00288	3465.14	0.000891747	3465.14	-0.00475
3465.19	0.000111227	3465.19	0.00358	3465.19	0.00199	3465.19	-0.00494
3465.24	-0.000872056	3465.24	0.00382	3465.24	0.00308	3465.24	-0.00529
3465.29	-0.00208	3465.29	0.00364	3465.29	0.00401	3465.29	-0.00574
3465.34	-0.00315	3465.34	0.00312	3465.34	0.00465	3465.34	-0.0062
3465.39	-0.00387	3465.39	0.00236	3465.39	0.0049	3465.39	-0.0065
3465.44	-0.00414	3465.44	0.00152	3465.44	0.00477	3465.44	-0.00653
3465.49	-0.00402	3465.49	0.000787411	3465.49	0.00433	3465.49	-0.00625
3465.53	-0.00368	3465.53	0.00036056	3465.53	0.00368	3465.53	-0.00573
3465.58	-0.00327	3465.58	0.000391218	3465.58	0.00292	3465.58	-0.00511
3465.63	-0.00287	3465.63	0.000946211	3465.63	0.00204	3465.63	-0.00456
3465.68	-0.00245	3465.68	0.002	3465.68	0.00101	3465.68	-0.00426
3465.73	-0.0019	3465.73	0.00342	3465.73	-0.000219497	3465.73	-0.00433
3465.78	-0.0011	3465.78	0.00506	3465.78	-0.0016	3465.78	-0.0048
3465.83	-8.63747e-06	3465.83	0.00673	3465.83	-0.00298	3465.83	-0.00564
3465.88	0.00135	3465.88	0.00828	3465.88	-0.00415	3465.88	-0.00671
3465.93	0.00285	3465.93	0.00962	3465.93	-0.00496	3465.93	-0.00779
3465.97	0.00431	3465.97	0.01068	3465.97	-0.00537	3465.97	-0.00865
3466.02	0.00553	3466.02	0.01142	3466.02	-0.00546	3466.02	-0.00914
3466.07	0.00635	3466.07	0.01179	3466.07	-0.00534	3466.07	-0.00927
3466.12	0.0067	3466.12	0.01176	3466.12	-0.00507	3466.12	-0.00911
3466.17	0.00658	3466.17	0.01132	3466.17	-0.00466	3466.17	-0.00877
3466.22	0.00613	3466.22	0.01052	3466.22	-0.00409	3466.22	-0.00824
3466.27	0.00549	3466.27	0.00947	3466.27	-0.00341	3466.27	-0.0074
3466.32	0.00478	3466.32	0.00827	3466.32	-0.0027	3466.32	-0.00618
3466.36	0.00404	3466.36	0.00708	3466.36	-0.00214	3466.36	-0.0046
3466.41	0.00327	3466.41	0.006	3466.41	-0.00187	3466.41	-0.00289
3466.46	0.00242	3466.46	0.00515	3466.46	-0.00195	3466.46	-0.0014
3466.51	0.00146	3466.51	0.00459	3466.51	-0.0023	3466.51	-0.000494995
3466.56	0.000368762	3466.56	0.00432	3466.56	-0.00273	3466.56	-0.000348631
3466.61	-0.00083609	3466.61	0.00422	3466.61	-0.00302	3466.61	-0.000923107
3466.66	-0.00215	3466.66	0.00411	3466.66	-0.00303	3466.66	-0.002
3466.71	-0.00356	3466.71	0.00376	3466.71	-0.00277	3466.71	-0.00332
3466.76	-0.00501	3466.76	0.00295	3466.76	-0.0024	3466.76	-0.00465
3466.8	-0.00639	3466.8	0.00155	3466.8	-0.00216	3466.8	-0.00585
3466.85	-0.00755	3466.85	-0.000428572	3466.85	-0.0022	3466.85	-0.00684
3466.9	-0.00832	3466.9	-0.0028	3466.9	-0.00253	3466.9	-0.00761
3466.95	-0.0086	3466.95	-0.00525	3466.95	-0.00295	3466.95	-0.00819
3467	-0.00842	3467	-0.00742	3467	-0.00314	3467	-0.00862
3467.05	-0.00792	3467.05	-0.009	3467.05	-0.0028	3467.05	-0.00897
3467.1	-0.00729	3467.1	-0.00985	3467.1	-0.00181	3467.1	-0.00923
3467.15	-0.00668	3467.15	-0.01006	3467.15	-0.00032344	3467.15	-0.00934
3467.19	-0.00619	3467.19	-0.00991	3467.19	0.00125	3467.19	-0.00919
3467.24	-0.00584	3467.24	-0.00977	3467.24	0.00245	3467.24	-0.00869
3467.29	-0.0056	3467.29	-0.00994	3467.29	0.00294	3467.29	-0.00781
3467.34	-0.00546	3467.34	-0.01058	3467.34	0.00264	3467.34	-0.00664
3467.39	-0.00535	3467.39	-0.01161	3467.39	0.00178	3467.39	-0.00536
3467.44	-0.00524	3467.44	-0.01279	3467.44	0.000726636	3467.44	-0.00421
3467.49	-0.00513	3467.49	-0.0138	3467.49	-0.000136038	3467.49	-0.00345
3467.54	-0.0051	3467.54	-0.01433	3467.54	-0.000568192	3467.54	-0.00326
3467.59	-0.00527	3467.59	-0.01421	3467.59	-0.000522983	3467.59	-0.00369
3467.63	-0.00573	3467.63	-0.01344	3467.63	-0.000116087	3467.63	-0.00466
3467.68	-0.00645	3467.68	-0.01219	3467.68	0.000456987	3467.68	-0.00595
3467.73	-0.00728	3467.73	-0.01075	3467.73	0.00101	3467.73	-0.00729
3467.78	-0.00796	3467.78	-0.00943	3467.78	0.00142	3467.78	-0.00845
3467.83	-0.00826	3467.83	-0.00844	3467.83	0.00164	3467.83	-0.0093
3467.88	-0.00807	3467.88	-0.00786	3467.88	0.00169	3467.88	-0.00986
3467.93	-0.00742	3467.93	-0.00763	3467.93	0.00158	3467.93	-0.01019
3467.98	-0.00643	3467.98	-0.00757	3467.98	0.0013	3467.98	-0.01046
3468.02	-0.00526	3468.02	-0.00755	3468.02	0.000806843	3468.02	-0.0108
3468.07	-0.00396	3468.07	-0.00744	3468.07	7.44087e-05	3468.07	-0.01128
3468.12	-0.00254	3468.12	-0.00719	3468.12	-0.000815161	3468.12	-0.01193
3468.17	-0.000986515	3468.17	-0.00682	3468.17	-0.00166	3468.17	-0.01268
3468.22	0.000660383	3468.22	-0.00635	3468.22	-0.00216	3468.22	-0.01338
3468.27	0.00229	3468.27	-0.00583	3468.27	-0.00207	3468.27	-0.0138
3468.32	0.00373	3468.32	-0.00532	3468.32	-0.00131	3468.32	-0.0137
3468.37	0.00476	3468.37	-0.00488	3468.37	-1.68197e-05	3468.37	-0.01289
3468.42	0.00522	3468.42	-0.00449	3468.42	0.00142	3468.42	-0.01131
3468.46	0.00504	3468.46	-0.00411	3468.46	0.00252	3468.46	-0.00909
3468.51	0.00431	3468.51	-0.00366	3468.51	0.0029	3468.51	-0.00659
3468.56	0.00324	3468.56	-0.00309	3468.56	0.00244	3468.56	-0.00428
3468.61	0.00215	3468.61	-0.00244	3468.61	0.00128	3468.61	-0.0026
3468.66	0.00129	3468.66	-0.00184	3468.66	-0.000204223	3468.66	-0.00184
3468.71	0.000836933	3468.71	-0.00145	3468.71	-0.00159	3468.71	-0.00201
3468.76	0.000818353	3468.76	-0.00141	3468.76	-0.00254	3468.76	-0.00291
3468.81	0.00117	3468.81	-0.00179	3468.81	-0.00293	3468.81	-0.00417
3468.85	0.00176	3468.85	-0.00258	3468.85	-0.00277	3468.85	-0.00536
3468.9	0.00243	3468.9	-0.00367	3468.9	-0.00224	3468.9	-0.00611
3468.95	0.00297	3468.95	-0.00488	3468.95	-0.00153	3468.95	-0.00623
3469	0.00317	3469	-0.00605	3469	-0.000797667	3469	-0.00575
3469.05	0.00285	3469.05	-0.00704	3469.05	-0.000125708	3469.05	-0.00487
3469.1	0.00192	3469.1	-0.00778	3469.1	0.000439109	3469.1	-0.00396
3469.15	0.000451136	3469.15	-0.00825	3469.15	0.000855153	3469.15	-0.00337
3469.2	-0.00135	3469.2	-0.00844	3469.2	0.00106	3469.2	-0.00334
3469.25	-0.00322	3469.25	-0.00835	3469.25	0.00102	3469.25	-0.0039
3469.29	-0.00494	3469.29	-0.00804	3469.29	0.000690049	3469.29	-0.0049
3469.34	-0.00638	3469.34	-0.00758	3469.34	0.000110164	3469.34	-0.00603
3469.39	-0.0075	3469.39	-0.00708	3469.39	-0.000694007	3469.39	-0.00702
3469.44	-0.00825	3469.44	-0.00658	3469.44	-0.00171	3469.44	-0.00773
3469.49	-0.00859	3469.49	-0.00601	3469.49	-0.00294	3469.49	-0.00823
3469.54	-0.00847	3469.54	-0.00521	3469.54	-0.00436	3469.54	-0.00872
3469.59	-0.00789	3469.59	-0.00398	3469.59	-0.00586	3469.59	-0.0094
3469.64	-0.00693	3469.64	-0.00227	3469.64	-0.00726	3469.64	-0.01031
3469.68	-0.00572	3469.68	-0.000239037	3469.68	-0.00836	3469.68	-0.01136
3469.73	-0.00442	3469.73	0.00181	3469.73	-0.009	3469.73	-0.01236
3469.78	-0.00318	3469.78	0.00351	3469.78	-0.00916	3469.78	-0.01315
3469.83	-0.00215	3469.83	0.00456	3469.83	-0.00898	3469.83	-0.01368
3469.88	-0.00144	3469.88	0.00488	3469.88	-0.00869	3469.88	-0.01398
3469.93	-0.00107	3469.93	0.00459	3469.93	-0.00853	3469.93	-0.01416
3469.98	-0.000948953	3469.98	0.00395	3469.98	-0.00866	3469.98	-0.01433
3470.03	-0.000882933	3470.03	0.00326	3470.03	-0.0091	3470.03	-0.01462
3470.08	-0.000700308	3470.08	0.00271	3470.08	-0.00977	3470.08	-0.01509
3470.12	-0.000316443	3470.12	0.0024	3470.12	-0.01051	3470.12	-0.01574
3470.17	0.000236301	3470.17	0.00229	3470.17	-0.01118	3470.17	-0.01648
3470.22	0.000853724	3470.22	0.00229	3470.22	-0.0117	3470.22	-0.0171
3470.27	0.00143	3470.27	0.00233	3470.27	-0.01205	3470.27	-0.01738
3470.32	0.0019	3470.32	0.00236	3470.32	-0.01227	3470.32	-0.01719
3470.37	0.00224	3470.37	0.00239	3470.37	-0.01241	3470.37	-0.01657
3470.42	0.00241	3470.42	0.00248	3470.42	-0.01251	3470.42	-0.01568
3470.47	0.00242	3470.47	0.00266	3470.47	-0.01256	3470.47	-0.01477
3470.51	0.00227	3470.51	0.00295	3470.51	-0.01253	3470.51	-0.01401
3470.56	0.00202	3470.56	0.00332	3470.56	-0.01236	3470.56	-0.01352
3470.61	0.00177	3470.61	0.00371	3470.61	-0.01203	3470.61	-0.0133
3470.66	0.00161	3470.66	0.00401	3470.66	-0.01153	3470.66	-0.01336
3470.71	0.00155	3470.71	0.00408	3470.71	-0.01089	3470.71	-0.01373
3470.76	0.00153	3470.76	0.00379	3470.76	-0.01013	3470.76	-0.01439
3470.81	0.00144	3470.81	0.00307	3470.81	-0.00924	3470.81	-0.0153
3470.86	0.00113	3470.86	0.002	3470.86	-0.00821	3470.86	-0.0163
3470.91	0.000488229	3470.91	0.000795281	3470.91	-0.00709	3470.91	-0.01722
3470.95	-0.000552345	3470.95	-0.000244329	3470.95	-0.00602	3470.95	-0.0179
3471	-0.00198	3471	-0.000882345	3471	-0.00523	3471	-0.01826
3471.05	-0.00367	3471.05	-0.00105	3471.05	-0.00493	3471.05	-0.0183
3471.1	-0.00541	3471.1	-0.000869781	3471.1	-0.00523	3471.1	-0.01809
3471.15	-0.00695	3471.15	-0.000554419	3471.15	-0.00607	3471.15	-0.01765
3471.2	-0.00802	3471.2	-0.000285015	3471.2	-0.00726	3471.2	-0.01703
3471.25	-0.00844	3471.25	-0.000123112	3471.25	-0.00855	3471.25	-0.01622
3471.3	-0.00814	3471.3	-2.56411e-05	3471.3	-0.00967	3471.3	-0.01521
3471.34	-0.00721	3471.34	7.24049e-05	3471.34	-0.01045	3471.34	-0.01395
3471.39	-0.00585	3471.39	0.000178627	3471.39	-0.01077	3471.39	-0.01244
3471.44	-0.00432	3471.44	0.000224548	3471.44	-0.01063	3471.44	-0.01071
3471.49	-0.0029	3471.49	0.00011219	3471.49	-0.01007	3471.49	-0.0089
3471.54	-0.00174	3471.54	-0.000216624	3471.54	-0.00914	3471.54	-0.00719
3471.59	-0.000847587	3471.59	-0.000741897	3471.59	-0.00787	3471.59	-0.00579
3471.64	-4.51717e-05	3471.64	-0.00138	3471.64	-0.0063	3471.64	-0.0048
3471.69	0.000881037	3471.69	-0.00207	3471.69	-0.00452	3471.69	-0.00425
3471.74	0.00205	3471.74	-0.00276	3471.74	-0.00273	3471.74	-0.00402
3471.78	0.0034	3471.78	-0.00348	3471.78	-0.00118	3471.78	-0.00396
3471.83	0.00468	3471.83	-0.00425	3471.83	-9.50058e-05	3471.83	-0.00393
3471.88	0.0056	3471.88	-0.00502	3471.88	0.000409247	3471.88	-0.00384
3471.93	0.00594	3471.93	-0.00567	3471.93	0.000406981	3471.93	-0.0037
3471.98	0.00566	3471.98	-0.00608	3471.98	0.000144885	3471.98	-0.00363
3472.03	0.00488	3472.03	-0.00617	3472.03	-2.50125e-05	3472.03	-0.00382
3472.08	0.00379	3472.08	-0.00598	3472.08	0.000242173	3472.08	-0.00445
3472.13	0.00263	3472.13	-0.00557	3472.13	0.00116	3472.13	-0.0056
3472.18	0.00158	3472.18	-0.005	3472.18	0.00272	3472.18	-0.00721
3472.22	0.000744014	3472.22	-0.00423	3472.22	0.00469	3472.22	-0.00909
3472.27	0.000169607	3472.27	-0.00313	3472.27	0.0067	3472.27	-0.01099
3472.32	-0.000177011	3472.32	-0.00163	3472.32	0.00841	3472.32	-0.01262
3472.37	-0.000378441	3472.37	0.000252079	3472.37	0.00965	3472.37	-0.01378
3472.42	-0.000523917	3472.42	0.00233	3472.42	0.01042	3472.42	-0.01435
3472.47	-0.000662456	3472.47	0.00425	3472.47	0.01085	3472.47	-0.01434
3472.52	-0.000781594	3472.52	0.00558	3472.52	0.01101	3472.52	-0.01392
3472.57	-0.000823249	3472.57	0.00595	3472.57	0.01091	3472.57	-0.01333
3472.61	-0.000720756	3472.61	0.00525	3472.61	0.01047	3472.61	-0.01287
3472.66	-0.000432726	3472.66	0.00363	3472.66	0.00964	3472.66	-0.01275
3472.71	3.72944e-05	3472.71	0.00145	3472.71	0.00844	3472.71	-0.01302
3472.76	0.000635026	3472.76	-0.000852439	3472.76	0.00696	3472.76	-0.01361
3472.81	0.00127	3472.81	-0.00294	3472.81	0.00535	3472.81	-0.01431
3472.86	0.00183	3472.86	-0.00459	3472.86	0.00371	3472.86	-0.01489
3472.91	0.00225	3472.91	-0.00569	3472.91	0.00211	3472.91	-0.01515
3472.96	0.00252	3472.96	-0.00624	3472.96	0.000582588	3472.96	-0.01499
3473.01	0.00269	3473.01	-0.00628	3473.01	-0.000800228	3473.01	-0.01442
3473.05	0.00279	3473.05	-0.00595	3473.05	-0.00195	3473.05	-0.01357
3473.1	0.00285	3473.1	-0.0055	3473.1	-0.00282	3473.1	-0.01265
3473.15	0.00288	3473.15	-0.0052	3473.15	-0.00345	3473.15	-0.01183
3473.2	0.00282	3473.2	-0.00521	3473.2	-0.00398	3473.2	-0.01116
3473.25	0.00259	3473.25	-0.00552	3473.25	-0.00459	3473.25	-0.01061
3473.3	0.00212	3473.3	-0.00594	3473.3	-0.0054	3473.3	-0.01009
3473.35	0.00133	3473.35	-0.0062	3473.35	-0.00631	3473.35	-0.00961
3473.4	0.000236496	3473.4	-0.00612	3473.4	-0.00704	3473.4	-0.00921
3473.44	-0.00107	3473.44	-0.00569	3473.44	-0.00722	3473.44	-0.009
3473.49	-0.00243	3473.49	-0.00512	3473.49	-0.00655	3473.49	-0.00904
3473.54	-0.00364	3473.54	-0.00467	3473.54	-0.00493	3473.54	-0.00929
3473.59	-0.00455	3473.59	-0.00459	3473.59	-0.00253	3473.59	-0.00961
3473.64	-0.00507	3473.64	-0.00494	3473.64	0.000235143	3473.64	-0.00984
3473.69	-0.00515	3473.69	-0.00565	3473.69	0.00284	3473.69	-0.00981
3473.74	-0.00479	3473.74	-0.00656	3473.74	0.00483	3473.74	-0.00947
3473.79	-0.00403	3473.79	-0.00754	3473.79	0.006	3473.79	-0.0089
3473.84	-0.00299	3473.84	-0.00859	3473.84	0.0064	3473.84	-0.00827
3473.88	-0.00184	3473.88	-0.00981	3473.88	0.00638	3473.88	-0.00778
3473.93	-0.000806125	3473.93	-0.01132	3473.93	0.00635	3473.93	-0.00758
3473.98	-8.53999e-05	3473.98	-0.01305	3473.98	0.0066	3473.98	-0.00768
3474.03	0.000231321	3474.03	-0.01478	3474.03	0.00719	3474.03	-0.00796
3474.08	0.000172998	3474.08	-0.01611	3474.08	0.00784	3474.08	-0.00821
3474.13	-0.000136494	3474.13	-0.01671	3474.13	0.00812	3474.13	-0.00824
3474.18	-0.000535692	3474.18	-0.01643	3474.18	0.00767	3474.18	-0.00799
3474.23	-0.000875278	3474.23	-0.01537	3474.23	0.00641	3474.23	-0.00755
3474.27	-0.00104	3474.27	-0.01379	3474.27	0.00457	3474.27	-0.00711
3474.32	-0.000938158	3474.32	-0.01198	3474.32	0.00262	3474.32	-0.00687
3474.37	-0.000513465	3474.37	-0.0102	3474.37	0.00101	3474.37	-0.00696
3474.42	0.000258708	3474.42	-0.0086	3474.42	2.7581e-05	3474.42	-0.00732
3474.47	0.00134	3474.47	-0.00725	3474.47	-0.000307689	3474.47	-0.00777
3474.52	0.00263	3474.52	-0.00613	3474.52	-0.000143729	3474.52	-0.00805
3474.57	0.00398	3474.57	-0.00518	3474.57	0.000288831	3474.57	-0.00798
3474.62	0.00519	3474.62	-0.00428	3474.62	0.000780963	3474.62	-0.00756
3474.67	0.00611	3474.67	-0.00335	3474.67	0.00122	3474.67	-0.00694
3474.71	0.00663	3474.71	-0.00239	3474.71	0.0016	3474.71	-0.00636
3474.76	0.0067	3474.76	-0.00149	3474.76	0.00203	3474.76	-0.00602
3474.81	0.0064	3474.81	-0.000773282	3474.81	0.00265	3474.81	-0.006
3474.86	0.00587	3474.86	-0.000296632	3474.86	0.00349	3474.86	-0.00622
3474.91	0.00532	3474.91	1.25565e-05	3474.91	0.00439	3474.91	-0.00659
3474.96	0.00489	3474.96	0.000326832	3474.96	0.00506	3474.96	-0.00699
3475.01	0.00462	3475.01	0.000819153	3475.01	0.00517	3475.01	-0.00734
3475.06	0.00447	3475.06	0.00155	3475.06	0.00451	3475.06	-0.00754
3475.1	0.00437	3475.1	0.00242	3475.1	0.00313	3475.1	-0.00744
3475.15	0.00434	3475.15	0.00324	3475.15	0.00129	3475.15	-0.00694
3475.2	0.00445	3475.2	0.00384	3475.2	-0.00062389	3475.2	-0.00606
3475.25	0.00476	3475.25	0.00414	3475.25	-0.00228	3475.25	-0.00492
3475.3	0.00521	3475.3	0.0042	3475.3	-0.00348	3475.3	-0.00374
3475.35	0.00562	3475.35	0.00409	3475.35	-0.00424	3475.35	-0.00272
3475.4	0.00571	3475.4	0.00386	3475.4	-0.00467	3475.4	-0.00195
3475.45	0.00525	3475.45	0.00352	3475.45	-0.00494	3475.45	-0.00144
3475.5	0.00417	3475.5	0.00305	3475.5	-0.00516	3475.5	-0.00118
3475.54	0.00258	3475.54	0.00253	3475.54	-0.00535	3475.54	-0.0012
3475.59	0.000744384	3475.59	0.00211	3475.59	-0.00545	3475.59	-0.00155
3475.64	-0.000994671	3475.64	0.00199	3475.64	-0.00545	3475.64	-0.00227
3475.69	-0.00236	3475.69	0.00236	3475.69	-0.00544	3475.69	-0.00327
3475.74	-0.00318	3475.74	0.00324	3475.74	-0.0056	3475.74	-0.00439
3475.79	-0.00348	3475.79	0.00451	3475.79	-0.00603	3475.79	-0.00541
3475.84	-0.00335	3475.84	0.00587	3475.84	-0.00666	3475.84	-0.00623
3475.89	-0.00298	3475.89	0.0069	3475.89	-0.0072	3475.89	-0.00684
3475.93	-0.00256	3475.93	0.00729	3475.93	-0.00731	3475.93	-0.00735
3475.98	-0.00226	3475.98	0.0069	3475.98	-0.00671	3475.98	-0.00783
3476.03	-0.00219	3476.03	0.00589	3476.03	-0.0054	3476.03	-0.00831
3476.08	-0.00239	3476.08	0.00473	3476.08	-0.00358	3476.08	-0.00873
3476.13	-0.00275	3476.13	0.00401	3476.13	-0.00159	3476.13	-0.00896
3476.18	-0.0031	3476.18	0.00429	3476.18	0.000270045	3476.18	-0.0089
3476.23	-0.00323	3476.23	0.00582	3476.23	0.0018	3476.23	-0.0085
3476.28	-0.00301	3476.28	0.00844	3476.28	0.00299	3476.28	-0.00779
3476.33	-0.00246	3476.33	0.01162	3476.33	0.00391	3476.33	-0.00685
3476.37	-0.00173	3476.37	0.01458	3476.37	0.00474	3476.37	-0.00577
3476.42	-0.00106	3476.42	0.01664	3476.42	0.00563	3476.42	-0.00461
3476.47	-0.00067195	3476.47	0.01735	3476.47	0.00662	3476.47	-0.00335
3476.52	-0.000674933	3476.52	0.01668	3476.52	0.00766	3476.52	-0.00193
3476.57	-0.00106	3476.57	0.01495	3476.57	0.00857	3476.57	-0.000299263
3476.62	-0.0017	3476.62	0.01269	3476.62	0.00921	3476.62	0.00154
3476.67	-0.00244	3476.67	0.01049	3476.67	0.0095	3476.67	0.00345
3476.72	-0.00312	3476.72	0.00878	3476.72	0.00956	3476.72	0.00524
3476.76	-0.00371	3476.76	0.00772	3476.76	0.00956	3476.76	0.00664
3476.81	-0.00423	3476.81	0.00718	3476.81	0.00971	3476.81	0.00746
3476.86	-0.00478	3476.86	0.00686	3476.86	0.01008	3476.86	0.00757
3476.91	-0.00537	3476.91	0.00642	3476.91	0.01061	3476.91	0.00697
3476.96	-0.00597	3476.96	0.00566	3476.96	0.01114	3476.96	0.00582
3477.01	-0.00648	3477.01	0.00462	3477.01	0.01154	3477.01	0.00437
3477.06	-0.00685	3477.06	0.00343	3477.06	0.01172	3477.06	0.00291
3477.11	-0.00708	3477.11	0.00227	3477.11	0.01169	3477.11	0.00167
3477.16	-0.00727	3477.16	0.00121	3477.16	0.01142	3477.16	0.000842446
3477.2	-0.00756	3477.2	0.00024621	3477.2	0.01088	3477.2	0.000517769
3477.25	-0.00799	3477.25	-0.000640404	3477.25	0.00997	3477.25	0.000745473
3477.3	-0.00852	3477.3	-0.0014	3477.3	0.00861	3477.3	0.0015
3477.35	-0.00897	3477.35	-0.00191	3477.35	0.00681	3477.35	0.00267
3477.4	-0.00919	3477.4	-0.00206	3477.4	0.00461	3477.4	0.00397
3477.45	-0.00908	3477.45	-0.00185	3477.45	0.00212	3477.45	0.00509
3477.5	-0.00876	3477.5	-0.00141	3477.5	-0.000512684	3477.5	0.00568
3477.55	-0.00846	3477.55	-0.000929092	3477.55	-0.00307	3477.55	0.00555
3477.59	-0.00843	3477.59	-0.000587321	3477.59	-0.0053	3477.59	0.00466
3477.64	-0.00886	3477.64	-0.000450944	3477.64	-0.00695	3477.64	0.00313
3477.69	-0.00979	3477.69	-0.00049153	3477.69	-0.00786	3477.69	0.00117
3477.74	-0.01114	3477.74	-0.000651345	3477.74	-0.00802	3477.74	-0.000937992
3477.79	-0.01276	3477.79	-0.000907028	3477.79	-0.00752	3477.79	-0.00295
3477.84	-0.01445	3477.84	-0.00128	3477.84	-0.00653	3477.84	-0.00468
3477.89	-0.01599	3477.89	-0.00177	3477.89	-0.00522	3477.89	-0.00602
3477.94	-0.01721	3477.94	-0.00235	3477.94	-0.00376	3477.94	-0.00697
3477.99	-0.01796	3477.99	-0.00292	3477.99	-0.0023	3477.99	-0.00761
3478.03	-0.0182	3478.03	-0.0034	3478.03	-0.000997665	3478.03	-0.00806
3478.08	-0.01795	3478.08	-0.00378	3478.08	-1.13838e-05	3478.08	-0.00844
3478.13	-0.01724	3478.13	-0.00412	3478.13	0.000563311	3478.13	-0.00883
3478.18	-0.01612	3478.18	-0.00451	3478.18	0.000709267	3478.18	-0.00921
3478.23	-0.01465	3478.23	-0.00496	3478.23	0.000503869	3478.23	-0.00957
3478.28	-0.01288	3478.28	-0.00538	3478.28	0.000100942	3478.28	-0.00991
3478.33	-0.01093	3478.33	-0.00563	3478.33	-0.000309687	3478.33	-0.01027
3478.38	-0.00897	3478.38	-0.0056	3478.38	-0.000551462	3478.38	-0.01067
3478.43	-0.00718	3478.43	-0.00524	3478.43	-0.000507845	3478.43	-0.0111
3478.47	-0.00572	3478.47	-0.00459	3478.47	-0.000155615	3478.47	-0.01143
3478.52	-0.00463	3478.52	-0.00375	3478.52	0.000430265	3478.52	-0.01151
3478.57	-0.00383	3478.57	-0.00281	3478.57	0.00111	3478.57	-0.01117
3478.62	-0.00312	3478.62	-0.00187	3478.62	0.00176	3478.62	-0.0103
3478.67	-0.00232	3478.67	-0.00105	3478.67	0.00231	3478.67	-0.00886
3478.72	-0.00133	3478.72	-0.000452835	3478.72	0.00279	3478.72	-0.00692
3478.77	-0.000185106	3478.77	-0.000181784	3478.77	0.00327	3478.77	-0.00465
3478.82	0.000946245	3478.82	-0.000287031	3478.82	0.00378	3478.82	-0.00226
3478.86	0.00183	3478.86	-0.000747976	3478.86	0.00428	3478.86	-2.86111e-05
3478.91	0.00227	3478.91	-0.0015	3478.91	0.00468	3478.91	0.00186
3478.96	0.00216	3478.96	-0.00252	3478.96	0.00487	3478.96	0.00333
3479.01	0.00156	3479.01	-0.0038	3479.01	0.00481	3479.01	0.00448
3479.06	0.00067316	3479.06	-0.00538	3479.06	0.00451	3479.06	0.0055
3479.11	-0.000232691	3479.11	-0.0072	3479.11	0.00405	3479.11	0.00659
3479.16	-0.000922622	3479.16	-0.00907	3479.16	0.00348	3479.16	0.00786
3479.21	-0.00128	3479.21	-0.01064	3479.21	0.00283	3479.21	0.00928
3479.26	-0.00131	3479.26	-0.01158	3479.26	0.0021	3479.26	0.01071
3479.3	-0.00112	3479.3	-0.01168	3479.3	0.00128	3479.3	0.01199
3479.35	-0.000830285	3479.35	-0.01095	3479.35	0.000412177	3479.35	0.01297
3479.4	-0.000524017	3479.4	-0.00967	3479.4	-0.000348837	3479.4	0.01357
3479.45	-0.00026223	3479.45	-0.00823	3479.45	-0.000774268	3479.45	0.01376
3479.5	-8.94458e-05	3479.5	-0.00703	3479.5	-0.000610522	3479.5	0.01353
3479.55	-2.73841e-05	3479.55	-0.00629	3479.55	0.000300968	3479.55	0.01287
3479.6	-3.47518e-05	3479.6	-0.006	3479.6	0.00192	3479.6	0.01176
3479.65	1.92184e-05	3479.65	-0.00602	3479.65	0.00397	3479.65	0.01025
3479.69	0.000311069	3479.69	-0.00612	3479.69	0.00605	3479.69	0.00843
3479.74	0.000949584	3479.74	-0.00605	3479.74	0.00776	3479.74	0.00647
3479.79	0.00187	3479.79	-0.00562	3479.79	0.00887	3479.79	0.0046
3479.84	0.00283	3479.84	-0.00476	3479.84	0.00941	3479.84	0.00305
3479.89	0.00354	3479.89	-0.00349	3479.89	0.00964	3479.89	0.00193
3479.94	0.00383	3479.94	-0.00197	3479.94	0.00992	3479.94	0.00123
3479.99	0.00375	3479.99	-0.00045487	3479.99	0.01055	3479.99	0.000788844
3480.04	0.00354	3480.04	0.000819682	3480.04	0.0117	3480.04	0.000443379
3480.09	0.0035	3480.09	0.00166	3480.09	0.01331	3480.09	8.97324e-05
3480.13	0.0038	3480.13	0.00195	3480.13	0.0152	3480.13	-0.000232316
3480.18	0.00448	3480.18	0.00166	3480.18	0.01709	3480.18	-0.000366974
3480.23	0.00546	3480.23	0.000845321	3480.23	0.0187	3480.23	-0.000138821
3480.28	0.00658	3480.28	-0.000413576	3480.28	0.01978	3480.28	0.00053808
3480.33	0.00762	3480.33	-0.00202	3480.33	0.02014	3480.33	0.0016
3480.38	0.00837	3480.38	-0.0039	3480.38	0.01971	3480.38	0.00288
3480.43	0.00866	3480.43	-0.00597	3480.43	0.01857	3480.43	0.00416
3480.48	0.00846	3480.48	-0.00815	3480.48	0.01696	3480.48	0.00529
3480.52	0.00792	3480.52	-0.01027	3480.52	0.0152	3480.52	0.0062
3480.57	0.00731	3480.57	-0.0121	3480.57	0.01363	3480.57	0.00695
3480.62	0.00696	3480.62	-0.01344	3480.62	0.01252	3480.62	0.00768
3480.67	0.00704	3480.67	-0.0142	3480.67	0.01199	3480.67	0.00855
3480.72	0.00762	3480.72	-0.01443	3480.72	0.01204	3480.72	0.00967
3480.77	0.00864	3480.77	-0.01431	3480.77	0.01257	3480.77	0.0111
3480.82	0.01	3480.82	-0.01407	3480.82	0.01339	3480.82	0.01273
3480.87	0.01159	3480.87	-0.01384	3480.87	0.01428	3480.87	0.01429
3480.92	0.01327	3480.92	-0.01367	3480.92	0.01504	3480.92	0.01546
3480.96	0.01484	3480.96	-0.0135	3480.96	0.01553	3480.96	0.0159
3481.01	0.01603	3481.01	-0.01324	3481.01	0.0157	3481.01	0.01539
3481.06	0.01664	3481.06	-0.01282	3481.06	0.01557	3481.06	0.01389
3481.11	0.0166	3481.11	-0.01217	3481.11	0.01522	3481.11	0.01157
3481.16	0.01603	3481.16	-0.01131	3481.16	0.01477	3481.16	0.00874
3481.21	0.01516	3481.21	-0.01031	3481.21	0.01438	3481.21	0.00572
3481.26	0.01423	3481.26	-0.00937	3481.26	0.01417	3481.26	0.00283
3481.31	0.01339	3481.31	-0.00872	3481.31	0.01418	3481.31	0.000220338
3481.35	0.01266	3481.35	-0.00853	3481.35	0.01438	3481.35	-0.00202
3481.4	0.01201	3481.4	-0.00881	3481.4	0.0147	3481.4	-0.0039
3481.45	0.01139	3481.45	-0.00934	3481.45	0.01506	3481.45	-0.00542
3481.5	0.01077	3481.5	-0.0098	3481.5	0.01548	3481.5	-0.00653
3481.55	0.01019	3481.55	-0.00991	3481.55	0.01603	3481.55	-0.00716
3481.6	0.00973	3481.6	-0.00961	3481.6	0.01685	3481.6	-0.00721
3481.65	0.00946	3481.65	-0.00905	3481.65	0.01801	3481.65	-0.00667
3481.7	0.00935	3481.7	-0.00851	3481.7	0.01949	3481.7	-0.00561
3481.75	0.0093	3481.75	-0.00817	3481.75	0.02112	3481.75	-0.00422
3481.79	0.00915	3481.79	-0.00804	3481.79	0.02261	3481.79	-0.00275
3481.84	0.0088	3481.84	-0.00794	3481.84	0.02366	3481.84	-0.00142
3481.89	0.00826	3481.89	-0.00762	3481.89	0.02408	3481.89	-0.000386903
3481.94	0.00761	3481.94	-0.00691	3481.94	0.02387	3481.94	0.000312662
3481.99	0.00703	3481.99	-0.00588	3481.99	0.02317	3481.99	0.000693588
3482.04	0.00661	3482.04	-0.00477	3482.04	0.02225	3482.04	0.000801069
3482.09	0.00641	3482.09	-0.00387	3482.09	0.02139	3482.09	0.000701893
3482.14	0.00634	3482.14	-0.00339	3482.14	0.02084	3482.14	0.000496399
3482.18	0.0063	3482.18	-0.0034	3482.18	0.02075	3482.18	0.000312631
3482.23	0.00615	3482.23	-0.00376	3482.23	0.0212	3482.23	0.000262311
3482.28	0.00578	3482.28	-0.00429	3482.28	0.02217	3482.28	0.000383123
3482.33	0.00519	3482.33	-0.00472	3482.33	0.02348	3482.33	0.000617351
3482.38	0.00443	3482.38	-0.00485	3482.38	0.02492	3482.38	0.000853455
3482.43	0.00364	3482.43	-0.00456	3482.43	0.02626	3482.43	0.001
3482.48	0.00297	3482.48	-0.0038	3482.48	0.02732	3482.48	0.00106
3482.53	0.00254	3482.53	-0.00269	3482.53	0.02801	3482.53	0.0011
3482.58	0.00238	3482.58	-0.00137	3482.58	0.0283	3482.58	0.00117
3482.62	0.00248	3482.62	-5.44537e-05	3482.62	0.02818	3482.62	0.00129
3482.67	0.00278	3482.67	0.0011	3482.67	0.02774	3482.67	0.00136
3482.72	0.00322	3482.72	0.00198	3482.72	0.02708	3482.72	0.0012
3482.77	0.0038	3482.77	0.00254	3482.77	0.02634	3482.77	0.000653526
3482.82	0.00457	3482.82	0.00277	3482.82	0.02563	3482.82	-0.000362626
3482.87	0.00564	3482.87	0.00268	3482.87	0.02503	3482.87	-0.00182
3482.92	0.00711	3482.92	0.00238	3482.92	0.02456	3482.92	-0.0036
3482.97	0.00898	3482.97	0.00199	3482.97	0.02423	3482.97	-0.00548
3483.01	0.01119	3483.01	0.00164	3483.01	0.02405	3483.01	-0.00724
3483.06	0.01348	3483.06	0.00142	3483.06	0.02407	3483.06	-0.00869
3483.11	0.0155	3483.11	0.00133	3483.11	0.0243	3483.11	-0.00977
3483.16	0.0169	3483.16	0.00132	3483.16	0.02472	3483.16	-0.01049
3483.21	0.01745	3483.21	0.0013	3483.21	0.02524	3483.21	-0.01099
3483.26	0.01715	3483.26	0.00124	3483.26	0.02577	3483.26	-0.01137
3483.31	0.01629	3483.31	0.00114	3483.31	0.02623	3483.31	-0.01165
3483.36	0.01528	3483.36	0.00106	3483.36	0.02659	3483.36	-0.01179
3483.41	0.01456	3483.41	0.00109	3483.41	0.02687	3483.41	-0.01171
3483.45	0.01435	3483.45	0.00134	3483.45	0.02706	3483.45	-0.01145
3483.5	0.01468	3483.5	0.00189	3483.5	0.02707	3483.5	-0.01113
3483.55	0.01538	3483.55	0.00281	3483.55	0.02681	3483.55	-0.01093
3483.6	0.01621	3483.6	0.004	3483.6	0.02622	3483.6	-0.01094
3483.65	0.01693	3483.65	0.00527	3483.65	0.02529	3483.65	-0.01117
3483.7	0.01738	3483.7	0.00634	3483.7	0.02415	3483.7	-0.01153
3483.75	0.01746	3483.75	0.00699	3483.75	0.02299	3483.75	-0.01199
3483.8	0.0172	3483.8	0.00711	3483.8	0.02199	3483.8	-0.01253
3483.84	0.01669	3483.84	0.00672	3483.84	0.02128	3483.84	-0.0131
3483.89	0.0161	3483.89	0.00594	3483.89	0.02088	3483.89	-0.0136
3483.94	0.01561	3483.94	0.00493	3483.94	0.02073	3483.94	-0.01382
3483.99	0.01539	3483.99	0.00384	3483.99	0.0207	3483.99	-0.01356
3484.04	0.01553	3484.04	0.0028	3484.04	0.02069	3484.04	-0.01275
3484.09	0.01606	3484.09	0.00193	3484.09	0.02062	3484.09	-0.01146
3484.14	0.01695	3484.14	0.0013	3484.14	0.02044	3484.14	-0.00987
3484.19	0.0181	3484.19	0.000918156	3484.19	0.02017	3484.19	-0.00817
3484.24	0.01936	3484.24	0.000766143	3484.24	0.01982	3484.24	-0.00651
3484.28	0.02058	3484.28	0.000812583	3484.28	0.01943	3484.28	-0.005
3484.33	0.02163	3484.33	0.00106	3484.33	0.01906	3484.33	-0.0037
3484.38	0.02241	3484.38	0.00155	3484.38	0.01879	3484.38	-0.00272
3484.43	0.02285	3484.43	0.00229	3484.43	0.01875	3484.43	-0.00212
3484.48	0.02294	3484.48	0.00319	3484.48	0.01906	3484.48	-0.00193
3484.53	0.02269	3484.53	0.00405	3484.53	0.0198	3484.53	-0.00207
3484.58	0.02212	3484.58	0.0046	3484.58	0.02094	3484.58	-0.00232
3484.63	0.0213	3484.63	0.00463	3484.63	0.02239	3484.63	-0.00239
3484.68	0.02033	3484.68	0.00406	3484.68	0.02398	3484.68	-0.00204
3484.72	0.01935	3484.72	0.00305	3484.72	0.02551	3484.72	-0.00115
3484.77	0.01854	3484.77	0.00183	3484.77	0.02683	3484.77	0.00024457
3484.82	0.01799	3484.82	0.000704594	3484.82	0.02782	3484.82	0.00196
3484.87	0.01773	3484.87	-0.000133398	3484.87	0.02848	3484.87	0.00375
3484.92	0.01765	3484.92	-0.000562784	3484.92	0.02889	3484.92	0.00539
3484.97	0.01762	3484.97	-0.000540869	3484.97	0.02917	3484.97	0.00674
3485.02	0.01754	3485.02	-8.72073e-05	3485.02	0.0294	3485.02	0.00779
3485.07	0.01744	3485.07	0.00070901	3485.07	0.02957	3485.07	0.00866
3485.11	0.01741	3485.11	0.00169	3485.11	0.02961	3485.11	0.00946
3485.16	0.01755	3485.16	0.00264	3485.16	0.02939	3485.16	0.01026
3485.21	0.01787	3485.21	0.00339	3485.21	0.02878	3485.21	0.01092
3485.26	0.01826	3485.26	0.00384	3485.26	0.02772	3485.26	0.01117
3485.31	0.01851	3485.31	0.00403	3485.31	0.02625	3485.31	0.01077
3485.36	0.01847	3485.36	0.00402	3485.36	0.02457	3485.36	0.00966
3485.41	0.01809	3485.41	0.00391	3485.41	0.02298	3485.41	0.00807
3485.46	0.01747	3485.46	0.00367	3485.46	0.02182	3485.46	0.00642
3485.51	0.01678	3485.51	0.00318	3485.51	0.02135	3485.51	0.00508
3485.55	0.01617	3485.55	0.00226	3485.55	0.02167	3485.55	0.00426
3485.6	0.01573	3485.6	0.000827855	3485.6	0.02267	3485.6	0.00384
3485.65	0.01546	3485.65	-0.00105	3485.65	0.02415	3485.65	0.0036
3485.7	0.01533	3485.7	-0.00309	3485.7	0.02589	3485.7	0.00334
3485.75	0.01532	3485.75	-0.00493	3485.75	0.02774	3485.75	0.00302
3485.8	0.01536	3485.8	-0.00624	3485.8	0.02965	3485.8	0.00279
3485.85	0.01536	3485.85	-0.00681	3485.85	0.03162	3485.85	0.00283
3485.9	0.0152	3485.9	-0.00662	3485.9	0.03368	3485.9	0.00318
3485.94	0.01482	3485.94	-0.00578	3485.94	0.03581	3485.94	0.00371
3485.99	0.01426	3485.99	-0.00456	3485.99	0.03798	3485.99	0.00413
3486.04	0.0137	3486.04	-0.0033	3486.04	0.04014	3486.04	0.00416
3486.09	0.01339	3486.09	-0.00235	3486.09	0.04223	3486.09	0.00363
3486.14	0.0135	3486.14	-0.00202	3486.14	0.04414	3486.14	0.00248
3486.19	0.01399	3486.19	-0.00246	3486.19	0.04581	3486.19	0.000816852
3486.24	0.01459	3486.24	-0.00367	3486.24	0.04722	3486.24	-0.00117
3486.29	0.01492	3486.29	-0.00545	3486.29	0.04841	3486.29	-0.00325
3486.34	0.01466	3486.34	-0.00739	3486.34	0.04941	3486.34	-0.00521
3486.38	0.01375	3486.38	-0.00904	3486.38	0.0502	3486.38	-0.00687
3486.43	0.01237	3486.43	-0.00994	3486.43	0.05068	3486.43	-0.00808
3486.48	0.01088	3486.48	-0.00987	3486.48	0.05069	3486.48	-0.00876
3486.53	0.00964	3486.53	-0.00892	3486.53	0.05013	3486.53	-0.00885
3486.58	0.00888	3486.58	-0.00743	3486.58	0.04906	3486.58	-0.00838
3486.63	0.00866	3486.63	-0.00586	3486.63	0.04773	3486.63	-0.00746
3486.68	0.00886	3486.68	-0.00456	3486.68	0.04653	3486.68	-0.00632
3486.73	0.00926	3486.73	-0.00365	3486.73	0.04591	3486.73	-0.00526
3486.77	0.00956	3486.77	-0.00304	3486.77	0.04613	3486.77	-0.00462
3486.82	0.00952	3486.82	-0.00259	3486.82	0.04721	3486.82	-0.00463
3486.87	0.00906	3486.87	-0.0022	3486.87	0.04894	3486.87	-0.00535
3486.92	0.00826	3486.92	-0.00186	3486.92	0.05102	3486.92	-0.00662
3486.97	0.00737	3486.97	-0.0016	3486.97	0.0532	3486.97	-0.00813
3487.02	0.00666	3487.02	-0.00143	3487.02	0.05546	3487.02	-0.00948
3487.07	0.00635	3487.07	-0.0013	3487.07	0.05788	3487.07	-0.01036
3487.12	0.00651	3487.12	-0.00116	3487.12	0.06058	3487.12	-0.01062
3487.17	0.00707	3487.17	-0.000974917	3487.17	0.06354	3487.17	-0.01034
3487.21	0.0079	3487.21	-0.000781355	3487.21	0.06659	3487.21	-0.00977
3487.26	0.00883	3487.26	-0.000601967	3487.26	0.06946	3487.26	-0.00923
3487.31	0.0097	3487.31	-0.000422911	3487.31	0.07189	3487.31	-0.00895
3487.36	0.01045	3487.36	-0.00018063	3487.36	0.07376	3487.36	-0.00904
3487.41	0.01108	3487.41	0.000196375	3487.41	0.07507	3487.41	-0.00941
3487.46	0.01172	3487.46	0.000723713	3487.46	0.07594	3487.46	-0.00988
3487.51	0.01246	3487.51	0.00132	3487.51	0.07651	3487.51	-0.01024
3487.56	0.01333	3487.56	0.00183	3487.56	0.07692	3487.56	-0.01032
3487.6	0.01421	3487.6	0.00209	3487.6	0.07733	3487.6	-0.01001
3487.65	0.01493	3487.65	0.00202	3487.65	0.07792	3487.65	-0.00928
3487.7	0.01537	3487.7	0.00171	3487.7	0.07878	3487.7	-0.00816
3487.75	0.01548	3487.75	0.00138	3487.75	0.07987	3487.75	-0.00677
3487.8	0.01534	3487.8	0.00129	3487.8	0.081	3487.8	-0.0053
3487.85	0.01507	3487.85	0.00156	3487.85	0.08192	3487.85	-0.00395
3487.9	0.01486	3487.9	0.00212	3487.9	0.08247	3487.9	-0.00296
3487.95	0.01487	3487.95	0.00271	3487.95	0.08269	3487.95	-0.00242
3488	0.01522	3488	0.00312	3488	0.08275	3488	-0.00235
3488.04	0.01598	3488.04	0.00325	3488.04	0.08292	3488.04	-0.00259
3488.09	0.0171	3488.09	0.00321	3488.09	0.08342	3488.09	-0.00295
3488.14	0.01844	3488.14	0.00322	3488.14	0.08434	3488.14	-0.00322
3488.19	0.01984	3488.19	0.00346	3488.19	0.08566	3488.19	-0.00331
3488.24	0.02114	3488.24	0.00393	3488.24	0.08725	3488.24	-0.00319
3488.29	0.02221	3488.29	0.00453	3488.29	0.08897	3488.29	-0.00295
3488.34	0.02295	3488.34	0.00507	3488.34	0.09074	3488.34	-0.00275
3488.39	0.02329	3488.39	0.00544	3488.39	0.0925	3488.39	-0.00273
3488.43	0.02322	3488.43	0.00562	3488.43	0.09417	3488.43	-0.003
3488.48	0.02279	3488.48	0.00565	3488.48	0.09565	3488.48	-0.00349
3488.53	0.02212	3488.53	0.0056	3488.53	0.09685	3488.53	-0.00408
3488.58	0.02138	3488.58	0.00544	3488.58	0.09775	3488.58	-0.00459
3488.63	0.02073	3488.63	0.00512	3488.63	0.09844	3488.63	-0.00489
3488.68	0.02025	3488.68	0.00457	3488.68	0.09908	3488.68	-0.00496
3488.73	0.01995	3488.73	0.00381	3488.73	0.09981	3488.73	-0.00485
3488.78	0.01978	3488.78	0.00294	3488.78	0.10075	3488.78	-0.00465
3488.83	0.01964	3488.83	0.00209	3488.83	0.10194	3488.83	-0.00445
3488.87	0.01946	3488.87	0.00141	3488.87	0.10336	3488.87	-0.00432
3488.92	0.01922	3488.92	0.00101	3488.92	0.10498	3488.92	-0.0043
3488.97	0.01896	3488.97	0.000910469	3488.97	0.10677	3488.97	-0.00438
3489.02	0.01878	3489.02	0.00104	3489.02	0.10872	3489.02	-0.00449
3489.07	0.01885	3489.07	0.00122	3489.07	0.11082	3489.07	-0.00455
3489.12	0.01934	3489.12	0.00121	3489.12	0.11303	3489.12	-0.00447
3489.17	0.02031	3489.17	0.00084492	3489.17	0.11531	3489.17	-0.00423
3489.22	0.02167	3489.22	0.000113066	3489.22	0.11762	3489.22	-0.00377
3489.26	0.02307	3489.26	-0.000766309	3489.26	0.11992	3489.26	-0.00308
3489.31	0.02404	3489.31	-0.00145	3489.31	0.12224	3489.31	-0.00218
3489.36	0.02412	3489.36	-0.00162	3489.36	0.1246	3489.36	-0.0011
3489.41	0.02306	3489.41	-0.00116	3489.41	0.127	3489.41	5.48508e-05
3489.46	0.02092	3489.46	-0.000168122	3489.46	0.12936	3489.46	0.00117
3489.51	0.01808	3489.51	0.0011	3489.51	0.13156	3489.51	0.00216
3489.56	0.01504	3489.56	0.00237	3489.56	0.13342	3489.56	0.00301
3489.61	0.01227	3489.61	0.00346	3489.61	0.13486	3489.61	0.00371
3489.66	0.01007	3489.66	0.00434	3489.66	0.13586	3489.66	0.00426
3489.7	0.00848	3489.7	0.00506	3489.7	0.13657	3489.7	0.00464
3489.75	0.0074	3489.75	0.0057	3489.75	0.13721	3489.75	0.00479
3489.8	0.00668	3489.8	0.00624	3489.8	0.13804	3489.8	0.00466
3489.85	0.00623	3489.85	0.0066	3489.85	0.1393	3489.85	0.00424
3489.9	0.00606	3489.9	0.0067	3489.9	0.14111	3489.9	0.00361
3489.95	0.00623	3489.95	0.00643	3489.95	0.14344	3489.95	0.00289
3490	0.00681	3490	0.00578	3490	0.14614	3490	0.00233
3490.05	0.00776	3490.05	0.00483	3490.05	0.14903	3490.05	0.00215
3490.09	0.00899	3490.09	0.00373	3490.09	0.15191	3490.09	0.00251
3490.14	0.01032	3490.14	0.00265	3490.14	0.15469	3490.14	0.00336
3490.19	0.01158	3490.19	0.00171	3490.19	0.15736	3490.19	0.00452
3490.24	0.01264	3490.24	0.000966192	3490.24	0.16	3490.24	0.00569
3490.29	0.01347	3490.29	0.000443202	3490.29	0.16273	3490.29	0.00659
3490.34	0.01416	3490.34	0.000148	3490.34	0.16568	3490.34	0.00709
3490.39	0.01486	3490.39	0.000104062	3490.39	0.16892	3490.39	0.00717
3490.44	0.01572	3490.44	0.00032129	3490.44	0.17251	3490.44	0.00688
3490.49	0.01681	3490.49	0.000753277	3490.49	0.17639	3490.49	0.00628
3490.53	0.0181	3490.53	0.00129	3490.53	0.18049	3490.53	0.00544
3490.58	0.01945	3490.58	0.00178	3490.58	0.18472	3490.58	0.00446
3490.63	0.0207	3490.63	0.00212	3490.63	0.189	3490.63	0.00348
3490.68	0.02169	3490.68	0.00226	3490.68	0.19332	3490.68	0.0026
3490.73	0.02238	3490.73	0.00221	3490.73	0.19766	3490.73	0.00188
3490.78	0.02283	3490.78	0.00201	3490.78	0.20198	3490.78	0.00129
3490.83	0.02322	3490.83	0.00171	3490.83	0.20622	3490.83	0.000777151
3490.88	0.02373	3490.88	0.00137	3490.88	0.21033	3490.88	0.000412437
3490.93	0.0244	3490.93	0.00109	3490.93	0.21432	3490.93	0.000346019
3490.97	0.02514	3490.97	0.000933206	3490.97	0.21833	3490.97	0.000711727
3491.02	0.02571	3491.02	0.000903082	3491.02	0.22262	3491.02	0.00148
3491.07	0.02593	3491.07	0.000891441	3491.07	0.22747	3491.07	0.00241
3491.12	0.02578	3491.12	0.000711108	3491.12	0.23313	3491.12	0.00314
3491.17	0.02539	3491.17	0.000176838	3491.17	0.23967	3491.17	0.00342
3491.22	0.02505	3491.22	-0.000797789	3491.22	0.247	3491.22	0.00322
3491.27	0.02498	3491.27	-0.00214	3491.27	0.25491	3491.27	0.00275
3491.32	0.02532	3491.32	-0.00363	3491.32	0.2632	3491.32	0.00232
3491.36	0.02605	3491.36	-0.00498	3491.36	0.27178	3491.36	0.00218
3491.41	0.02701	3491.41	-0.00594	3491.41	0.28064	3491.41	0.00235
3491.46	0.02805	3491.46	-0.00637	3491.46	0.28983	3491.46	0.00268
3491.51	0.02904	3491.51	-0.00629	3491.51	0.2993	3491.51	0.00297
3491.56	0.02989	3491.56	-0.00584	3491.56	0.30885	3491.56	0.00306
3491.61	0.03055	3491.61	-0.0052	3491.61	0.31815	3491.61	0.00293
3491.66	0.03092	3491.66	-0.00454	3491.66	0.32689	3491.66	0.00271
3491.71	0.03092	3491.71	-0.00394	3491.71	0.33489	3491.71	0.00252
3491.76	0.03048	3491.76	-0.0034	3491.76	0.34224	3491.76	0.00251
3491.8	0.02963	3491.8	-0.00287	3491.8	0.34922	3491.8	0.00277
3491.85	0.0285	3491.85	-0.00227	3491.85	0.35626	3491.85	0.00332
3491.9	0.02726	3491.9	-0.00158	3491.9	0.36372	3491.9	0.0041
3491.95	0.02606	3491.95	-0.000845066	3491.95	0.37186	3491.95	0.00494
3492	0.02499	3492	-9.47307e-05	3492	0.3808	3492	0.00563
3492.05	0.0241	3492.05	0.000646915	3492.05	0.39049	3492.05	0.00595
3492.1	0.02343	3492.1	0.00136	3492.1	0.4008	3492.1	0.0058
3492.15	0.02304	3492.15	0.00201	3492.15	0.41148	3492.15	0.00525
3492.19	0.0229	3492.19	0.00247	3492.19	0.42228	3492.19	0.00445
3492.24	0.02291	3492.24	0.00262	3492.24	0.43299	3492.24	0.0036
3492.29	0.0229	3492.29	0.00238	3492.29	0.44358	3492.29	0.00288
3492.34	0.02269	3492.34	0.00177	3492.34	0.45425	3492.34	0.00242
3492.39	0.02225	3492.39	0.000913288	3492.39	0.46539	3492.39	0.00227
3492.44	0.02176	3492.44	-3.77506e-05	3492.44	0.47748	3492.44	0.00236
3492.49	0.02156	3492.49	-0.000931791	3492.49	0.49091	3492.49	0.00257
3492.54	0.02204	3492.54	-0.00168	3492.54	0.50579	3492.54	0.00271
3492.59	0.02345	3492.59	-0.00229	3492.59	0.52192	3492.59	0.00265
3492.63	0.02579	3492.63	-0.00279	3492.63	0.5389	3492.63	0.00239
3492.68	0.02887	3492.68	-0.00327	3492.68	0.55623	3492.68	0.00206
3492.73	0.03249	3492.73	-0.00375	3492.73	0.57355	3492.73	0.0018
3492.78	0.03653	3492.78	-0.00424	3492.78	0.59066	3492.78	0.00162
3492.83	0.04104	3492.83	-0.0047	3492.83	0.60751	3492.83	0.00138
3492.88	0.04618	3492.88	-0.00512	3492.88	0.62415	3492.88	0.000844699
3492.93	0.05207	3492.93	-0.00552	3492.93	0.64063	3492.93	-0.000149272
3492.98	0.0588	3492.98	-0.00592	3492.98	0.65705	3492.98	-0.00156
3493.02	0.06637	3493.02	-0.00637	3493.02	0.67351	3493.02	-0.00314
3493.07	0.07478	3493.07	-0.00683	3493.07	0.69021	3493.07	-0.00451
3493.12	0.08404	3493.12	-0.00723	3493.12	0.7074	3493.12	-0.00536
3493.17	0.09428	3493.17	-0.00751	3493.17	0.72536	3493.17	-0.00555
3493.22	0.10571	3493.22	-0.0076	3493.22	0.74438	3493.22	-0.00517
3493.27	0.11863	3493.27	-0.00751	3493.27	0.76469	3493.27	-0.00451
3493.32	0.13335	3493.32	-0.00726	3493.32	0.78645	3493.32	-0.0039
3493.37	0.15009	3493.37	-0.00691	3493.37	0.80974	3493.37	-0.00359
3493.42	0.1689	3493.42	-0.00653	3493.42	0.83466	3493.42	-0.00364
3493.46	0.18973	3493.46	-0.00617	3493.46	0.86136	3493.46	-0.00397
3493.51	0.21249	3493.51	-0.00586	3493.51	0.89006	3493.51	-0.0044
3493.56	0.23722	3493.56	-0.00563	3493.56	0.92105	3493.56	-0.00473
3493.61	0.26418	3493.61	-0.00548	3493.61	0.95456	3493.61	-0.00481
3493.66	0.29382	3493.66	-0.00544	3493.66	0.99068	3493.66	-0.00451
3493.71	0.32659	3493.71	-0.00551	3493.71	1.02935	3493.71	-0.00372
3493.76	0.36281	3493.76	-0.00565	3493.76	1.07042	3493.76	-0.00245
3493.81	0.40253	3493.81	-0.00578	3493.81	1.11375	3493.81	-0.000823892
3493.85	0.44557	3493.85	-0.00578	3493.85	1.15929	3493.85	0.000937518
3493.9	0.49167	3493.9	-0.00554	3493.9	1.20716	3493.9	0.00263
3493.95	0.54072	3493.95	-0.00499	3493.95	1.25762	3493.95	0.00415
3494	0.59273	3494	-0.00418	3494	1.311	3494	0.00553
3494.05	0.64783	3494.05	-0.00325	3494.05	1.3677	3494.05	0.00681
3494.1	0.70603	3494.1	-0.00237	3494.1	1.42806	3494.1	0.00797
3494.15	0.76707	3494.15	-0.00173	3494.15	1.49233	3494.15	0.0089
3494.2	0.83038	3494.2	-0.00143	3494.2	1.56069	3494.2	0.00947
3494.25	0.89515	3494.25	-0.00148	3494.25	1.63324	3494.25	0.0096
3494.29	0.96052	3494.29	-0.00176	3494.29	1.71013	3494.29	0.00936
3494.34	1.02569	3494.34	-0.00211	3494.34	1.79153	3494.34	0.0089
3494.39	1.09004	3494.39	-0.00238	3494.39	1.87769	3494.39	0.00842
3494.44	1.15309	3494.44	-0.00256	3494.44	1.9689	3494.44	0.00805
3494.49	1.2144	3494.49	-0.00272	3494.49	2.06541	3494.49	0.00785
3494.54	1.27343	3494.54	-0.00294	3494.54	2.16736	3494.54	0.00782
3494.59	1.32947	3494.59	-0.00327	3494.59	2.27469	3494.59	0.00798
3494.64	1.38167	3494.64	-0.00364	3494.64	2.38713	3494.64	0.00841
3494.68	1.42907	3494.68	-0.00392	3494.68	2.50425	3494.68	0.00916
3494.73	1.47074	3494.73	-0.00398	3494.73	2.62548	3494.73	0.01021
3494.78	1.50578	3494.78	-0.00376	3494.78	2.75031	3494.78	0.01145
3494.83	1.53335	3494.83	-0.00332	3494.83	2.87833	3494.83	0.01265
3494.88	1.55259	3494.88	-0.00281	3494.88	3.00921	3494.88	0.01356
3494.93	1.56265	3494.93	-0.00242	3494.93	3.14265	3494.93	0.014
3494.98	1.5628	3494.98	-0.00228	3494.98	3.27829	3494.98	0.01394
3495.03	1.55247	3495.03	-0.00241	3495.03	3.4157	3495.03	0.01345
3495.08	1.53138	3495.08	-0.00272	3495.08	3.55431	3495.08	0.01264
3495.12	1.49945	3495.12	-0.00307	3495.12	3.69346	3495.12	0.01165
3495.17	1.45675	3495.17	-0.00333	3495.17	3.83233	3495.17	0.01061
3495.22	1.40336	3495.22	-0.0034	3495.22	3.96992	3495.22	0.00967
3495.27	1.33934	3495.27	-0.00323	3495.27	4.10502	3495.27	0.00894
3495.32	1.26473	3495.32	-0.0028	3495.32	4.23624	3495.32	0.00847
3495.37	1.17957	3495.37	-0.00215	3495.37	4.3621	3495.37	0.00824
3495.42	1.08405	3495.42	-0.00133	3495.42	4.48108	3495.42	0.00818
3495.47	0.97864	3495.47	-0.000440366	3495.47	4.59162	3495.47	0.00817
3495.51	0.86422	3495.51	0.000377873	3495.51	4.69205	3495.51	0.00814
3495.56	0.74208	3495.56	0.00097852	3495.56	4.78062	3495.56	0.00801
3495.61	0.61379	3495.61	0.00123	3495.61	4.85543	3495.61	0.00773
3495.66	0.48105	3495.66	0.00106	3495.66	4.91455	3495.66	0.0073
3495.71	0.34542	3495.71	0.000436676	3495.71	4.95606	3495.71	0.00675
3495.76	0.20826	3495.76	-0.000612771	3495.76	4.97825	3495.76	0.00614
3495.81	0.07066	3495.81	-0.00199	3495.81	4.97961	3495.81	0.00549
3495.86	-0.06638	3495.86	-0.00352	3495.86	4.95897	3495.86	0.0048
3495.91	-0.20187	3495.91	-0.00498	3495.91	4.91538	3495.91	0.004
3495.95	-0.33462	3495.95	-0.00612	3495.95	4.84813	3495.95	0.00299
3496	-0.46331	3496	-0.00673	3496	4.75665	3496	0.00169
3496.05	-0.58652	3496.05	-0.0067	3496.05	4.64049	3496.05	7.62541e-05
3496.1	-0.70287	3496.1	-0.0061	3496.1	4.49929	3496.1	-0.00178
3496.15	-0.81121	3496.15	-0.00517	3496.15	4.33277	3496.15	-0.00375
3496.2	-0.91063	3496.2	-0.00422	3496.2	4.14086	3496.2	-0.00568
3496.25	-1.0006	3496.25	-0.0036	3496.25	3.9237	3496.25	-0.00744
3496.3	-1.08091	3496.3	-0.00351	3496.3	3.68183	3496.3	-0.00897
3496.34	-1.15166	3496.34	-0.00399	3496.34	3.41616	3496.34	-0.01024
3496.39	-1.21316	3496.39	-0.00495	3496.39	3.12796	3496.39	-0.01123
3496.44	-1.26588	3496.44	-0.00619	3496.44	2.81874	3496.44	-0.0119
3496.49	-1.31037	3496.49	-0.00751	3496.49	2.49015	3496.49	-0.0122
3496.54	-1.34727	3496.54	-0.00869	3496.54	2.14399	3496.54	-0.01211
3496.59	-1.37723	3496.59	-0.00953	3496.59	1.78224	3496.59	-0.01166
3496.64	-1.40092	3496.64	-0.0099	3496.64	1.40715	3496.64	-0.01097
3496.69	-1.41892	3496.69	-0.00971	3496.69	1.02127	3496.69	-0.01023
3496.74	-1.43168	3496.74	-0.00904	3496.74	0.62742	3496.74	-0.00967
3496.78	-1.43945	3496.78	-0.00808	3496.78	0.22855	3496.78	-0.00949
3496.83	-1.44215	3496.83	-0.00709	3496.83	-0.17241	3496.83	-0.00979
3496.88	-1.43937	3496.88	-0.00629	3496.88	-0.57265	3496.88	-0.01053
3496.93	-1.43043	3496.93	-0.00574	3496.93	-0.9695	3496.93	-0.01151
3496.98	-1.4145	3496.98	-0.00538	3496.98	-1.36034	3496.98	-0.01247
3497.03	-1.39084	3497.03	-0.00511	3497.03	-1.74255	3497.03	-0.01315
3497.08	-1.35897	3497.08	-0.00484	3497.08	-2.11342	3497.08	-0.0134
3497.13	-1.31886	3497.13	-0.00461	3497.13	-2.47022	3497.13	-0.01321
3497.18	-1.27088	3497.18	-0.00448	3497.18	-2.81029	3497.18	-0.01268
3497.22	-1.21582	3497.22	-0.00453	3497.22	-3.13123	3497.22	-0.01196
3497.27	-1.15481	3497.27	-0.00478	3497.27	-3.43097	3497.27	-0.01124
3497.32	-1.08922	3497.32	-0.00521	3497.32	-3.70788	3497.32	-0.01069
3497.37	-1.02055	3497.37	-0.00575	3497.37	-3.96071	3497.37	-0.01039
3497.42	-0.95031	3497.42	-0.00632	3497.42	-4.18861	3497.42	-0.01036
3497.47	-0.87995	3497.47	-0.00681	3497.47	-4.39104	3497.47	-0.0106
3497.52	-0.81077	3497.52	-0.00712	3497.52	-4.56774	3497.52	-0.0111
3497.57	-0.74388	3497.57	-0.00715	3497.57	-4.7187	3497.57	-0.01186
3497.61	-0.68013	3497.61	-0.0068	3497.61	-4.8441	3497.61	-0.01289
3497.66	-0.62002	3497.66	-0.00596	3497.66	-4.94433	3497.66	-0.01411
3497.71	-0.56373	3497.71	-0.0046	3497.71	-5.01988	3497.71	-0.01537
3497.76	-0.51125	3497.76	-0.00278	3497.76	-5.07133	3497.76	-0.01645
3497.81	-0.46251	3497.81	-0.00071094	3497.81	-5.09936	3497.81	-0.01709
3497.86	-0.41751	3497.86	0.00133	3497.86	-5.10476	3497.86	-0.01712
3497.91	-0.37627	3497.91	0.00308	3497.91	-5.08858	3497.91	-0.01644
3497.96	-0.3388	3497.96	0.0044	3497.96	-5.05215	3497.96	-0.01512
3498.01	-0.30499	3498.01	0.00529	3498.01	-4.99709	3498.01	-0.01334
3498.05	-0.27466	3498.05	0.00581	3498.05	-4.92523	3498.05	-0.01139
3498.1	-0.24754	3498.1	0.00602	3498.1	-4.83837	3498.1	-0.00954
3498.15	-0.22338	3498.15	0.00595	3498.15	-4.73823	3498.15	-0.00802
3498.2	-0.20189	3498.2	0.00566	3498.2	-4.62634	3498.2	-0.00693
3498.25	-0.18276	3498.25	0.00522	3498.25	-4.50411	3498.25	-0.00624
3498.3	-0.1657	3498.3	0.00474	3498.3	-4.37291	3498.3	-0.00588
3498.35	-0.15042	3498.35	0.0043	3498.35	-4.23419	3498.35	-0.00574
3498.4	-0.13674	3498.4	0.00393	3498.4	-4.08946	3498.4	-0.0057
3498.44	-0.1245	3498.44	0.00358	3498.44	-3.94026	3498.44	-0.00562
3498.49	-0.11363	3498.49	0.00318	3498.49	-3.78805	3498.49	-0.00542
3498.54	-0.10401	3498.54	0.00271	3498.54	-3.63421	3498.54	-0.00503
3498.59	-0.0955	3498.59	0.00219	3498.59	-3.47995	3498.59	-0.00446
3498.64	-0.08795	3498.64	0.00173	3498.64	-3.32644	3498.64	-0.0038
3498.69	-0.08115	3498.69	0.00138	3498.69	-3.17472	3498.69	-0.00316
3498.74	-0.07494	3498.74	0.00117	3498.74	-3.02575	3498.74	-0.00264
3498.79	-0.06915	3498.79	0.00104	3498.79	-2.88035	3498.79	-0.00226
3498.84	-0.06374	3498.84	0.000840298	3498.84	-2.73919	3498.84	-0.002
3498.88	-0.05868	3498.88	0.000469266	3498.88	-2.60279	3498.88	-0.00184
3498.93	-0.05408	3498.93	-0.000121909	3498.93	-2.47159	3498.93	-0.00181
3498.98	-0.05002	3498.98	-0.0008577	3498.98	-2.34588	3498.98	-0.00197
3499.03	-0.04661	3499.03	-0.00154	3499.03	-2.22582	3499.03	-0.00241
3499.08	-0.04388	3499.08	-0.00191	3499.08	-2.11141	3499.08	-0.00313
3499.13	-0.04178	3499.13	-0.00173	3499.13	-2.00257	3499.13	-0.00398
3499.18	-0.04018	3499.18	-0.000887943	3499.18	-1.89915	3499.18	-0.00469
3499.23	-0.03897	3499.23	0.000543499	3499.23	-1.80105	3499.23	-0.00498
3499.27	-0.03802	3499.27	0.00231	3499.27	-1.70817	3499.27	-0.00472
3499.32	-0.03727	3499.32	0.00405	3499.32	-1.62041	3499.32	-0.00394
3499.37	-0.03668	3499.37	0.00544	3499.37	-1.53768	3499.37	-0.0029
3499.42	-0.0362	3499.42	0.00624	3499.42	-1.45985	3499.42	-0.00189
3499.47	-0.03576	3499.47	0.00641	3499.47	-1.38677	3499.47	-0.00112
3499.52	-0.0353	3499.52	0.00603	3499.52	-1.31826	3499.52	-0.000611374
3499.57	-0.03478	3499.57	0.00531	3499.57	-1.25411	3499.57	-0.000217876
3499.62	-0.03425	3499.62	0.00445	3499.62	-1.19412	3499.62	0.000282689
3499.67	-0.03378	3499.67	0.00365	3499.67	-1.13801	3499.67	0.00105
3499.71	-0.03348	3499.71	0.00299	3499.71	-1.0855	3499.71	0.00212
3499.76	-0.03338	3499.76	0.00249	3499.76	-1.03628	3499.76	0.00339
3499.81	-0.03343	3499.81	0.0021	3499.81	-0.99003	3499.81	0.0047
3499.86	-0.03348	3499.86	0.00177	3499.86	-0.9465	3499.86	0.0059
3499.91	-0.03339	3499.91	0.00148	3499.91	-0.90549	3499.91	0.00684
3499.96	-0.03311	3499.96	0.00127	3499.96	-0.86685	3499.96	0.00747
3500.01	-0.03271	3500.01	0.00123	3500.01	-0.83046	3500.01	0.00777
3500.06	-0.03237	3500.06	0.00143	3500.06	-0.79623	3500.06	0.00786
3500.1	-0.03225	3500.1	0.00189	3500.1	-0.76413	3500.1	0.00788
3500.15	-0.03235	3500.15	0.00256	3500.15	-0.73412	3500.15	0.00794
3500.2	-0.03252	3500.2	0.00334	3500.2	-0.70613	3500.2	0.00803
3500.25	-0.0325	3500.25	0.0041	3500.25	-0.67999	3500.25	0.00801
3500.3	-0.03214	3500.3	0.00473	3500.3	-0.65547	3500.3	0.00769
3500.35	-0.03142	3500.35	0.00515	3500.35	-0.63226	3500.35	0.00692
3500.4	-0.03048	3500.4	0.00537	3500.4	-0.61012	3500.4	0.0057
3500.45	-0.02952	3500.45	0.00541	3500.45	-0.58887	3500.45	0.00417
3500.5	-0.02868	3500.5	0.00534	3500.5	-0.56845	3500.5	0.00254
3500.54	-0.02797	3500.54	0.00513	3500.54	-0.54888	3500.54	0.000981995
3500.59	-0.0273	3500.59	0.00474	3500.59	-0.53027	3500.59	-0.000376449
3500.64	-0.0266	3500.64	0.00406	3500.64	-0.51274	3500.64	-0.00154
3500.69	-0.02588	3500.69	0.00308	3500.69	-0.49641	3500.69	-0.00261
3500.74	-0.02527	3500.74	0.00189	3500.74	-0.48128	3500.74	-0.00375
3500.79	-0.02495	3500.79	0.000695653	3500.79	-0.46722	3500.79	-0.00508
3500.84	-0.02502	3500.84	-0.000292745	3500.84	-0.45402	3500.84	-0.00659
3500.89	-0.02545	3500.89	-0.000952338	3500.89	-0.4414	3500.89	-0.00814
3500.93	-0.02607	3500.93	-0.00129	3500.93	-0.42917	3500.93	-0.00945
3500.98	-0.02666	3500.98	-0.00139	3500.98	-0.41716	3500.98	-0.01022
3501.03	-0.02707	3501.03	-0.00134	3501.03	-0.40526	3501.03	-0.01027
3501.08	-0.02731	3501.08	-0.00117	3501.08	-0.39342	3501.08	-0.00962
3501.13	-0.02753	3501.13	-0.000843341	3501.13	-0.38163	3501.13	-0.00846
3501.18	-0.02792	3501.18	-0.000338872	3501.18	-0.36999	3501.18	-0.00712
3501.23	-0.02857	3501.23	0.000328825	3501.23	-0.35866	3501.23	-0.00595
3501.28	-0.02942	3501.28	0.00109	3501.28	-0.3478	3501.28	-0.00523
3501.33	-0.03033	3501.33	0.00184	3501.33	-0.33748	3501.33	-0.00507
3501.37	-0.03114	3501.37	0.00249	3501.37	-0.3277	3501.37	-0.00545
3501.42	-0.03178	3501.42	0.003	3501.42	-0.3184	3501.42	-0.00621
3501.47	-0.03226	3501.47	0.00335	3501.47	-0.3095	3501.47	-0.00716
3501.52	-0.03263	3501.52	0.00355	3501.52	-0.30101	3501.52	-0.00811
3501.57	-0.03289	3501.57	0.00364	3501.57	-0.29289	3501.57	-0.00895
3501.62	-0.03296	3501.62	0.00361	3501.62	-0.28511	3501.62	-0.00964
3501.67	-0.03273	3501.67	0.00348	3501.67	-0.27756	3501.67	-0.01024
3501.72	-0.0322	3501.72	0.00324	3501.72	-0.27015	3501.72	-0.01088
3501.76	-0.03146	3501.76	0.00289	3501.76	-0.26283	3501.76	-0.01167
3501.81	-0.03069	3501.81	0.00245	3501.81	-0.25566	3501.81	-0.01259
3501.86	-0.03009	3501.86	0.00198	3501.86	-0.24872	3501.86	-0.01346
3501.91	-0.02975	3501.91	0.0016	3501.91	-0.24204	3501.91	-0.014
3501.96	-0.02964	3501.96	0.00144	3501.96	-0.2356	3501.96	-0.01394
3502.01	-0.02965	3502.01	0.00157	3502.01	-0.22933	3502.01	-0.01317
3502.06	-0.02964	3502.06	0.00201	3502.06	-0.22316	3502.06	-0.01182
3502.11	-0.02947	3502.11	0.00266	3502.11	-0.21707	3502.11	-0.01015
3502.16	-0.02905	3502.16	0.00336	3502.16	-0.211	3502.16	-0.00847
3502.2	-0.02834	3502.2	0.00399	3502.2	-0.20483	3502.2	-0.007
3502.25	-0.02734	3502.25	0.00448	3502.25	-0.19837	3502.25	-0.00583
3502.3	-0.02607	3502.3	0.00486	3502.3	-0.1915	3502.3	-0.00497
3502.35	-0.02455	3502.35	0.00527	3502.35	-0.18419	3502.35	-0.00435
3502.4	-0.02279	3502.4	0.00579	3502.4	-0.17658	3502.4	-0.00391
3502.45	-0.02083	3502.45	0.00644	3502.45	-0.16892	3502.45	-0.00361
3502.5	-0.01875	3502.5	0.00713	3502.5	-0.16141	3502.5	-0.00346
3502.55	-0.01666	3502.55	0.00768	3502.55	-0.15418	3502.55	-0.00348
3502.59	-0.01467	3502.59	0.00795	3502.59	-0.14726	3502.59	-0.00361
3502.64	-0.01282	3502.64	0.00787	3502.64	-0.1406	3502.64	-0.00377
3502.69	-0.01118	3502.69	0.00749	3502.69	-0.13417	3502.69	-0.0038
3502.74	-0.00976	3502.74	0.00697	3502.74	-0.12793	3502.74	-0.00361
3502.79	-0.00863	3502.79	0.00651	3502.79	-0.12192	3502.79	-0.00321
3502.84	-0.00788	3502.84	0.00624	3502.84	-0.1162	3502.84	-0.00271
3502.89	-0.00755	3502.89	0.0062	3502.89	-0.11084	3502.89	-0.00223
3502.94	-0.00764	3502.94	0.0063	3502.94	-0.10582	3502.94	-0.00185
3502.99	-0.00804	3502.99	0.00638	3502.99	-0.10102	3502.99	-0.00158
3503.03	-0.00855	3503.03	0.00627	3503.03	-0.0962	3503.03	-0.00138
3503.08	-0.00893	3503.08	0.00591	3503.08	-0.09108	3503.08	-0.00124
3503.13	-0.00895	3503.13	0.00531	3503.13	-0.08547	3503.13	-0.00122
3503.18	-0.00845	3503.18	0.00447	3503.18	-0.07936	3503.18	-0.00133
3503.23	-0.00736	3503.23	0.00336	3503.23	-0.07293	3503.23	-0.00154
3503.28	-0.00577	3503.28	0.00186	3503.28	-0.06647	3503.28	-0.00169
3503.33	-0.00386	3503.33	-6.9864e-05	3503.33	-0.06031	3503.33	-0.00161
3503.38	-0.00187	3503.38	-0.0023	3503.38	-0.05465	3503.38	-0.00116
3503.43	-1.24835e-05	3503.43	-0.00448	3503.43	-0.04961	3503.43	-0.000376403
3503.47	0.00159	3503.47	-0.00612	3503.47	-0.0452	3503.47	0.000556868
3503.52	0.00289	3503.52	-0.00678	3503.52	-0.04141	3503.52	0.00138
3503.57	0.00386	3503.57	-0.0062	3503.57	-0.03825	3503.57	0.00186
3503.62	0.00446	3503.62	-0.00447	3503.62	-0.03569	3503.62	0.00192
3503.67	0.00459	3503.67	-0.00196	3503.67	-0.03364	3503.67	0.00169
3503.72	0.00417	3503.72	0.000797699	3503.72	-0.03188	3503.72	0.0014
3503.77	0.00321	3503.77	0.00325	3503.77	-0.03006	3503.77	0.00136
3503.82	0.00184	3503.82	0.00503	3503.82	-0.02781	3503.82	0.00173
3503.86	0.00033539	3503.86	0.00605	3503.86	-0.02486	3503.86	0.00252
3503.91	-0.00103	3503.91	0.00649	3503.91	-0.02113	3503.91	0.00354
3503.96	-0.00209	3503.96	0.00664	3503.96	-0.01675	3503.96	0.00451
3504.01	-0.00287	3504.01	0.00676	3504.01	-0.01204	3504.01	0.00512
3504.06	-0.00359	3504.06	0.00701	3504.06	-0.00737	3504.06	0.00522
3504.11	-0.0045	3504.11	0.00742	3504.11	-0.00305	3504.11	0.0048
3504.16	-0.00578	3504.16	0.00795	3504.16	0.00068181	3504.16	0.00397
3504.21	-0.0074	3504.21	0.00851	3504.21	0.00375	3504.21	0.0029
3504.26	-0.00914	3504.26	0.00902	3504.26	0.00621	3504.26	0.00173
3504.3	-0.01065	3504.3	0.00936	3504.3	0.00823	3504.3	0.000536964
3504.35	-0.01161	3504.35	0.00946	3504.35	0.01008	3504.35	-0.000633605
3504.4	-0.01175	3504.4	0.00927	3504.4	0.01204	3504.4	-0.00172
3504.45	-0.01099	3504.45	0.00886	3504.45	0.01427	3504.45	-0.00263
3504.5	-0.0094	3504.5	0.00832	3504.5	0.01675	3504.5	-0.00322
3504.55	-0.00719	3504.55	0.00782	3504.55	0.01933	3504.55	-0.00338
3504.6	-0.00464	3504.6	0.00751	3504.6	0.02182	3504.6	-0.00311
3504.65	-0.00206	3504.65	0.00747	3504.65	0.02409	3504.65	-0.00252
3504.69	0.00030136	3504.69	0.00771	3504.69	0.0262	3504.69	-0.00183
3504.74	0.00229	3504.74	0.00811	3504.74	0.02833	3504.74	-0.00125
3504.79	0.00389	3504.79	0.00853	3504.79	0.03067	3504.79	-0.000878264
3504.84	0.00521	3504.84	0.00884	3504.84	0.03341	3504.84	-0.000722852
3504.89	0.00637	3504.89	0.00898	3504.89	0.03664	3504.89	-0.000726737
3504.94	0.00746	3504.94	0.00895	3504.94	0.0404	3504.94	-0.000863761
3504.99	0.0085	3504.99	0.00875	3504.99	0.04467	3504.99	-0.00116
3505.04	0.00941	3505.04	0.00837	3505.04	0.0493	3505.04	-0.00165
3505.09	0.01015	3505.09	0.00776	3505.09	0.05407	3505.09	-0.00224
3505.13	0.01075	3505.13	0.00691	3505.13	0.05864	3505.13	-0.00268
3505.18	0.0113	3505.18	0.00589	3505.18	0.06273	3505.18	-0.0026
3505.23	0.01192	3505.23	0.00485	3505.23	0.06622	3505.23	-0.00171
3505.28	0.01269	3505.28	0.00402	3505.28	0.06916	3505.28	5.53292e-05
3505.33	0.01355	3505.33	0.00356	3505.33	0.07182	3505.33	0.00237
3505.38	0.0144	3505.38	0.00355	3505.38	0.07455	3505.38	0.0047
3505.43	0.01512	3505.43	0.00389	3505.43	0.07776	3505.43	0.00644
3505.48	0.01568	3505.48	0.00437	3505.48	0.08177	3505.48	0.00725
3505.52	0.01613	3505.52	0.00476	3505.52	0.08677	3505.52	0.00711
3505.57	0.01655	3505.57	0.00486	3505.57	0.09269	3505.57	0.0063
3505.62	0.01695	3505.62	0.00464	3505.62	0.09923	3505.62	0.00531
3505.67	0.01731	3505.67	0.00421	3505.67	0.10593	3505.67	0.00459
3505.72	0.01753	3505.72	0.00377	3505.72	0.11236	3505.72	0.00445
3505.77	0.0175	3505.77	0.0035	3505.77	0.11827	3505.77	0.00502
3505.82	0.01714	3505.82	0.00346	3505.82	0.12358	3505.82	0.00624
3505.87	0.01643	3505.87	0.00359	3505.87	0.12834	3505.87	0.00791
3505.92	0.01538	3505.92	0.00374	3505.92	0.13267	3505.92	0.00978
3505.96	0.01411	3505.96	0.00379	3505.96	0.13671	3505.96	0.01157
3506.01	0.01282	3506.01	0.00369	3506.01	0.14066	3506.01	0.01301
3506.06	0.01179	3506.06	0.00345	3506.06	0.1448	3506.06	0.01385
3506.11	0.01132	3506.11	0.00312	3506.11	0.14939	3506.11	0.01389
3506.16	0.01162	3506.16	0.00274	3506.16	0.15465	3506.16	0.01307
3506.21	0.01268	3506.21	0.00238	3506.21	0.16058	3506.21	0.01145
3506.26	0.01425	3506.26	0.00215	3506.26	0.16702	3506.26	0.00931
3506.31	0.01598	3506.31	0.00217	3506.31	0.17366	3506.31	0.00704
3506.35	0.0175	3506.35	0.00251	3506.35	0.18023	3506.35	0.00507
3506.4	0.01857	3506.4	0.00307	3506.4	0.18656	3506.4	0.00375
3506.45	0.01916	3506.45	0.00357	3506.45	0.19266	3506.45	0.00323
3506.5	0.01933	3506.5	0.00368	3506.5	0.19867	3506.5	0.00348
3506.55	0.01922	3506.55	0.00314	3506.55	0.20475	3506.55	0.00432
3506.6	0.01899	3506.6	0.00194	3506.6	0.21108	3506.6	0.0055
3506.65	0.0188	3506.65	0.000295551	3506.65	0.21778	3506.65	0.00679
3506.7	0.01883	3506.7	-0.00143	3506.7	0.22492	3506.7	0.00793
3506.75	0.0192	3506.75	-0.0029	3506.75	0.23252	3506.75	0.00877
3506.79	0.01993	3506.79	-0.00391	3506.79	0.24052	3506.79	0.0092
3506.84	0.02086	3506.84	-0.00441	3506.84	0.24875	3506.84	0.00924
3506.89	0.02174	3506.89	-0.00447	3506.89	0.25704	3506.89	0.00899
3506.94	0.02233	3506.94	-0.00425	3506.94	0.26519	3506.94	0.00859
3506.99	0.02253	3506.99	-0.00389	3506.99	0.2731	3506.99	0.0082
3507.04	0.02248	3507.04	-0.00349	3507.04	0.28075	3507.04	0.00793
3507.09	0.02249	3507.09	-0.0031	3507.09	0.28821	3507.09	0.00788
3507.14	0.0229	3507.14	-0.00272	3507.14	0.29557	3507.14	0.00812
3507.18	0.02385	3507.18	-0.00236	3507.18	0.30299	3507.18	0.00867
3507.23	0.02525	3507.23	-0.00197	3507.23	0.31066	3507.23	0.00955
3507.28	0.02686	3507.28	-0.00149	3507.28	0.31882	3507.28	0.01074
3507.33	0.02845	3507.33	-0.000850332	3507.33	0.3277	3507.33	0.01216
3507.38	0.0299	3507.38	3.73482e-05	3507.38	0.33744	3507.38	0.01366
3507.43	0.03127	3507.43	0.00118	3507.43	0.34802	3507.43	0.01507
3507.48	0.03268	3507.48	0.00248	3507.48	0.35921	3507.48	0.01625
3507.53	0.03422	3507.53	0.0038	3507.53	0.37069	3507.53	0.0171
3507.58	0.03585	3507.58	0.00498	3507.58	0.3821	3507.58	0.01764
3507.62	0.03742	3507.62	0.00589	3507.62	0.39327	3507.62	0.01787
3507.67	0.03874	3507.67	0.0065	3507.67	0.40426	3507.67	0.01775
3507.72	0.03965	3507.72	0.00683	3507.72	0.41533	3507.72	0.0172
3507.77	0.04011	3507.77	0.00694	3507.77	0.42681	3507.77	0.01619
3507.82	0.04022	3507.82	0.00692	3507.82	0.43897	3507.82	0.01473
3507.87	0.04018	3507.87	0.00685	3507.87	0.45192	3507.87	0.01296
3507.92	0.04019	3507.92	0.00684	3507.92	0.46562	3507.92	0.01108
3507.97	0.04039	3507.97	0.00697	3507.97	0.47993	3507.97	0.0093
3508.01	0.04082	3508.01	0.00725	3508.01	0.49465	3508.01	0.00784
3508.06	0.04142	3508.06	0.00759	3508.06	0.50962	3508.06	0.00689
3508.11	0.04214	3508.11	0.00783	3508.11	0.52467	3508.11	0.00654
3508.16	0.04298	3508.16	0.00781	3508.16	0.53973	3508.16	0.00678
3508.21	0.04404	3508.21	0.00744	3508.21	0.55479	3508.21	0.00745
3508.26	0.04539	3508.26	0.00676	3508.26	0.56994	3508.26	0.00821
3508.31	0.04708	3508.31	0.00595	3508.31	0.58535	3508.31	0.00872
3508.36	0.04905	3508.36	0.00521	3508.36	0.60123	3508.36	0.00869
3508.41	0.05114	3508.41	0.00466	3508.41	0.61773	3508.41	0.00808
3508.45	0.05316	3508.45	0.00431	3508.45	0.63495	3508.45	0.00705
3508.5	0.05486	3508.5	0.00403	3508.5	0.65298	3508.5	0.00592
3508.55	0.05605	3508.55	0.00368	3508.55	0.67185	3508.55	0.00504
3508.6	0.05657	3508.6	0.00317	3508.6	0.69169	3508.6	0.00462
3508.65	0.05637	3508.65	0.00256	3508.65	0.71261	3508.65	0.0047
3508.7	0.05552	3508.7	0.00199	3508.7	0.73472	3508.7	0.00511
3508.75	0.05419	3508.75	0.00159	3508.75	0.75806	3508.75	0.00557
3508.8	0.05263	3508.8	0.00141	3508.8	0.78254	3508.8	0.00577
3508.84	0.0511	3508.84	0.0014	3508.84	0.80802	3508.84	0.00549
3508.89	0.04983	3508.89	0.00142	3508.89	0.83429	3508.89	0.00466
3508.94	0.04904	3508.94	0.00137	3508.94	0.86122	3508.94	0.00339
3508.99	0.04883	3508.99	0.0012	3508.99	0.88875	3508.99	0.00195
3509.04	0.04922	3509.04	0.000926622	3509.04	0.91697	3509.04	0.00071853
3509.09	0.05011	3509.09	0.000618963	3509.09	0.94605	3509.09	4.4279e-05
3509.14	0.05129	3509.14	0.000352987	3509.14	0.97623	3509.14	0.000144311
3509.19	0.05254	3509.19	0.000235347	3509.19	1.00776	3509.19	0.00102
3509.24	0.05367	3509.24	0.000394162	3509.24	1.04089	3509.24	0.00245
3509.28	0.05462	3509.28	0.00094272	3509.28	1.07593	3509.28	0.00409
3509.33	0.05547	3509.33	0.00192	3509.33	1.11319	3509.33	0.00559
3509.38	0.05636	3509.38	0.00325	3509.38	1.15303	3509.38	0.00676
3509.43	0.05749	3509.43	0.00473	3509.43	1.19577	3509.43	0.00759
3509.48	0.05902	3509.48	0.00611	3509.48	1.24158	3509.48	0.00826
3509.53	0.06106	3509.53	0.00712	3509.53	1.2905	3509.53	0.00897
3509.58	0.06363	3509.58	0.00764	3509.58	1.34241	3509.58	0.00991
3509.63	0.06673	3509.63	0.00771	3509.63	1.39714	3509.63	0.01113
3509.68	0.07033	3509.68	0.0075	3509.68	1.45458	3509.68	0.01256
3509.72	0.0744	3509.72	0.00728	3509.72	1.51471	3509.72	0.01403
3509.77	0.07885	3509.77	0.00724	3509.77	1.57772	3509.77	0.01532
3509.82	0.0836	3509.82	0.00746	3509.82	1.64389	3509.82	0.01624
3509.87	0.08857	3509.87	0.0079	3509.87	1.71356	3509.87	0.01675
3509.92	0.09379	3509.92	0.00849	3509.92	1.78708	3509.92	0.01693
3509.97	0.09944	3509.97	0.00919	3509.97	1.86468	3509.97	0.01696
3510.02	0.10585	3510.02	0.01007	3510.02	1.94648	3510.02	0.01702
3510.07	0.11339	3510.07	0.01121	3510.07	2.03251	3510.07	0.01719
3510.11	0.12244	3510.11	0.01263	3510.11	2.12266	3510.11	0.01741
3510.16	0.13329	3510.16	0.01424	3510.16	2.21673	3510.16	0.01751
3510.21	0.14611	3510.21	0.01583	3510.21	2.3145	3510.21	0.01731
3510.26	0.16106	3510.26	0.01715	3510.26	2.41567	3510.26	0.01671
3510.31	0.1783	3510.31	0.01802	3510.31	2.51996	3510.31	0.01573
3510.36	0.19799	3510.36	0.01838	3510.36	2.62705	3510.36	0.01447
3510.41	0.22033	3510.41	0.01831	3510.41	2.73658	3510.41	0.01305
3510.46	0.24544	3510.46	0.0179	3510.46	2.84818	3510.46	0.01155
3510.51	0.27341	3510.51	0.01727	3510.51	2.96144	3510.51	0.00999
3510.55	0.30424	3510.55	0.01642	3510.55	3.07588	3510.55	0.00844
3510.6	0.33791	3510.6	0.01534	3510.6	3.19096	3510.6	0.00696
3510.65	0.37444	3510.65	0.01403	3510.65	3.30597	3510.65	0.00563
3510.7	0.41387	3510.7	0.01258	3510.7	3.42006	3510.7	0.00452
3510.75	0.45637	3510.75	0.01118	3510.75	3.53227	3510.75	0.00367
3510.8	0.50212	3510.8	0.01008	3510.8	3.64157	3510.8	0.00307
3510.85	0.5512	3510.85	0.00947	3510.85	3.74693	3510.85	0.00274
3510.9	0.60347	3510.9	0.00941	3510.9	3.84731	3510.9	0.00277
3510.94	0.65853	3510.94	0.0098	3510.94	3.94164	3510.94	0.00333
3510.99	0.7158	3510.99	0.01049	3510.99	4.02875	3510.99	0.00459
3511.04	0.77469	3511.04	0.0113	3511.04	4.1074	3511.04	0.00665
3511.09	0.83476	3511.09	0.01215	3511.09	4.17621	3511.09	0.0094
3511.14	0.89569	3511.14	0.01301	3511.14	4.23378	3511.14	0.01251
3511.19	0.95727	3511.19	0.0138	3511.19	4.27874	3511.19	0.01552
3511.24	1.0193	3511.24	0.01443	3511.24	4.30988	3511.24	0.01796
3511.29	1.08145	3511.29	0.01475	3511.29	4.32611	3511.29	0.01952
3511.34	1.14321	3511.34	0.01469	3511.34	4.32656	3511.34	0.02005
3511.38	1.20395	3511.38	0.01433	3511.38	4.31038	3511.38	0.01956
3511.43	1.26295	3511.43	0.01382	3511.43	4.27673	3511.43	0.01815
3511.48	1.31951	3511.48	0.01338	3511.48	4.22462	3511.48	0.01598
3511.53	1.37296	3511.53	0.01312	3511.53	4.15307	3511.53	0.01321
3511.58	1.42259	3511.58	0.01308	3511.58	4.06119	3511.58	0.01008
3511.63	1.46763	3511.63	0.01319	3511.63	3.94839	3511.63	0.00685
3511.68	1.50721	3511.68	0.01334	3511.68	3.81441	3511.68	0.00385
3511.73	1.54042	3511.73	0.01343	3511.73	3.6593	3511.73	0.00146
3511.77	1.56638	3511.77	0.01338	3511.77	3.48338	3511.77	2.08338e-05
3511.82	1.58432	3511.82	0.01312	3511.82	3.28715	3511.82	-0.000249583
3511.87	1.59362	3511.87	0.01267	3511.87	3.07136	3511.87	0.000630647
3511.92	1.59376	3511.92	0.01208	3511.92	2.83698	3511.92	0.00241
3511.97	1.58433	3511.97	0.01146	3511.97	2.58516	3511.97	0.00471
3512.02	1.565	3512.02	0.01097	3512.02	2.31722	3512.02	0.00715
3512.07	1.53556	3512.07	0.01069	3512.07	2.03458	3512.07	0.0095
3512.12	1.49591	3512.12	0.01068	3512.12	1.73882	3512.12	0.01165
3512.17	1.4461	3512.17	0.01093	3512.17	1.43164	3512.17	0.01361
3512.21	1.38625	3512.21	0.01137	3512.21	1.11492	3512.21	0.01534
3512.26	1.31649	3512.26	0.01188	3512.26	0.79061	3512.26	0.01675
3512.31	1.23692	3512.31	0.01229	3512.31	0.46076	3512.31	0.01771
3512.36	1.14756	3512.36	0.01245	3512.36	0.12747	3512.36	0.01808
3512.41	1.0484	3512.41	0.01227	3512.41	-0.20707	3512.41	0.01777
3512.46	0.93947	3512.46	0.01176	3512.46	-0.54064	3512.46	0.01675
3512.51	0.82097	3512.51	0.01108	3512.51	-0.87093	3512.51	0.01512
3512.56	0.69336	3512.56	0.01047	3512.56	-1.1957	3512.56	0.01312
3512.6	0.55735	3512.6	0.01014	3512.6	-1.51271	3512.6	0.01122
3512.65	0.41394	3512.65	0.01024	3512.65	-1.81986	3512.65	0.01
3512.7	0.26431	3512.7	0.01078	3512.7	-2.11511	3512.7	0.00997
3512.75	0.10987	3512.75	0.01165	3512.75	-2.39652	3512.75	0.01137
3512.8	-0.04784	3512.8	0.01271	3512.8	-2.66223	3512.8	0.01402
3512.85	-0.2071	3512.85	0.01382	3512.85	-2.91053	3512.85	0.01738
3512.9	-0.36602	3512.9	0.01495	3512.9	-3.13998	3512.9	0.02077
3512.95	-0.5225	3512.95	0.01615	3512.95	-3.34952	3512.95	0.02357
3513	-0.67426	3513	0.01746	3513	-3.53855	3513	0.02543
3513.04	-0.81893	3513.04	0.01891	3513.04	-3.70683	3513.04	0.02625
3513.09	-0.95421	3513.09	0.02045	3513.09	-3.8543	3513.09	0.02618
3513.14	-1.07804	3513.14	0.02199	3513.14	-3.98088	3513.14	0.02548
3513.19	-1.18883	3513.19	0.02335	3513.19	-4.08656	3513.19	0.02444
3513.24	-1.28553	3513.24	0.02432	3513.24	-4.17142	3513.24	0.02333
3513.29	-1.36764	3513.29	0.02463	3513.29	-4.23578	3513.29	0.02239
3513.34	-1.43512	3513.34	0.02408	3513.34	-4.28027	3513.34	0.02187
3513.39	-1.48827	3513.39	0.02262	3513.39	-4.30575	3513.39	0.02198
3513.43	-1.52764	3513.43	0.02038	3513.43	-4.31325	3513.43	0.02283
3513.48	-1.55397	3513.48	0.0177	3513.48	-4.30388	3513.48	0.02443
3513.53	-1.56816	3513.53	0.01499	3513.53	-4.27874	3513.53	0.02658
3513.58	-1.57119	3513.58	0.01264	3513.58	-4.23896	3513.58	0.029
3513.63	-1.56408	3513.63	0.01088	3513.63	-4.1857	3513.63	0.03143
3513.68	-1.54782	3513.68	0.00975	3513.68	-4.12022	3513.68	0.03363
3513.73	-1.52339	3513.73	0.00914	3513.73	-4.04385	3513.73	0.03552
3513.78	-1.49177	3513.78	0.00885	3513.78	-3.95805	3513.78	0.03707
3513.83	-1.45388	3513.83	0.00863	3513.83	-3.8643	3513.83	0.03827
3513.87	-1.41053	3513.87	0.00831	3513.87	-3.76407	3513.87	0.03915
3513.92	-1.36235	3513.92	0.00779	3513.92	-3.65875	3513.92	0.0397
3513.97	-1.3099	3513.97	0.00707	3513.97	-3.54959	3513.97	0.03994
3514.02	-1.25378	3514.02	0.00624	3514.02	-3.43764	3514.02	0.03986
3514.07	-1.19476	3514.07	0.00543	3514.07	-3.3238	3514.07	0.03948
3514.12	-1.13373	3514.12	0.00477	3514.12	-3.20883	3514.12	0.03876
3514.17	-1.07163	3514.17	0.00438	3514.17	-3.09338	3514.17	0.03772
3514.22	-1.00925	3514.22	0.00431	3514.22	-2.97812	3514.22	0.03639
3514.26	-0.94713	3514.26	0.00459	3514.26	-2.86371	3514.26	0.03488
3514.31	-0.88564	3514.31	0.00518	3514.31	-2.75079	3514.31	0.03333
3514.36	-0.82506	3514.36	0.00599	3514.36	-2.6399	3514.36	0.03192
3514.41	-0.76564	3514.41	0.00694	3514.41	-2.53146	3514.41	0.03074
3514.46	-0.7077	3514.46	0.00792	3514.46	-2.42575	3514.46	0.02985
3514.51	-0.65165	3514.51	0.00885	3514.51	-2.32298	3514.51	0.02925
3514.56	-0.59795	3514.56	0.00959	3514.56	-2.22336	3514.56	0.02882
3514.61	-0.54711	3514.61	0.01001	3514.61	-2.1271	3514.61	0.02841
3514.66	-0.49961	3514.66	0.00998	3514.66	-2.03445	3514.66	0.02779
3514.7	-0.45582	3514.7	0.00945	3514.7	-1.94556	3514.7	0.02678
3514.75	-0.41587	3514.75	0.00848	3514.75	-1.86053	3514.75	0.02535
3514.8	-0.37968	3514.8	0.00726	3514.8	-1.77931	3514.8	0.02364
3514.85	-0.34695	3514.85	0.00607	3514.85	-1.70179	3514.85	0.02194
3514.9	-0.31727	3514.9	0.00515	3514.9	-1.62781	3514.9	0.02056
3514.95	-0.2902	3514.95	0.00466	3514.95	-1.55726	3514.95	0.01975
3515	-0.2653	3515	0.00464	3515	-1.49003	3515	0.0196
3515.05	-0.24227	3515.05	0.00497	3515.05	-1.4261	3515.05	0.02007
3515.09	-0.22086	3515.09	0.0055	3515.09	-1.36547	3515.09	0.02099
3515.14	-0.20098	3515.14	0.00603	3515.14	-1.30814	3515.14	0.02214
3515.19	-0.18258	3515.19	0.00645	3515.19	-1.25405	3515.19	0.02327
3515.24	-0.16565	3515.24	0.00669	3515.24	-1.20311	3515.24	0.02416
3515.29	-0.15016	3515.29	0.00679	3515.29	-1.1551	3515.29	0.02468
3515.34	-0.13613	3515.34	0.00682	3515.34	-1.10982	3515.34	0.02479
3515.39	-0.12359	3515.39	0.00685	3515.39	-1.06706	3515.39	0.02459
3515.44	-0.11264	3515.44	0.00693	3515.44	-1.0267	3515.44	0.0242
3515.49	-0.10327	3515.49	0.00695	3515.49	-0.98861	3515.49	0.02374
3515.53	-0.09536	3515.53	0.00674	3515.53	-0.95265	3515.53	0.02326
3515.58	-0.08857	3515.58	0.00612	3515.58	-0.91856	3515.58	0.02277
3515.63	-0.08251	3515.63	0.005	3515.63	-0.88606	3515.63	0.02227
3515.68	-0.07695	3515.68	0.00345	3515.68	-0.85486	3515.68	0.02176
3515.73	-0.0719	3515.73	0.0017	3515.73	-0.82486	3515.73	0.02119
3515.78	-0.06764	3515.78	8.38832e-05	3515.78	-0.79606	3515.78	0.02052
3515.83	-0.06455	3515.83	-0.00112	3515.83	-0.76858	3515.83	0.01969
3515.88	-0.06284	3515.88	-0.00175	3515.88	-0.74249	3515.88	0.01874
3515.93	-0.0624	3515.93	-0.00187	3515.93	-0.71777	3515.93	0.01776
3515.97	-0.06287	3515.97	-0.00166	3515.97	-0.69436	3515.97	0.01693
3516.02	-0.06375	3516.02	-0.00141	3516.02	-0.67223	3516.02	0.01635
3516.07	-0.06465	3516.07	-0.00137	3516.07	-0.65138	3516.07	0.01604
3516.12	-0.06542	3516.12	-0.00172	3516.12	-0.63182	3516.12	0.01592
3516.17	-0.06613	3516.17	-0.00248	3516.17	-0.61339	3516.17	0.01584
3516.22	-0.06697	3516.22	-0.00358	3516.22	-0.59577	3516.22	0.01561
3516.27	-0.06809	3516.27	-0.00484	3516.27	-0.57855	3516.27	0.01511
3516.32	-0.06947	3516.32	-0.00605	3516.32	-0.56137	3516.32	0.01425
3516.36	-0.07095	3516.36	-0.00707	3516.36	-0.54414	3516.36	0.01308
3516.41	-0.07228	3516.41	-0.00783	3516.41	-0.52701	3516.41	0.01171
3516.46	-0.07318	3516.46	-0.0084	3516.46	-0.51035	3516.46	0.01028
3516.51	-0.07341	3516.51	-0.00888	3516.51	-0.49453	3516.51	0.00885
3516.56	-0.07283	3516.56	-0.00932	3516.56	-0.47976	3516.56	0.00742
3516.61	-0.07142	3516.61	-0.00974	3516.61	-0.46595	3516.61	0.00595
3516.66	-0.06931	3516.66	-0.01011	3516.66	-0.4528	3516.66	0.0044
3516.71	-0.06675	3516.71	-0.01039	3516.71	-0.43993	3516.71	0.00277
3516.76	-0.06407	3516.76	-0.01062	3516.76	-0.42704	3516.76	0.00108
3516.8	-0.06162	3516.8	-0.01084	3516.8	-0.41403	3516.8	-0.000715529
3516.85	-0.05964	3516.85	-0.01102	3516.85	-0.40096	3516.85	-0.00269
3516.9	-0.05825	3516.9	-0.01109	3516.9	-0.38802	3516.9	-0.00488
3516.95	-0.05741	3516.95	-0.01092	3516.95	-0.37539	3516.95	-0.00716
3517	-0.05696	3517	-0.01046	3517	-0.36316	3517	-0.00929
3517.05	-0.05668	3517.05	-0.00979	3517.05	-0.3513	3517.05	-0.01089
3517.1	-0.05633	3517.1	-0.00906	3517.1	-0.33969	3517.1	-0.01171
3517.15	-0.05571	3517.15	-0.00844	3517.15	-0.32821	3517.15	-0.01166
3517.19	-0.05472	3517.19	-0.008	3517.19	-0.31677	3517.19	-0.01092
3517.24	-0.05337	3517.24	-0.00773	3517.24	-0.30534	3517.24	-0.00985
3517.29	-0.05176	3517.29	-0.00758	3517.29	-0.29392	3517.29	-0.00888
3517.34	-0.05001	3517.34	-0.00751	3517.34	-0.28256	3517.34	-0.00837
3517.39	-0.04824	3517.39	-0.00757	3517.39	-0.27134	3517.39	-0.00852
3517.44	-0.04654	3517.44	-0.00778	3517.44	-0.26036	3517.44	-0.00932
3517.49	-0.04499	3517.49	-0.00813	3517.49	-0.24976	3517.49	-0.01055
3517.54	-0.04365	3517.54	-0.00848	3517.54	-0.23967	3517.54	-0.01183
3517.59	-0.04258	3517.59	-0.00865	3517.59	-0.23019	3517.59	-0.01271
3517.63	-0.04176	3517.63	-0.00854	3517.63	-0.22137	3517.63	-0.01279
3517.68	-0.04113	3517.68	-0.00815	3517.68	-0.21319	3517.68	-0.01189
3517.73	-0.04053	3517.73	-0.00764	3517.73	-0.20559	3517.73	-0.01007
3517.78	-0.03989	3517.78	-0.00713	3517.78	-0.19845	3517.78	-0.00766
3517.83	-0.03914	3517.83	-0.0066	3517.83	-0.19167	3517.83	-0.00511
3517.88	-0.03835	3517.88	-0.00588	3517.88	-0.18517	3517.88	-0.00286
3517.93	-0.03758	3517.93	-0.00474	3517.93	-0.1789	3517.93	-0.00119
3517.98	-0.03693	3517.98	-0.00313	3517.98	-0.17279	3517.98	-0.0002888
3518.02	-0.03652	3518.02	-0.00118	3518.02	-0.16675	3518.02	-0.00023919
3518.07	-0.03649	3518.07	0.000785152	3518.07	-0.16056	3518.07	-0.00109
3518.12	-0.03699	3518.12	0.00239	3518.12	-0.15399	3518.12	-0.00282
3518.17	-0.03811	3518.17	0.00339	3518.17	-0.14693	3518.17	-0.00525
3518.22	-0.03977	3518.22	0.0037	3518.22	-0.13946	3518.22	-0.00806
3518.27	-0.0417	3518.27	0.00338	3518.27	-0.13189	3518.27	-0.0108
3518.32	-0.04349	3518.32	0.00258	3518.32	-0.1246	3518.32	-0.01305
3518.37	-0.04479	3518.37	0.00147	3518.37	-0.11786	3518.37	-0.01448
3518.42	-0.04544	3518.42	0.000187488	3518.42	-0.11173	3518.42	-0.01499
3518.46	-0.04559	3518.46	-0.00112	3518.46	-0.10608	3518.46	-0.01471
3518.51	-0.04554	3518.51	-0.0023	3518.51	-0.10069	3518.51	-0.01392
3518.56	-0.04558	3518.56	-0.00311	3518.56	-0.09542	3518.56	-0.013
3518.61	-0.04584	3518.61	-0.00332	3518.61	-0.09024	3518.61	-0.0123
3518.66	-0.04622	3518.66	-0.00277	3518.66	-0.08517	3518.66	-0.01203
3518.71	-0.04648	3518.71	-0.00149	3518.71	-0.08023	3518.71	-0.01224
3518.76	-0.04648	3518.76	0.000268866	3518.76	-0.07541	3518.76	-0.01284
3518.81	-0.04616	3518.81	0.00209	3518.81	-0.07064	3518.81	-0.01364
3518.85	-0.04561	3518.85	0.00355	3518.85	-0.06589	3518.85	-0.01444
3518.9	-0.04496	3518.9	0.0044	3518.9	-0.06112	3518.9	-0.01509
3518.95	-0.04429	3518.95	0.00453	3518.95	-0.05639	3518.95	-0.01549
3519	-0.04363	3519	0.00402	3519	-0.0518	3519	-0.01564
3519.05	-0.04297	3519.05	0.00303	3519.05	-0.04745	3519.05	-0.01556
3519.1	-0.04228	3519.1	0.00178	3519.1	-0.04337	3519.1	-0.01533
3519.15	-0.04156	3519.15	0.00050516	3519.15	-0.03956	3519.15	-0.01505
3519.2	-0.0408	3519.2	-0.000608151	3519.2	-0.03595	3519.2	-0.01486
3519.25	-0.03996	3519.25	-0.00144	3519.25	-0.03253	3519.25	-0.01483
3519.29	-0.03898	3519.29	-0.00199	3519.29	-0.02931	3519.29	-0.015
3519.34	-0.03779	3519.34	-0.00242	3519.34	-0.02632	3519.34	-0.01529
3519.39	-0.03633	3519.39	-0.00294	3519.39	-0.02357	3519.39	-0.01563
3519.44	-0.03461	3519.44	-0.00376	3519.44	-0.02096	3519.44	-0.01594
3519.49	-0.03278	3519.49	-0.00504	3519.49	-0.01832	3519.49	-0.01624
3519.54	-0.03106	3519.54	-0.00681	3519.54	-0.01549	3519.54	-0.01657
3519.59	-0.02968	3519.59	-0.00895	3519.59	-0.01237	3519.59	-0.01696
3519.64	-0.02878	3519.64	-0.01126	3519.64	-0.00897	3519.64	-0.01736
3519.68	-0.02831	3519.68	-0.01346	3519.68	-0.00543	3519.68	-0.0177
3519.73	-0.02804	3519.73	-0.01526	3519.73	-0.00192	3519.73	-0.01795
3519.78	-0.02766	3519.78	-0.01652	3519.78	0.00139	3519.78	-0.01813
3519.83	-0.02696	3519.83	-0.01722	3519.83	0.00445	3519.83	-0.01836
3519.88	-0.02595	3519.88	-0.0175	3519.88	0.00728	3519.88	-0.01873
3519.93	-0.02481	3519.93	-0.0176	3519.93	0.00995	3519.93	-0.01924
3519.98	-0.02384	3519.98	-0.0177	3519.98	0.01251	3519.98	-0.01984
3520.03	-0.02328	3520.03	-0.01792	3520.03	0.01499	3520.03	-0.02039
3520.08	-0.02325	3520.08	-0.01824	3520.08	0.01732	3520.08	-0.02074
3520.12	-0.02366	3520.12	-0.01859	3520.12	0.01944	3520.12	-0.02077
3520.17	-0.02433	3520.17	-0.01887	3520.17	0.02129	3520.17	-0.02044
3520.22	-0.02507	3520.22	-0.01897	3520.22	0.02288	3520.22	-0.01981
3520.27	-0.02574	3520.27	-0.01887	3520.27	0.02432	3520.27	-0.01897
3520.32	-0.02629	3520.32	-0.01857	3520.32	0.02581	3520.32	-0.01803
3520.37	-0.02673	3520.37	-0.01814	3520.37	0.02754	3520.37	-0.01709
3520.42	-0.0271	3520.42	-0.01765	3520.42	0.02967	3520.42	-0.01621
3520.47	-0.02749	3520.47	-0.01718	3520.47	0.03225	3520.47	-0.01548
3520.51	-0.02795	3520.51	-0.01682	3520.51	0.03522	3520.51	-0.01498
3520.56	-0.02853	3520.56	-0.01665	3520.56	0.03843	3520.56	-0.01474
3520.61	-0.02917	3520.61	-0.01675	3520.61	0.04177	3520.61	-0.01478
3520.66	-0.02974	3520.66	-0.01718	3520.66	0.04518	3520.66	-0.01506
3520.71	-0.03002	3520.71	-0.01797	3520.71	0.0487	3520.71	-0.01556
3520.76	-0.02981	3520.76	-0.01908	3520.76	0.05242	3520.76	-0.01628
3520.81	-0.02902	3520.81	-0.02036	3520.81	0.05639	3520.81	-0.01728
3520.86	-0.02772	3520.86	-0.02156	3520.86	0.06061	3520.86	-0.01859
3520.91	-0.02615	3520.91	-0.02235	3520.91	0.065	3520.91	-0.0202
3520.95	-0.0246	3520.95	-0.02249	3520.95	0.06943	3520.95	-0.022
3521	-0.02331	3521	-0.02184	3521	0.07375	3521	-0.02388
3521.05	-0.02238	3521.05	-0.02042	3521.05	0.07789	3521.05	-0.02568
3521.1	-0.02184	3521.1	-0.01844	3521.1	0.08179	3521.1	-0.02728
3521.15	-0.02165	3521.15	-0.01617	3521.15	0.08551	3521.15	-0.02854
3521.2	-0.02178	3521.2	-0.01394	3521.2	0.08918	3521.2	-0.02938
3521.25	-0.02217	3521.25	-0.01203	3521.25	0.09292	3521.25	-0.02972
3521.3	-0.02269	3521.3	-0.01069	3521.3	0.09684	3521.3	-0.02956
3521.34	-0.02316	3521.34	-0.01007	3521.34	0.10099	3521.34	-0.02901
3521.39	-0.02334	3521.39	-0.0102	3521.39	0.10534	3521.39	-0.02823
3521.44	-0.02304	3521.44	-0.01096	3521.44	0.10986	3521.44	-0.02745
3521.49	-0.02223	3521.49	-0.01212	3521.49	0.11457	3521.49	-0.0268
3521.54	-0.02107	3521.54	-0.01339	3521.54	0.1195	3521.54	-0.02634
3521.59	-0.01983	3521.59	-0.01453	3521.59	0.12469	3521.59	-0.02604
3521.64	-0.01889	3521.64	-0.01543	3521.64	0.13018	3521.64	-0.02582
3521.69	-0.01858	3521.69	-0.01608	3521.69	0.13601	3521.69	-0.02563
3521.74	-0.0191	3521.74	-0.01658	3521.74	0.14217	3521.74	-0.02542
3521.78	-0.0205	3521.78	-0.017	3521.78	0.14863	3521.78	-0.02519
3521.83	-0.02262	3521.83	-0.01739	3521.83	0.15532	3521.83	-0.02496
3521.88	-0.02519	3521.88	-0.01774	3521.88	0.16207	3521.88	-0.02478
3521.93	-0.02782	3521.93	-0.01805	3521.93	0.16876	3521.93	-0.02472
3521.98	-0.03014	3521.98	-0.01832	3521.98	0.17532	3521.98	-0.02481
3522.03	-0.03187	3522.03	-0.01858	3522.03	0.18178	3522.03	-0.02502
3522.08	-0.03289	3522.08	-0.01888	3522.08	0.18834	3522.08	-0.02526
3522.13	-0.03322	3522.13	-0.01921	3522.13	0.19525	3522.13	-0.02542
3522.18	-0.03299	3522.18	-0.01953	3522.18	0.20264	3522.18	-0.02544
3522.22	-0.03234	3522.22	-0.01973	3522.22	0.21049	3522.22	-0.02538
3522.27	-0.03138	3522.27	-0.01971	3522.27	0.21849	3522.27	-0.02531
3522.32	-0.03022	3522.32	-0.01938	3522.32	0.22616	3522.32	-0.02534
3522.37	-0.02897	3522.37	-0.01873	3522.37	0.23303	3522.37	-0.0255
3522.42	-0.02781	3522.42	-0.01779	3522.42	0.23888	3522.42	-0.02578
3522.47	-0.02692	3522.47	-0.01662	3522.47	0.24376	3522.47	-0.02609
3522.52	-0.0265	3522.52	-0.01529	3522.52	0.24799	3522.52	-0.02635
3522.57	-0.02666	3522.57	-0.01389	3522.57	0.25202	3522.57	-0.02645
3522.61	-0.02739	3522.61	-0.01252	3522.61	0.25626	3522.61	-0.02635
3522.66	-0.02856	3522.66	-0.01133	3522.66	0.261	3522.66	-0.02608
3522.71	-0.02989	3522.71	-0.01049	3522.71	0.26641	3522.71	-0.0257
3522.76	-0.03106	3522.76	-0.01009	3522.76	0.27251	3522.76	-0.0253
3522.81	-0.03177	3522.81	-0.01015	3522.81	0.27922	3522.81	-0.02495
3522.86	-0.03184	3522.86	-0.01058	3522.86	0.28637	3522.86	-0.02462
3522.91	-0.0312	3522.91	-0.0112	3522.91	0.29377	3522.91	-0.02424
3522.96	-0.03	3522.96	-0.01181	3522.96	0.30127	3522.96	-0.02371
3523.01	-0.02848	3523.01	-0.0122	3523.01	0.30888	3523.01	-0.02304
3523.05	-0.02691	3523.05	-0.01227	3523.05	0.31672	3523.05	-0.0223
3523.1	-0.02549	3523.1	-0.012	3523.1	0.32497	3523.1	-0.02166
3523.15	-0.02426	3523.15	-0.0115	3523.15	0.33377	3523.15	-0.02126
3523.2	-0.02309	3523.2	-0.01093	3523.2	0.3431	3523.2	-0.02116
3523.25	-0.02185	3523.25	-0.01044	3523.25	0.35283	3523.25	-0.02136
3523.3	-0.02044	3523.3	-0.01013	3523.3	0.36279	3523.3	-0.02177
3523.35	-0.01891	3523.35	-0.01001	3523.35	0.37282	3523.35	-0.02229
3523.4	-0.01735	3523.4	-0.01004	3523.4	0.38283	3523.4	-0.02282
3523.44	-0.01587	3523.44	-0.01012	3523.44	0.39285	3523.44	-0.02324
3523.49	-0.01449	3523.49	-0.01017	3523.49	0.40301	3523.49	-0.02352
3523.54	-0.01322	3523.54	-0.01014	3523.54	0.41343	3523.54	-0.02369
3523.59	-0.01205	3523.59	-0.01002	3523.59	0.4242	3523.59	-0.02386
3523.64	-0.01095	3523.64	-0.00983	3523.64	0.43528	3523.64	-0.0242
3523.69	-0.0099	3523.69	-0.00964	3523.69	0.44649	3523.69	-0.02486
3523.74	-0.00887	3523.74	-0.00954	3523.74	0.45763	3523.74	-0.02584
3523.79	-0.00784	3523.79	-0.00963	3523.79	0.46857	3523.79	-0.02697
3523.84	-0.00685	3523.84	-0.00995	3523.84	0.47936	3523.84	-0.02792
3523.88	-0.00599	3523.88	-0.01045	3523.88	0.49021	3523.88	-0.02828
3523.93	-0.00531	3523.93	-0.01102	3523.93	0.50131	3523.93	-0.02776
3523.98	-0.00485	3523.98	-0.01152	3523.98	0.51275	3523.98	-0.0263
3524.03	-0.00449	3524.03	-0.0119	3524.03	0.52444	3524.03	-0.02406
3524.08	-0.00403	3524.08	-0.01219	3524.08	0.53625	3524.08	-0.02137
3524.13	-0.00328	3524.13	-0.01246	3524.13	0.54807	3524.13	-0.01854
3524.18	-0.00211	3524.18	-0.01273	3524.18	0.56	3524.18	-0.01583
3524.23	-0.000595173	3524.23	-0.01292	3524.23	0.57231	3524.23	-0.01341
3524.27	0.00105	3524.27	-0.01287	3524.27	0.58534	3524.27	-0.01145
3524.32	0.00259	3524.32	-0.01243	3524.32	0.59941	3524.32	-0.0101
3524.37	0.00387	3524.37	-0.01152	3524.37	0.61464	3524.37	-0.00943
3524.42	0.00489	3524.42	-0.01021	3524.42	0.63099	3524.42	-0.00935
3524.47	0.00576	3524.47	-0.0087	3524.47	0.64823	3524.47	-0.00962
3524.52	0.00653	3524.52	-0.00727	3524.52	0.66608	3524.52	-0.00994
3524.57	0.00722	3524.57	-0.00619	3524.57	0.6843	3524.57	-0.01007
3524.62	0.00776	3524.62	-0.00567	3524.62	0.70278	3524.62	-0.00991
3524.67	0.00811	3524.67	-0.00575	3524.67	0.72159	3524.67	-0.0095
3524.71	0.00833	3524.71	-0.00639	3524.71	0.74098	3524.71	-0.009
3524.76	0.00852	3524.76	-0.00743	3524.76	0.76128	3524.76	-0.00853
3524.81	0.0088	3524.81	-0.00866	3524.81	0.78279	3524.81	-0.00823
3524.86	0.00914	3524.86	-0.00987	3524.86	0.8057	3524.86	-0.00814
3524.91	0.00942	3524.91	-0.01094	3524.91	0.83007	3524.91	-0.00826
3524.96	0.00947	3524.96	-0.01185	3524.96	0.85585	3524.96	-0.00849
3525.01	0.00923	3525.01	-0.01271	3525.01	0.88292	3525.01	-0.00869
3525.06	0.00878	3525.06	-0.01365	3525.06	0.91122	3525.06	-0.00873
3525.1	0.0083	3525.1	-0.01477	3525.1	0.94077	3525.1	-0.00862
3525.15	0.00797	3525.15	-0.01598	3525.15	0.97169	3525.15	-0.00842
3525.2	0.00781	3525.2	-0.01708	3525.2	1.00416	3525.2	-0.0083
3525.25	0.00767	3525.25	-0.01779	3525.25	1.03833	3525.25	-0.00836
3525.3	0.00733	3525.3	-0.01793	3525.3	1.07428	3525.3	-0.00865
3525.35	0.00664	3525.35	-0.01746	3525.35	1.11204	3525.35	-0.00916
3525.4	0.00563	3525.4	-0.01649	3525.4	1.15154	3525.4	-0.00983
3525.45	0.0045	3525.45	-0.01527	3525.45	1.19271	3525.45	-0.01061
3525.5	0.00357	3525.5	-0.01399	3525.5	1.23545	3525.5	-0.01144
3525.54	0.00312	3525.54	-0.01283	3525.54	1.27967	3525.54	-0.01225
3525.59	0.00331	3525.59	-0.01186	3525.59	1.32533	3525.59	-0.01297
3525.64	0.0041	3525.64	-0.01111	3525.64	1.37241	3525.64	-0.01358
3525.69	0.00533	3525.69	-0.0106	3525.69	1.42093	3525.69	-0.01404
3525.74	0.00667	3525.74	-0.01033	3525.74	1.47087	3525.74	-0.01427
3525.79	0.00784	3525.79	-0.01026	3525.79	1.52216	3525.79	-0.01418
3525.84	0.00861	3525.84	-0.01035	3525.84	1.57469	3525.84	-0.01366
3525.89	0.00895	3525.89	-0.01053	3525.89	1.62837	3525.89	-0.0127
3525.93	0.00899	3525.93	-0.0107	3525.93	1.68316	3525.93	-0.01138
3525.98	0.00896	3525.98	-0.01077	3525.98	1.73905	3525.98	-0.00984
3526.03	0.0091	3526.03	-0.01068	3526.03	1.79605	3526.03	-0.00832
3526.08	0.0095	3526.08	-0.01044	3526.08	1.85405	3526.08	-0.00708
3526.13	0.01014	3526.13	-0.01007	3526.13	1.91283	3526.13	-0.00638
3526.18	0.01086	3526.18	-0.00967	3526.18	1.97194	3526.18	-0.00638
3526.23	0.01154	3526.23	-0.00928	3526.23	2.03079	3526.23	-0.00707
3526.28	0.01217	3526.28	-0.00899	3526.28	2.08865	3526.28	-0.00824
3526.33	0.01286	3526.33	-0.00886	3526.33	2.14475	3526.33	-0.00954
3526.37	0.0138	3526.37	-0.00899	3526.37	2.19835	3526.37	-0.01064
3526.42	0.01513	3526.42	-0.00942	3526.42	2.24873	3526.42	-0.01132
3526.47	0.01693	3526.47	-0.01008	3526.47	2.29527	3526.47	-0.01154
3526.52	0.01924	3526.52	-0.01078	3526.52	2.33739	3526.52	-0.01139
3526.57	0.02209	3526.57	-0.01124	3526.57	2.37458	3526.57	-0.01096
3526.62	0.02548	3526.62	-0.01117	3526.62	2.40644	3526.62	-0.01026
3526.67	0.0294	3526.67	-0.01042	3526.67	2.43254	3526.67	-0.0092
3526.72	0.0338	3526.72	-0.00905	3526.72	2.45244	3526.72	-0.00768
3526.76	0.03865	3526.76	-0.00728	3526.76	2.46557	3526.76	-0.00573
3526.81	0.04399	3526.81	-0.00546	3526.81	2.47127	3526.81	-0.0036
3526.86	0.04993	3526.86	-0.0039	3526.86	2.46874	3526.86	-0.00168
3526.91	0.05668	3526.91	-0.00284	3526.91	2.45716	3526.91	-0.000342644
3526.96	0.06444	3526.96	-0.00233	3526.96	2.43573	3526.96	0.000208577
3527.01	0.07338	3527.01	-0.00229	3527.01	2.40378	3527.01	4.9126e-05
3527.06	0.08356	3527.06	-0.00245	3527.06	2.36078	3527.06	-0.000542591
3527.11	0.09503	3527.11	-0.00244	3527.11	2.30645	3527.11	-0.00125
3527.16	0.10783	3527.16	-0.0019	3527.16	2.24068	3527.16	-0.00189
3527.2	0.12208	3527.2	-0.000632011	3527.2	2.16353	3527.2	-0.00242
3527.25	0.13793	3527.25	0.00124	3527.25	2.07517	3527.25	-0.00294
3527.3	0.15553	3527.3	0.00329	3527.3	1.97586	3527.3	-0.0035
3527.35	0.175	3527.35	0.00497	3527.35	1.86602	3527.35	-0.00406
3527.4	0.19647	3527.4	0.00583	3527.4	1.74619	3527.4	-0.00455
3527.45	0.22007	3527.45	0.00575	3527.45	1.61701	3527.45	-0.00492
3527.5	0.24603	3527.5	0.00492	3527.5	1.47923	3527.5	-0.00523
3527.55	0.27459	3527.55	0.00375	3527.55	1.33361	3527.55	-0.00557
3527.59	0.30592	3527.59	0.00258	3527.59	1.18092	3527.59	-0.006
3527.64	0.34008	3527.64	0.0016	3527.64	1.022	3527.64	-0.00643
3527.69	0.37699	3527.69	0.000770734	3527.69	0.85774	3527.69	-0.00662
3527.74	0.41651	3527.74	-2.39094e-05	3527.74	0.68912	3527.74	-0.00635
3527.79	0.45851	3527.79	-0.000874967	3527.79	0.51716	3527.79	-0.00553
3527.84	0.50298	3527.84	-0.00177	3527.84	0.34293	3527.84	-0.0043
3527.89	0.54998	3527.89	-0.0026	3527.89	0.16748	3527.89	-0.00299
3527.94	0.59969	3527.94	-0.00319	3527.94	-0.00818	3527.94	-0.00199
3527.99	0.65223	3527.99	-0.00337	3527.99	-0.18304	3527.99	-0.00156
3528.03	0.70765	3528.03	-0.00302	3528.03	-0.35607	3528.03	-0.00179
3528.08	0.76584	3528.08	-0.0021	3528.08	-0.52621	3528.08	-0.00257
3528.13	0.8265	3528.13	-0.000751119	3528.13	-0.69236	3528.13	-0.00374
3528.18	0.88916	3528.18	0.000788081	3528.18	-0.85348	3528.18	-0.0051
3528.23	0.95319	3528.23	0.00222	3528.23	-1.00874	3528.23	-0.00652
3528.28	1.01783	3528.28	0.00333	3528.28	-1.15748	3528.28	-0.00786
3528.33	1.08232	3528.33	0.00402	3528.33	-1.29919	3528.33	-0.00897
3528.38	1.14581	3528.38	0.00437	3528.38	-1.43342	3528.38	-0.00971
3528.43	1.20741	3528.43	0.00447	3528.43	-1.55959	3528.43	-0.00996
3528.47	1.26611	3528.47	0.00443	3528.47	-1.67709	3528.47	-0.00967
3528.52	1.32074	3528.52	0.00427	3528.52	-1.78528	3528.52	-0.00893
3528.57	1.37002	3528.57	0.00402	3528.57	-1.8836	3528.57	-0.00796
3528.62	1.41264	3528.62	0.00371	3528.62	-1.97168	3528.62	-0.00701
3528.67	1.44736	3528.67	0.00343	3528.67	-2.04939	3528.67	-0.00629
3528.72	1.47307	3528.72	0.00325	3528.72	-2.11673	3528.72	-0.00591
3528.77	1.48883	3528.77	0.00313	3528.77	-2.17388	3528.77	-0.00587
3528.82	1.49382	3528.82	0.00294	3528.82	-2.22111	3528.82	-0.00607
3528.86	1.48736	3528.86	0.00246	3528.86	-2.25885	3528.86	-0.00643
3528.91	1.46899	3528.91	0.00152	3528.91	-2.28763	3528.91	-0.00688
3528.96	1.43861	3528.96	0.000137988	3528.96	-2.30807	3528.96	-0.00735
3529.01	1.39649	3529.01	-0.00146	3529.01	-2.32078	3529.01	-0.00777
3529.06	1.34326	3529.06	-0.00293	3529.06	-2.32631	3529.06	-0.00808
3529.11	1.27982	3529.11	-0.00404	3529.11	-2.32504	3529.11	-0.00822
3529.16	1.2072	3529.16	-0.00473	3529.16	-2.31731	3529.16	-0.00816
3529.21	1.12649	3529.21	-0.00519	3529.21	-2.30341	3529.21	-0.00789
3529.26	1.03888	3529.26	-0.0057	3529.26	-2.28369	3529.26	-0.00739
3529.3	0.94555	3529.3	-0.00648	3529.3	-2.2586	3529.3	-0.00666
3529.35	0.84764	3529.35	-0.00756	3529.35	-2.22869	3529.35	-0.00568
3529.4	0.7461	3529.4	-0.00871	3529.4	-2.19458	3529.4	-0.00447
3529.45	0.64162	3529.45	-0.0096	3529.45	-2.15699	3529.45	-0.00309
3529.5	0.53465	3529.5	-0.00992	3529.5	-2.11666	3529.5	-0.00163
3529.55	0.42552	3529.55	-0.00949	3529.55	-2.07434	3529.55	-0.000194336
3529.6	0.31456	3529.6	-0.00833	3529.6	-2.03066	3529.6	0.00114
3529.65	0.20213	3529.65	-0.00666	3529.65	-1.98613	3529.65	0.00231
3529.69	0.08869	3529.69	-0.0048	3529.69	-1.94104	3529.69	0.00324
3529.74	-0.02529	3529.74	-0.00311	3529.74	-1.89559	3529.74	0.00385
3529.79	-0.13922	3529.79	-0.00192	3529.79	-1.84996	3529.79	0.00413
3529.84	-0.25243	3529.84	-0.00143	3529.84	-1.80436	3529.84	0.0041
3529.89	-0.36413	3529.89	-0.00171	3529.89	-1.75905	3529.89	0.00384
3529.94	-0.47335	3529.94	-0.00264	3529.94	-1.71433	3529.94	0.00342
3529.99	-0.57905	3529.99	-0.004	3529.99	-1.67047	3529.99	0.0029
3530.04	-0.6802	3530.04	-0.0055	3530.04	-1.62773	3530.04	0.0023
3530.09	-0.77588	3530.09	-0.00696	3530.09	-1.58632	3530.09	0.00164
3530.13	-0.86538	3530.13	-0.00825	3530.13	-1.54642	3530.13	0.000953951
3530.18	-0.94826	3530.18	-0.00934	3530.18	-1.50808	3530.18	0.000299527
3530.23	-1.02421	3530.23	-0.01015	3530.23	-1.47123	3530.23	-0.000237221
3530.28	-1.09294	3530.28	-0.01058	3530.28	-1.43563	3530.28	-0.000585111
3530.33	-1.15406	3530.33	-0.01052	3530.33	-1.40094	3530.33	-0.000716886
3530.38	-1.20697	3530.38	-0.00995	3530.38	-1.36687	3530.38	-0.000658757
3530.43	-1.25099	3530.43	-0.00899	3530.43	-1.33329	3530.43	-0.000465353
3530.48	-1.28555	3530.48	-0.0079	3530.48	-1.30027	3530.48	-0.00017717
3530.52	-1.31034	3530.52	-0.00699	3530.52	-1.26804	3530.52	0.00020324
3530.57	-1.32557	3530.57	-0.00646	3530.57	-1.23686	3530.57	0.000696216
3530.62	-1.33182	3530.62	-0.00636	3530.62	-1.20691	3530.62	0.00131
3530.67	-1.32997	3530.67	-0.00659	3530.67	-1.17829	3530.67	0.00203
3530.72	-1.32091	3530.72	-0.00693	3530.72	-1.15096	3530.72	0.00285
3530.77	-1.30536	3530.77	-0.00722	3530.77	-1.12486	3530.77	0.00377
3530.82	-1.28383	3530.82	-0.00737	3530.82	-1.09985	3530.82	0.00481
3530.87	-1.25668	3530.87	-0.0074	3530.87	-1.07572	3530.87	0.00596
3530.92	-1.22432	3530.92	-0.00737	3530.92	-1.0522	3530.92	0.00708
3530.96	-1.18729	3530.96	-0.00738	3530.96	-1.02908	3530.96	0.00796
3531.01	-1.14631	3531.01	-0.00744	3531.01	-1.00624	3531.01	0.00838
3531.06	-1.10217	3531.06	-0.00752	3531.06	-0.9837	3531.06	0.0082
3531.11	-1.05558	3531.11	-0.00753	3531.11	-0.96152	3531.11	0.00744
3531.16	-1.00714	3531.16	-0.00734	3531.16	-0.93978	3531.16	0.00626
3531.21	-0.95731	3531.21	-0.00686	3531.21	-0.91849	3531.21	0.00489
3531.26	-0.90654	3531.26	-0.00606	3531.26	-0.89764	3531.26	0.00352
3531.31	-0.85532	3531.31	-0.00504	3531.31	-0.87725	3531.31	0.00234
3531.35	-0.80423	3531.35	-0.00397	3531.35	-0.85745	3531.35	0.00142
3531.4	-0.75383	3531.4	-0.00306	3531.4	-0.83846	3531.4	0.000794385
3531.45	-0.70453	3531.45	-0.00245	3531.45	-0.82045	3531.45	0.000474816
3531.5	-0.65661	3531.5	-0.00217	3531.5	-0.80343	3531.5	0.000462248
3531.55	-0.61022	3531.55	-0.00209	3531.55	-0.78716	3531.55	0.000767426
3531.6	-0.56549	3531.6	-0.00204	3531.6	-0.77128	3531.6	0.0014
3531.65	-0.52265	3531.65	-0.00183	3531.65	-0.75547	3531.65	0.00234
3531.7	-0.48199	3531.7	-0.00142	3531.7	-0.73966	3531.7	0.00354
3531.75	-0.44385	3531.75	-0.000862678	3531.75	-0.72403	3531.75	0.00493
3531.79	-0.40844	3531.79	-0.00027538	3531.79	-0.70896	3531.79	0.00642
3531.84	-0.37575	3531.84	0.000206342	3531.84	-0.69482	3531.84	0.00793
3531.89	-0.34558	3531.89	0.000486862	3531.89	-0.68179	3531.89	0.0094
3531.94	-0.31761	3531.94	0.000527237	3531.94	-0.6698	3531.94	0.01077
3531.99	-0.29161	3531.99	0.000349399	3531.99	-0.65851	3531.99	0.01197
3532.04	-0.2675	3532.04	3.70052e-05	3532.04	-0.64743	3532.04	0.01291
3532.09	-0.24535	3532.09	-0.000266796	3532.09	-0.63608	3532.09	0.01344
3532.14	-0.22525	3532.14	-0.000375174	3532.14	-0.62415	3532.14	0.01346
3532.18	-0.20724	3532.18	-9.73111e-05	3532.18	-0.61162	3532.18	0.01293
3532.23	-0.1912	3532.23	0.000700815	3532.23	-0.5987	3532.23	0.01194
3532.28	-0.17692	3532.28	0.00203	3532.28	-0.58575	3532.28	0.01074
3532.33	-0.16407	3532.33	0.00377	3532.33	-0.57308	3532.33	0.00961
3532.38	-0.15229	3532.38	0.00562	3532.38	-0.56085	3532.38	0.00877
3532.43	-0.14127	3532.43	0.00725	3532.43	-0.5491	3532.43	0.00831
3532.48	-0.13083	3532.48	0.00832	3532.48	-0.5378	3532.48	0.0081
3532.53	-0.1209	3532.53	0.00864	3532.53	-0.52694	3532.53	0.00796
3532.58	-0.11159	3532.58	0.00825	3532.58	-0.5165	3532.58	0.00767
3532.62	-0.103	3532.62	0.00738	3532.62	-0.50645	3532.62	0.00714
3532.67	-0.09523	3532.67	0.00642	3532.67	-0.49663	3532.67	0.00633
3532.72	-0.08826	3532.72	0.00569	3532.72	-0.48679	3532.72	0.00535
3532.77	-0.08211	3532.77	0.00541	3532.77	-0.47667	3532.77	0.00426
3532.82	-0.0768	3532.82	0.00559	3532.82	-0.46611	3532.82	0.00312
3532.87	-0.07236	3532.87	0.00612	3532.87	-0.45515	3532.87	0.00191
3532.92	-0.06877	3532.92	0.00685	3532.92	-0.44403	3532.92	0.000621312
3532.97	-0.06588	3532.97	0.00762	3532.97	-0.43314	3532.97	-0.000749851
3533.01	-0.06343	3533.01	0.00831	3533.01	-0.42285	3533.01	-0.00213
3533.06	-0.06117	3533.06	0.0088	3533.06	-0.41336	3533.06	-0.00341
3533.11	-0.05896	3533.11	0.009	3533.11	-0.40468	3533.11	-0.00446
3533.16	-0.05689	3533.16	0.00888	3533.16	-0.39658	3533.16	-0.0052
3533.21	-0.05513	3533.21	0.0085	3533.21	-0.3887	3533.21	-0.00558
3533.26	-0.0539	3533.26	0.00796	3533.26	-0.38068	3533.26	-0.00562
3533.31	-0.05328	3533.31	0.00742	3533.31	-0.37229	3533.31	-0.00537
3533.36	-0.05312	3533.36	0.00699	3533.36	-0.36357	3533.36	-0.0049
3533.41	-0.0531	3533.41	0.00673	3533.41	-0.35482	3533.41	-0.00429
3533.45	-0.0528	3533.45	0.00659	3533.45	-0.34649	3533.45	-0.0036
3533.5	-0.05183	3533.5	0.00649	3533.5	-0.33896	3533.5	-0.00288
3533.55	-0.05001	3533.55	0.00633	3533.55	-0.3324	3533.55	-0.00212
3533.6	-0.0474	3533.6	0.00606	3533.6	-0.32661	3533.6	-0.00134
3533.65	-0.04435	3533.65	0.00562	3533.65	-0.32111	3533.65	-0.000561787
3533.7	-0.0414	3533.7	0.00504	3533.7	-0.31538	3533.7	0.000113826
3533.75	-0.03911	3533.75	0.00434	3533.75	-0.30904	3533.75	0.000550566
3533.8	-0.03788	3533.8	0.00364	3533.8	-0.30204	3533.8	0.000617565
3533.84	-0.03782	3533.84	0.0031	3533.84	-0.29461	3533.84	0.000259515
3533.89	-0.03873	3533.89	0.00289	3533.89	-0.28713	3533.89	-0.000464815
3533.94	-0.04015	3533.94	0.00312	3533.94	-0.27997	3533.94	-0.0014
3533.99	-0.04153	3533.99	0.00385	3533.99	-0.27338	3533.99	-0.00232
3534.04	-0.04242	3534.04	0.00501	3534.04	-0.26745	3534.04	-0.00305
3534.09	-0.04253	3534.09	0.00651	3534.09	-0.2622	3534.09	-0.00343
3534.14	-0.0418	3534.14	0.00821	3534.14	-0.25752	3534.14	-0.00335
3534.19	-0.04039	3534.19	0.00993	3534.19	-0.25326	3534.19	-0.00274
3534.24	-0.0386	3534.24	0.01155	3534.24	-0.24921	3534.24	-0.00159
3534.28	-0.0368	3534.28	0.01293	3534.28	-0.24515	3534.28	3.43928e-05
3534.33	-0.03535	3534.33	0.01402	3534.33	-0.2409	3534.33	0.00195
3534.38	-0.03448	3534.38	0.01471	3534.38	-0.23635	3534.38	0.00388
3534.43	-0.03424	3534.43	0.01492	3534.43	-0.23152	3534.43	0.00552
3534.48	-0.03446	3534.48	0.01457	3534.48	-0.22655	3534.48	0.00662
3534.53	-0.03487	3534.53	0.01361	3534.53	-0.22166	3534.53	0.007
3534.58	-0.03518	3534.58	0.01213	3534.58	-0.21708	3534.58	0.00665
3534.63	-0.03524	3534.63	0.0103	3534.63	-0.21299	3534.63	0.00569
3534.68	-0.03505	3534.68	0.00838	3534.68	-0.20945	3534.68	0.00436
3534.72	-0.0347	3534.72	0.00656	3534.72	-0.20638	3534.72	0.00297
3534.77	-0.03428	3534.77	0.00496	3534.77	-0.20357	3534.77	0.00182
3534.82	-0.0338	3534.82	0.00367	3534.82	-0.20086	3534.82	0.00105
3534.87	-0.03321	3534.87	0.00271	3534.87	-0.19811	3534.87	0.000718136
3534.92	-0.03238	3534.92	0.00211	3534.92	-0.19529	3534.92	0.000750578
3534.97	-0.03124	3534.97	0.00185	3534.97	-0.19241	3534.97	0.00107
3535.02	-0.02981	3535.02	0.00189	3535.02	-0.18941	3535.02	0.00163
3535.07	-0.02818	3535.07	0.00211	3535.07	-0.1862	3535.07	0.00239
3535.11	-0.02645	3535.11	0.00239	3535.11	-0.18268	3535.11	0.00326
3535.16	-0.02466	3535.16	0.00263	3535.16	-0.17882	3535.16	0.00412
3535.21	-0.02282	3535.21	0.00271	3535.21	-0.17474	3535.21	0.0048
3535.26	-0.02089	3535.26	0.00253	3535.26	-0.17068	3535.26	0.00514
3535.31	-0.01891	3535.31	0.00198	3535.31	-0.1669	3535.31	0.00505
3535.36	-0.01694	3535.36	0.00103	3535.36	-0.16364	3535.36	0.00454
3535.41	-0.01513	3535.41	-0.000241002	3535.41	-0.16098	3535.41	0.00372
3535.46	-0.01361	3535.46	-0.0016	3535.46	-0.15887	3535.46	0.00275
3535.51	-0.01246	3535.51	-0.00275	3535.51	-0.15715	3535.51	0.0018
3535.55	-0.01173	3535.55	-0.00337	3535.55	-0.15567	3535.55	0.000974065
3535.6	-0.01136	3535.6	-0.00331	3535.6	-0.15431	3535.6	0.000263393
3535.65	-0.01126	3535.65	-0.00259	3535.65	-0.153	3535.65	-0.000435906
3535.7	-0.01124	3535.7	-0.00142	3535.7	-0.15169	3535.7	-0.00127
3535.75	-0.0111	3535.75	-0.000110903	3535.75	-0.15031	3535.75	-0.00232
3535.8	-0.01072	3535.8	0.00102	3535.8	-0.14876	3535.8	-0.0036
3535.85	-0.01012	3535.85	0.00176	3535.85	-0.14698	3535.85	-0.00497
3535.9	-0.00945	3535.9	0.00203	3535.9	-0.14498	3535.9	-0.00625
3535.94	-0.00895	3535.94	0.00187	3535.94	-0.14282	3535.94	-0.00728
3535.99	-0.0088	3535.99	0.00139	3535.99	-0.14056	3535.99	-0.00795
3536.04	-0.00903	3536.04	0.000757219	3536.04	-0.13826	3536.04	-0.00822
3536.09	-0.00955	3536.09	0.000142517	3536.09	-0.1359	3536.09	-0.00812
3536.14	-0.01016	3536.14	-0.000292921	3536.14	-0.13348	3536.14	-0.00773
3536.19	-0.01073	3536.19	-0.000456688	3536.19	-0.13096	3536.19	-0.00708
3536.24	-0.01121	3536.24	-0.000351182	3536.24	-0.12835	3536.24	-0.00621
3536.29	-0.0117	3536.29	-6.1287e-05	3536.29	-0.12567	3536.29	-0.00516
3536.34	-0.01231	3536.34	0.000292081	3536.34	-0.12299	3536.34	-0.00399
3536.38	-0.0131	3536.38	0.000593345	3536.38	-0.12036	3536.38	-0.00281
3536.43	-0.01398	3536.43	0.00073474	3536.43	-0.11785	3536.43	-0.00177
3536.48	-0.01479	3536.48	0.000589007	3536.48	-0.11549	3536.48	-0.000998975
3536.53	-0.01534	3536.53	8.74567e-07	3536.53	-0.11328	3536.53	-0.000533964
3536.58	-0.01554	3536.58	-0.00116	3536.58	-0.11121	3536.58	-0.000306429
3536.63	-0.01535	3536.63	-0.00291	3536.63	-0.10926	3536.63	-0.000181741
3536.68	-0.01479	3536.68	-0.00506	3536.68	-0.10749	3536.68	-4.62936e-05
3536.73	-0.01382	3536.73	-0.00725	3536.73	-0.10599	3536.73	0.000115117
3536.77	-0.01242	3536.77	-0.00907	3536.77	-0.10482	3536.77	0.000194681
3536.82	-0.01054	3536.82	-0.01025	3536.82	-0.10394	3536.82	3.73813e-06
3536.87	-0.00826	3536.87	-0.01068	3536.87	-0.10322	3536.87	-0.00063498
3536.92	-0.00573	3536.92	-0.01049	3536.92	-0.10243	3536.92	-0.00178
3536.97	-0.00327	3536.97	-0.00988	3536.97	-0.1014	3536.97	-0.00332
3537.02	-0.00127	3537.02	-0.00901	3537.02	-0.10004	3537.02	-0.00494
3537.07	-7.44178e-05	3537.07	-0.00796	3537.07	-0.09839	3537.07	-0.00626
3537.12	0.000104394	3537.12	-0.00674	3537.12	-0.09655	3537.12	-0.00697
3537.17	-0.000672631	3537.17	-0.00535	3537.17	-0.09465	3537.17	-0.00692
3537.21	-0.00211	3537.21	-0.00387	3537.21	-0.09276	3537.21	-0.00616
3537.26	-0.00378	3537.26	-0.0024	3537.26	-0.09097	3537.26	-0.0049
3537.31	-0.0053	3537.31	-0.00106	3537.31	-0.08937	3537.31	-0.00336
3537.36	-0.00641	3537.36	0.000120235	3537.36	-0.08808	3537.36	-0.00166
3537.41	-0.00701	3537.41	0.00119	3537.41	-0.08724	3537.41	0.000136627
3537.46	-0.00715	3537.46	0.00226	3537.46	-0.08686	3537.46	0.00197
3537.51	-0.00697	3537.51	0.00339	3537.51	-0.08675	3537.51	0.00373
3537.56	-0.00665	3537.56	0.00454	3537.56	-0.08661	3537.56	0.00521
3537.6	-0.00636	3537.6	0.00558	3537.6	-0.0861	3537.6	0.00619
3537.65	-0.00619	3537.65	0.00636	3537.65	-0.085	3537.65	0.00653
3537.7	-0.0062	3537.7	0.00684	3537.7	-0.08335	3537.7	0.00623
3537.75	-0.00639	3537.75	0.00712	3537.75	-0.08136	3537.75	0.00544
3537.8	-0.0068	3537.8	0.0074	3537.8	-0.07935	3537.8	0.00438
3537.85	-0.00746	3537.85	0.00783	3537.85	-0.07763	3537.85	0.00332
3537.9	-0.00839	3537.9	0.00846	3537.9	-0.07639	3537.9	0.00242
3537.95	-0.00953	3537.95	0.00922	3537.95	-0.07569	3537.95	0.00177
3538	-0.01072	3538	0.00993	3538	-0.07549	3538	0.00132
3538.04	-0.01177	3538.04	0.0104	3538.04	-0.07565	3538.04	0.000985728
3538.09	-0.01247	3538.09	0.01046	3538.09	-0.07596	3538.09	0.000676062
3538.14	-0.01277	3538.14	0.01007	3538.14	-0.0762	3538.14	0.000384272
3538.19	-0.01271	3538.19	0.00927	3538.19	-0.07618	3538.19	0.000198312
3538.24	-0.01246	3538.24	0.00816	3538.24	-0.07576	3538.24	0.000253055
3538.29	-0.01224	3538.29	0.00684	3538.29	-0.07489	3538.29	0.000638078
3538.34	-0.01221	3538.34	0.00541	3538.34	-0.07356	3538.34	0.00132
3538.39	-0.01245	3538.39	0.00392	3538.39	-0.07188	3538.39	0.00211
3538.43	-0.01291	3538.43	0.00246	3538.43	-0.06999	3538.43	0.00277
3538.48	-0.0135	3538.48	0.0012	3538.48	-0.06802	3538.48	0.00307
3538.53	-0.01405	3538.53	0.000344976	3538.53	-0.06603	3538.53	0.00297
3538.58	-0.01438	3538.58	3.8712e-06	3538.58	-0.06405	3538.58	0.00256
3538.63	-0.01434	3538.63	0.000144313	3538.63	-0.06207	3538.63	0.00208
3538.68	-0.01381	3538.68	0.00057033	3538.68	-0.0601	3538.68	0.00181
3538.73	-0.01279	3538.73	0.00103	3538.73	-0.05826	3538.73	0.00193
3538.78	-0.01135	3538.78	0.00135	3538.78	-0.05664	3538.78	0.00249
3538.83	-0.00967	3538.83	0.00152	3538.83	-0.05535	3538.83	0.0034
3538.87	-0.00794	3538.87	0.00164	3538.87	-0.05437	3538.87	0.00444
3538.92	-0.0064	3538.92	0.00182	3538.92	-0.05362	3538.92	0.00535
3538.97	-0.00519	3538.97	0.0021	3538.97	-0.05303	3538.97	0.00594
3539.02	-0.00437	3539.02	0.00238	3539.02	-0.05258	3539.02	0.00616
3539.07	-0.00389	3539.07	0.00249	3539.07	-0.05235	3539.07	0.0061
3539.12	-0.00365	3539.12	0.00226	3539.12	-0.05247	3539.12	0.00597
3539.17	-0.00346	3539.17	0.00161	3539.17	-0.05302	3539.17	0.00595
3539.22	-0.00313	3539.22	0.000574626	3539.22	-0.05395	3539.22	0.00617
3539.26	-0.0025	3539.26	-0.000649343	3539.26	-0.05517	3539.26	0.00662
3539.31	-0.0015	3539.31	-0.00182	3539.31	-0.05652	3539.31	0.0072
3539.36	-0.00017077	3539.36	-0.00274	3539.36	-0.05792	3539.36	0.00776
3539.41	0.00135	3539.41	-0.00331	3539.41	-0.05931	3539.41	0.00818
3539.46	0.00287	3539.46	-0.00361	3539.46	-0.06064	3539.46	0.00837
3539.51	0.00423	3539.51	-0.00377	3539.51	-0.06179	3539.51	0.00828
3539.56	0.00531	3539.56	-0.00392	3539.56	-0.06263	3539.56	0.00784
3539.61	0.00607	3539.61	-0.00411	3539.61	-0.06305	3539.61	0.00702
3539.66	0.00644	3539.66	-0.00436	3539.66	-0.06303	3539.66	0.00587
3539.7	0.00637	3539.7	-0.00467	3539.7	-0.06267	3539.7	0.00451
3539.75	0.00583	3539.75	-0.00507	3539.75	-0.0621	3539.75	0.00318
3539.8	0.00482	3539.8	-0.00554	3539.8	-0.06144	3539.8	0.00211
3539.85	0.00344	3539.85	-0.00602	3539.85	-0.06076	3539.85	0.00146
3539.9	0.00185	3539.9	-0.00637	3539.9	-0.06005	3539.9	0.00126
3539.95	0.000254516	3539.95	-0.0064	3539.95	-0.05931	3539.95	0.00139
3540	-0.00116	3540	-0.00601	3540	-0.05856	3540	0.00161
3540.05	-0.00228	3540.05	-0.00524	3540.05	-0.05784	3540.05	0.00168
3540.09	-0.00307	3540.09	-0.00426	3540.09	-0.05722	3540.09	0.00143
3540.14	-0.00362	3540.14	-0.00327	3540.14	-0.05675	3540.14	0.000861187
3540.19	-0.00406	3540.19	-0.00241	3540.19	-0.05651	3540.19	0.000155336
3540.24	-0.00454	3540.24	-0.00173	3540.24	-0.0565	3540.24	-0.000426618
3540.29	-0.00515	3540.29	-0.0012	3540.29	-0.05666	3540.29	-0.000678195
3540.34	-0.0059	3540.34	-0.000687322	3540.34	-0.05691	3540.34	-0.000572515
3540.39	-0.00669	3540.39	-9.43229e-05	3540.39	-0.05706	3540.39	-0.000287956
3540.44	-0.00737	3540.44	0.000644005	3540.44	-0.05689	3540.44	-0.000116412
3540.49	-0.00772	3540.49	0.0015	3540.49	-0.05616	3540.49	-0.000306133
3540.53	-0.00758	3540.53	0.00234	3540.53	-0.05468	3540.53	-0.000934328
3540.58	-0.00679	3540.58	0.00299	3540.58	-0.05239	3540.58	-0.00188
3540.63	-0.00532	3540.63	0.00328	3540.63	-0.04942	3540.63	-0.00293
3540.68	-0.0032	3540.68	0.00313	3540.68	-0.04599	3540.68	-0.00385
3540.73	-0.00063496	3540.73	0.00262	3540.73	-0.04238	3540.73	-0.00452
3540.78	0.00207	3540.78	0.00195	3540.78	-0.03878	3540.78	-0.00488
3540.83	0.00452	3540.83	0.00134	3540.83	-0.03535	3540.83	-0.00493
3540.88	0.00633	3540.88	0.000946981	3540.88	-0.03222	3540.88	-0.0047
3540.93	0.00728	3540.93	0.000768293	3540.93	-0.02953	3540.93	-0.00429
3540.97	0.00731	3540.97	0.00064814	3540.97	-0.02741	3540.97	-0.00386
3541.02	0.00655	3541.02	0.00037775	3541.02	-0.026	3541.02	-0.00362
3541.07	0.00526	3541.07	-0.0001857	3541.07	-0.02531	3541.07	-0.00371
3541.12	0.00371	3541.12	-0.00104	3541.12	-0.02526	3541.12	-0.00409
3541.17	0.00218	3541.17	-0.00205	3541.17	-0.02565	3541.17	-0.00461
3541.22	0.000808738	3541.22	-0.00303	3541.22	-0.02627	3541.22	-0.00502
3541.27	-0.000325579	3541.27	-0.00382	3541.27	-0.02687	3541.27	-0.00512
3541.32	-0.00124	3541.32	-0.00436	3541.32	-0.02725	3541.32	-0.00489
3541.36	-0.00201	3541.36	-0.00471	3541.36	-0.02728	3541.36	-0.00444
3541.41	-0.0027	3541.41	-0.00493	3541.41	-0.02691	3541.41	-0.00392
3541.46	-0.00336	3541.46	-0.00501	3541.46	-0.02619	3541.46	-0.00342
3541.51	-0.004	3541.51	-0.00484	3541.51	-0.02519	3541.51	-0.00295
3541.56	-0.00462	3541.56	-0.00418	3541.56	-0.02401	3541.56	-0.00248
3541.61	-0.00517	3541.61	-0.00285	3541.61	-0.02279	3541.61	-0.00203
3541.66	-0.00564	3541.66	-0.000847206	3541.66	-0.02167	3541.66	-0.0017
3541.71	-0.00608	3541.71	0.00163	3541.71	-0.02078	3541.71	-0.00169
3541.76	-0.00658	3541.76	0.00421	3541.76	-0.0202	3541.76	-0.00211
3541.8	-0.00723	3541.8	0.00655	3541.8	-0.01989	3541.8	-0.00293
3541.85	-0.0081	3541.85	0.00838	3541.85	-0.01969	3541.85	-0.00389
3541.9	-0.00915	3541.9	0.00961	3541.9	-0.01941	3541.9	-0.00462
3541.95	-0.01026	3541.95	0.01022	3541.95	-0.01898	3541.95	-0.00472
3542	-0.01125	3542	0.01017	3542	-0.01852	3542	-0.00402
3542.05	-0.01195	3542.05	0.00948	3542.05	-0.01827	3542.05	-0.00265
3542.1	-0.01223	3542.1	0.00817	3542.1	-0.01847	3542.1	-0.000984164
3542.15	-0.01208	3542.15	0.00638	3542.15	-0.01916	3542.15	0.000455775
3542.19	-0.01157	3542.19	0.00438	3542.19	-0.02016	3542.19	0.0013
3542.24	-0.01085	3542.24	0.00243	3542.24	-0.02123	3542.24	0.00145
3542.29	-0.01001	3542.29	0.000794193	3542.29	-0.02218	3542.29	0.00117
3542.34	-0.00908	3542.34	-0.000370476	3542.34	-0.02303	3542.34	0.000830499
3542.39	-0.00795	3542.39	-0.00102	3542.39	-0.02392	3542.39	0.000788624
3542.44	-0.00647	3542.44	-0.00118	3542.44	-0.02501	3542.44	0.00117
3542.49	-0.00449	3542.49	-0.000957084	3542.49	-0.02634	3542.49	0.00184
3542.54	-0.00197	3542.54	-0.000492659	3542.54	-0.02781	3542.54	0.00254
3542.59	0.000917741	3542.59	3.44131e-05	3542.59	-0.02918	3542.59	0.00296
3542.63	0.00387	3542.63	0.000463429	3542.63	-0.03019	3542.63	0.00298
3542.68	0.00647	3542.68	0.00072347	3542.68	-0.03064	3542.68	0.00262
3542.73	0.0083	3542.73	0.000883143	3542.73	-0.03045	3542.73	0.00212
3542.78	0.00911	3542.78	0.00113	3542.78	-0.02965	3542.78	0.00175
3542.83	0.00887	3542.83	0.00169	3542.83	-0.02837	3542.83	0.00177
3542.88	0.00779	3542.88	0.00271	3542.88	-0.02682	3542.88	0.00232
3542.93	0.00625	3542.93	0.00417	3542.93	-0.02518	3542.93	0.00339
3542.98	0.00464	3542.98	0.0059	3542.98	-0.0236	3542.98	0.00482
3543.02	0.00327	3543.02	0.00762	3543.02	-0.02218	3543.02	0.00637
3543.07	0.00232	3543.07	0.00899	3543.07	-0.02098	3543.07	0.00776
3543.12	0.00179	3543.12	0.00975	3543.12	-0.02005	3543.12	0.00879
3543.17	0.00159	3543.17	0.00969	3543.17	-0.0194	3543.17	0.00935
3543.22	0.00159	3543.22	0.00877	3543.22	-0.01905	3543.22	0.00943
3543.27	0.00171	3543.27	0.00713	3543.27	-0.019	3543.27	0.0091
3543.32	0.00191	3543.32	0.00504	3543.32	-0.01927	3543.32	0.00848
3543.37	0.00222	3543.37	0.00285	3543.37	-0.01983	3543.37	0.0077
3543.42	0.00263	3543.42	0.000859592	3543.42	-0.02061	3543.42	0.00687
3543.46	0.00309	3543.46	-0.000750236	3543.46	-0.02146	3543.46	0.00611
3543.51	0.00347	3543.51	-0.00195	3543.51	-0.02217	3543.51	0.00553
3543.56	0.00363	3543.56	-0.00279	3543.56	-0.02252	3543.56	0.00516
3543.61	0.00342	3543.61	-0.00329	3543.61	-0.02238	3543.61	0.00498
3543.66	0.00277	3543.66	-0.00337	3543.66	-0.02186	3543.66	0.00495
3543.71	0.00173	3543.71	-0.00289	3543.71	-0.02124	3543.71	0.00497
3543.76	0.000450419	3543.76	-0.00182	3543.76	-0.02097	3543.76	0.00502
3543.81	-0.000838385	3543.81	-0.000287507	3543.81	-0.02139	3543.81	0.00513
3543.85	-0.00184	3543.85	0.00137	3543.85	-0.02256	3543.85	0.00538
3543.9	-0.00229	3543.9	0.00272	3543.9	-0.02426	3543.9	0.00585
3543.95	-0.00201	3543.95	0.00341	3543.95	-0.02603	3543.95	0.00654
3544	-0.001	3544	0.00335	3544	-0.02743	3544	0.00732
3544.05	0.000552603	3544.05	0.00267	3544.05	-0.02819	3544.05	0.00798
3544.1	0.00236	3544.1	0.00169	3544.1	-0.02826	3544.1	0.0083
3544.15	0.00409	3544.15	0.000709223	3544.15	-0.02781	3544.15	0.00812
3544.2	0.00551	3544.2	-6.06376e-05	3544.2	-0.02704	3544.2	0.00747
3544.25	0.00651	3544.25	-0.000525795	3544.25	-0.02617	3544.25	0.00657
3544.29	0.00709	3544.29	-0.000694876	3544.29	-0.02529	3544.29	0.00572
3544.34	0.00732	3544.34	-0.000633614	3544.34	-0.02447	3544.34	0.00518
3544.39	0.0073	3544.39	-0.000424657	3544.39	-0.02369	3544.39	0.00508
3544.44	0.00709	3544.44	-0.000140203	3544.44	-0.02296	3544.44	0.00533
3544.49	0.00668	3544.49	0.000169618	3544.49	-0.02227	3544.49	0.0057
3544.54	0.00603	3544.54	0.000473247	3544.54	-0.02163	3544.54	0.00594
3544.59	0.0051	3544.59	0.00074269	3544.59	-0.02106	3544.59	0.00588
3544.64	0.00391	3544.64	0.000933522	3544.64	-0.0206	3544.64	0.00547
3544.68	0.00257	3544.68	0.000970095	3544.68	-0.02025	3544.68	0.0048
3544.73	0.00122	3544.73	0.0007494	3544.73	-0.01991	3544.73	0.00402
3544.78	1.95261e-05	3544.78	0.000173893	3544.78	-0.01944	3544.78	0.00328
3544.83	-0.000985142	3544.83	-0.000791091	3544.83	-0.0187	3544.83	0.00264
3544.88	-0.0018	3544.88	-0.00206	3544.88	-0.01767	3544.88	0.00207
3544.93	-0.00244	3544.93	-0.00341	3544.93	-0.01649	3544.93	0.00147
3544.98	-0.00288	3544.98	-0.00453	3544.98	-0.01543	3544.98	0.000741049
3545.03	-0.003	3545.03	-0.00511	3545.03	-0.0148	3545.03	-0.000110399
3545.08	-0.00263	3545.08	-0.00499	3545.08	-0.01487	3545.08	-0.000957637
3545.12	-0.00164	3545.12	-0.00419	3545.12	-0.01569	3545.12	-0.00156
3545.17	-1.82764e-05	3545.17	-0.00298	3545.17	-0.01712	3545.17	-0.00167
3545.22	0.00199	3545.22	-0.00173	3545.22	-0.01882	3545.22	-0.00115
3545.27	0.00399	3545.27	-0.000805258	3545.27	-0.02031	3545.27	-6.11001e-05
3545.32	0.00552	3545.32	-0.00037984	3545.32	-0.02118	3545.32	0.00133
3545.37	0.00626	3545.37	-0.000385575	3545.37	-0.0212	3545.37	0.00266
3545.42	0.0061	3545.42	-0.000545432	3545.42	-0.02044	3545.42	0.00364
3545.47	0.00516	3545.47	-0.000522657	3545.47	-0.01917	3545.47	0.00412
3545.51	0.00371	3545.51	-9.49584e-05	3545.51	-0.01776	3545.51	0.00415
3545.56	0.00203	3545.56	0.000739012	3545.56	-0.01656	3545.56	0.00392
3545.61	0.0003102	3545.61	0.00177	3545.61	-0.01576	3545.61	0.00362
3545.66	-0.00136	3545.66	0.00269	3545.66	-0.01543	3545.66	0.00335
3545.71	-0.00297	3545.71	0.00321	3545.71	-0.01553	3545.71	0.00312
3545.76	-0.00454	3545.76	0.00319	3545.76	-0.016	3545.76	0.0029
3545.81	-0.00602	3545.81	0.00263	3545.81	-0.01673	3545.81	0.00269
3545.86	-0.0073	3545.86	0.0017	3545.86	-0.01763	3545.86	0.00254
3545.91	-0.00822	3545.91	0.000635316	3545.91	-0.01854	3545.91	0.00257
3545.95	-0.00861	3545.95	-0.000306165	3545.95	-0.01926	3545.95	0.00286
3546	-0.00832	3546	-0.000920664	3546	-0.01963	3546	0.00341
3546.05	-0.00727	3546.05	-0.00109	3546.05	-0.01959	3546.05	0.00411
3546.1	-0.00546	3546.1	-0.000791724	3546.1	-0.0192	3546.1	0.00482
3546.15	-0.00299	3546.15	-0.000102849	3546.15	-0.01865	3546.15	0.00538
3546.2	-6.46244e-05	3546.2	0.000825016	3546.2	-0.01808	3546.2	0.00575
3546.25	0.00302	3546.25	0.0018	3546.25	-0.01758	3546.25	0.00596
3546.3	0.00591	3546.3	0.00262	3546.3	-0.01712	3546.3	0.00612
3546.34	0.00827	3546.34	0.00319	3546.34	-0.01665	3546.34	0.00635
3546.39	0.00985	3546.39	0.00348	3546.39	-0.01615	3546.39	0.00673
3546.44	0.01058	3546.44	0.00362	3546.44	-0.01569	3546.44	0.00729
3546.49	0.01061	3546.49	0.00377	3546.49	-0.01534	3546.49	0.00797
3546.54	0.01017	3546.54	0.00407	3546.54	-0.01509	3546.54	0.00867
3546.59	0.00958	3546.59	0.00457	3546.59	-0.01482	3546.59	0.00928
3546.64	0.00908	3546.64	0.0052	3546.64	-0.01432	3546.64	0.00969
3546.69	0.00878	3546.69	0.00583	3546.69	-0.0134	3546.69	0.00979
3546.74	0.00866	3546.74	0.00638	3546.74	-0.01201	3546.74	0.00953
3546.78	0.00852	3546.78	0.0068	3546.78	-0.01024	3546.78	0.00889
3546.83	0.00806	3546.83	0.00712	3546.83	-0.00836	3546.83	0.00795
3546.88	0.00702	3546.88	0.00733	3546.88	-0.00673	3546.88	0.00687
3546.93	0.00528	3546.93	0.00736	3546.93	-0.00567	3546.93	0.00591
3546.98	0.00294	3546.98	0.00709	3546.98	-0.00542	3546.98	0.0053
3547.03	0.000378181	3547.03	0.00645	3547.03	-0.00599	3547.03	0.00527
3547.08	-0.00197	3547.08	0.00535	3547.08	-0.00719	3547.08	0.0059
3547.13	-0.00372	3547.13	0.00379	3547.13	-0.0087	3547.13	0.00714
3547.18	-0.00466	3547.18	0.00185	3547.18	-0.01016	3547.18	0.00877
3547.22	-0.00486	3547.22	-0.000319277	3547.22	-0.01125	3547.22	0.0105
3547.27	-0.00453	3547.27	-0.00247	3547.27	-0.01181	3547.27	0.01196
3547.32	-0.004	3547.32	-0.00435	3547.32	-0.01179	3547.32	0.0129
3547.37	-0.00356	3547.37	-0.00586	3547.37	-0.01131	3547.37	0.01318
3547.42	-0.0034	3547.42	-0.00701	3547.42	-0.01053	3547.42	0.01289
3547.47	-0.0036	3547.47	-0.00797	3547.47	-0.00967	3547.47	0.01226
3547.52	-0.00409	3547.52	-0.00889	3547.52	-0.0089	3547.52	0.01161
3547.57	-0.00472	3547.57	-0.00986	3547.57	-0.00835	3547.57	0.0112
3547.61	-0.00533	3547.61	-0.01081	3547.61	-0.00809	3547.61	0.01117
3547.66	-0.00579	3547.66	-0.01152	3547.66	-0.00813	3547.66	0.0115
3547.71	-0.00609	3547.71	-0.01176	3547.71	-0.00843	3547.71	0.01205
3547.76	-0.00632	3547.76	-0.01133	3547.76	-0.00886	3547.76	0.01258
3547.81	-0.0067	3547.81	-0.0102	3547.81	-0.00928	3547.81	0.01285
3547.86	-0.00749	3547.86	-0.00856	3547.86	-0.00959	3547.86	0.01265
3547.91	-0.0089	3547.91	-0.0068	3547.91	-0.0098	3547.91	0.01191
3547.96	-0.01094	3547.96	-0.00535	3547.96	-0.01011	3547.96	0.01071
3548.01	-0.0134	3548.01	-0.0046	3548.01	-0.0108	3548.01	0.00931
3548.05	-0.0159	3548.05	-0.00468	3548.05	-0.01208	3548.05	0.00804
3548.1	-0.01803	3548.1	-0.00545	3548.1	-0.01393	3548.1	0.0072
3548.15	-0.01948	3548.15	-0.00659	3548.15	-0.01605	3548.15	0.00692
3548.2	-0.02015	3548.2	-0.00772	3548.2	-0.018	3548.2	0.00714
3548.25	-0.02013	3548.25	-0.00851	3548.25	-0.01935	3548.25	0.00764
3548.3	-0.01962	3548.3	-0.00879	3548.3	-0.01986	3548.3	0.00812
3548.35	-0.01883	3548.35	-0.00847	3548.35	-0.01949	3548.35	0.00833
3548.4	-0.01792	3548.4	-0.00757	3548.4	-0.01836	3548.4	0.0081
3548.44	-0.01701	3548.44	-0.00615	3548.44	-0.01666	3548.44	0.00745
3548.49	-0.01614	3548.49	-0.00436	3548.49	-0.01463	3548.49	0.0065
3548.54	-0.01531	3548.54	-0.00241	3548.54	-0.01255	3548.54	0.00547
3548.59	-0.01453	3548.59	-0.000542431	3548.59	-0.01072	3548.59	0.00453
3548.64	-0.01386	3548.64	0.00101	3548.64	-0.00941	3548.64	0.00379
3548.69	-0.01336	3548.69	0.00209	3548.69	-0.00879	3548.69	0.00322
3548.74	-0.01309	3548.74	0.00261	3548.74	-0.00889	3548.74	0.00272
3548.79	-0.01296	3548.79	0.00261	3548.79	-0.00959	3548.79	0.00218
3548.84	-0.0128	3548.84	0.00218	3548.84	-0.01067	3548.84	0.00157
3548.88	-0.01235	3548.88	0.0015	3548.88	-0.01186	3548.88	0.000876197
3548.93	-0.01145	3548.93	0.000783698	3548.93	-0.01284	3548.93	0.000151599
3548.98	-0.01013	3548.98	0.000223568	3548.98	-0.01334	3548.98	-0.000520125
3549.03	-0.00861	3549.03	-7.36685e-05	3549.03	-0.01317	3549.03	-0.001
3549.08	-0.00721	3549.08	-0.000123692	3549.08	-0.01229	3549.08	-0.00112
3549.13	-0.00626	3549.13	-5.62055e-05	3549.13	-0.01082	3549.13	-0.000700788
3549.18	-0.00589	3549.18	-4.87701e-05	3549.18	-0.00908	3549.18	0.000387104
3549.23	-0.00607	3549.23	-0.000228493	3549.23	-0.00743	3549.23	0.00215
3549.27	-0.00656	3549.27	-0.000589477	3549.27	-0.00621	3549.27	0.00446
3549.32	-0.00706	3549.32	-0.000975632	3549.32	-0.00559	3549.32	0.00709
3549.37	-0.0073	3549.37	-0.00115	3549.37	-0.00554	3549.37	0.00974
3549.42	-0.00713	3549.42	-0.000922921	3549.42	-0.00581	3549.42	0.01208
3549.47	-0.00655	3549.47	-0.000264799	3549.47	-0.00604	3549.47	0.01388
3549.52	-0.00571	3549.52	0.000665024	3549.52	-0.00593	3549.52	0.01498
3549.57	-0.00481	3549.57	0.0016	3549.57	-0.00542	3549.57	0.01537
3549.62	-0.00404	3549.62	0.00232	3549.62	-0.00465	3549.62	0.01515
3549.67	-0.00355	3549.67	0.00276	3549.67	-0.00398	3549.67	0.01443
3549.71	-0.00338	3549.71	0.00303	3549.71	-0.00376	3549.71	0.01339
3549.76	-0.0035	3549.76	0.00335	3549.76	-0.00419	3549.76	0.01218
3549.81	-0.00389	3549.81	0.00389	3549.81	-0.00524	3549.81	0.01096
3549.86	-0.00444	3549.86	0.00467	3549.86	-0.00669	3549.86	0.00984
3549.91	-0.00509	3549.91	0.00555	3549.91	-0.00822	3549.91	0.00887
3549.96	-0.00572	3549.96	0.00635	3549.96	-0.00952	3549.96	0.00798
3550.01	-0.00627	3550.01	0.00692	3550.01	-0.01036	3550.01	0.00713
3550.06	-0.00669	3550.06	0.00731	3550.06	-0.01064	3550.06	0.00627
3550.1	-0.00698	3550.1	0.00767	3550.1	-0.01028	3550.1	0.00548
3550.15	-0.00709	3550.15	0.00818	3550.15	-0.00926	3550.15	0.00498
3550.2	-0.00697	3550.2	0.00892	3550.2	-0.00757	3550.2	0.005
3550.25	-0.00649	3550.25	0.00984	3550.25	-0.0053	3550.25	0.00571
3550.3	-0.00553	3550.3	0.01077	3550.3	-0.00266	3550.3	0.00712
3550.35	-0.00402	3550.35	0.01153	3550.35	1.44245e-05	3550.35	0.00896
3550.4	-0.00198	3550.4	0.01201	3550.4	0.00234	3550.4	0.0108
3550.45	0.000409514	3550.45	0.01213	3550.45	0.00403	3550.45	0.01215
3550.5	0.00287	3550.5	0.01187	3550.5	0.00501	3550.5	0.0127
3550.54	0.00503	3550.54	0.0112	3550.54	0.00534	3550.54	0.01238
3550.59	0.00656	3550.59	0.01013	3550.59	0.00521	3550.59	0.01143
3550.64	0.00719	3550.64	0.00877	3550.64	0.00481	3550.64	0.01018
3550.69	0.00688	3550.69	0.00729	3550.69	0.00429	3550.69	0.0089
3550.74	0.00579	3550.74	0.00594	3550.74	0.00373	3550.74	0.00768
3550.79	0.0042	3550.79	0.00495	3550.79	0.00317	3550.79	0.00647
3550.84	0.00238	3550.84	0.00444	3550.84	0.00265	3550.84	0.00519
3550.89	0.000540549	3550.89	0.00442	3550.89	0.00216	3550.89	0.0038
3550.93	-0.00128	3550.93	0.00477	3550.93	0.00171	3550.93	0.00245
3550.98	-0.0031	3550.98	0.00526	3550.98	0.00132	3550.98	0.00138
3551.03	-0.00499	3551.03	0.00567	3551.03	0.00106	3551.03	0.000865742
3551.08	-0.00694	3551.08	0.00586	3551.08	0.00107	3551.08	0.00111
3551.13	-0.00892	3551.13	0.00582	3551.13	0.00146	3551.13	0.00213
3551.18	-0.01084	3551.18	0.00565	3551.18	0.00225	3551.18	0.00379
3551.23	-0.01261	3551.23	0.00547	3551.23	0.00331	3551.23	0.00573
3551.28	-0.01412	3551.28	0.00536	3551.28	0.00437	3551.28	0.00757
3551.33	-0.01524	3551.33	0.00532	3551.33	0.0051	3551.33	0.0089
3551.37	-0.01585	3551.37	0.00526	3551.37	0.00529	3551.37	0.00947
3551.42	-0.01591	3551.42	0.00504	3551.42	0.00485	3551.42	0.00919
3551.47	-0.01544	3551.47	0.00451	3551.47	0.00383	3551.47	0.00823
3551.52	-0.0146	3551.52	0.00362	3551.52	0.00237	3551.52	0.0069
3551.57	-0.01359	3551.57	0.00241	3551.57	0.000677898	3551.57	0.00555
3551.62	-0.01262	3551.62	0.00105	3551.62	-0.00104	3551.62	0.00444
3551.67	-0.01181	3551.67	-0.00024071	3551.67	-0.00255	3551.67	0.00368
3551.72	-0.01121	3551.72	-0.0012	3551.72	-0.00369	3551.72	0.0032
3551.76	-0.01073	3551.76	-0.00167	3551.76	-0.00445	3551.76	0.00289
3551.81	-0.01016	3551.81	-0.00162	3551.81	-0.00492	3551.81	0.00264
3551.86	-0.00931	3551.86	-0.00111	3551.86	-0.00528	3551.86	0.00235
3551.91	-0.00803	3551.91	-0.000278901	3551.91	-0.00562	3551.91	0.00196
3551.96	-0.00628	3551.96	0.000742901	3551.96	-0.00589	3551.96	0.00139
3552.01	-0.00416	3552.01	0.00186	3552.01	-0.00592	3552.01	0.000654555
3552.06	-0.00187	3552.06	0.00302	3552.06	-0.00558	3552.06	-0.000174158
3552.11	0.000335663	3552.11	0.00415	3552.11	-0.00489	3552.11	-0.000939023
3552.16	0.00218	3552.16	0.00516	3552.16	-0.00405	3552.16	-0.0015
3552.2	0.00347	3552.2	0.00597	3552.2	-0.0033	3552.2	-0.0018
3552.25	0.00411	3552.25	0.00647	3552.25	-0.00277	3552.25	-0.00191
3552.3	0.0042	3552.3	0.00666	3552.3	-0.00242	3552.3	-0.00198
3552.35	0.00397	3552.35	0.00657	3552.35	-0.00209	3552.35	-0.0021
3552.4	0.00369	3552.4	0.00627	3552.4	-0.00156	3552.4	-0.00229
3552.45	0.00356	3552.45	0.00584	3552.45	-0.000707618	3552.45	-0.0025
3552.5	0.00363	3552.5	0.00534	3552.5	0.000454373	3552.5	-0.00274
3552.55	0.00384	3552.55	0.00484	3552.55	0.00176	3552.55	-0.00308
3552.59	0.00409	3552.59	0.00443	3552.59	0.00296	3552.59	-0.00361
3552.64	0.00435	3552.64	0.00423	3552.64	0.00377	3552.64	-0.00435
3552.69	0.00468	3552.69	0.00439	3552.69	0.00399	3552.69	-0.00515
3552.74	0.00524	3552.74	0.00501	3552.74	0.00352	3552.74	-0.00572
3552.79	0.00616	3552.79	0.00605	3552.79	0.00237	3552.79	-0.00579
3552.84	0.00748	3552.84	0.00739	3552.84	0.000666227	3552.84	-0.0053
3552.89	0.0091	3552.89	0.00883	3552.89	-0.00142	3552.89	-0.00444
3552.94	0.01085	3552.94	0.01017	3552.94	-0.00361	3552.94	-0.0036
3552.99	0.01255	3552.99	0.01122	3552.99	-0.0056	3552.99	-0.0032
3553.03	0.01407	3553.03	0.01185	3553.03	-0.00705	3553.03	-0.00347
3553.08	0.01532	3553.08	0.012	3553.08	-0.00775	3553.08	-0.00435
3553.13	0.01618	3553.13	0.01169	3553.13	-0.00762	3553.13	-0.00556
3553.18	0.01651	3553.18	0.01098	3553.18	-0.00676	3553.18	-0.00669
3553.23	0.01618	3553.23	0.00999	3553.23	-0.00541	3553.23	-0.00742
3553.28	0.01517	3553.28	0.00885	3553.28	-0.00393	3553.28	-0.00758
3553.33	0.01364	3553.33	0.00767	3553.33	-0.00266	3553.33	-0.00721
3553.38	0.01182	3553.38	0.00656	3553.38	-0.00192	3553.38	-0.00647
3553.43	0.00999	3553.43	0.00564	3553.43	-0.00189	3553.43	-0.0056
3553.47	0.00832	3553.47	0.00499	3553.47	-0.00256	3553.47	-0.00481
3553.52	0.00686	3553.52	0.00467	3553.52	-0.00379	3553.52	-0.00424
3553.57	0.00555	3553.57	0.00466	3553.57	-0.00536	3553.57	-0.00398
3553.62	0.00433	3553.62	0.00491	3553.62	-0.00706	3553.62	-0.00404
3553.67	0.00315	3553.67	0.00528	3553.67	-0.00873	3553.67	-0.00437
3553.72	0.00204	3553.72	0.00569	3553.72	-0.01026	3553.72	-0.00491
3553.77	0.00105	3553.77	0.00608	3553.77	-0.01152	3553.77	-0.00557
3553.82	0.000174236	3553.82	0.0064	3553.82	-0.01236	3553.82	-0.00627
3553.86	-0.000621459	3553.86	0.0066	3553.86	-0.01268	3553.86	-0.00688
3553.91	-0.00141	3553.91	0.0066	3553.91	-0.01244	3553.91	-0.00722
3553.96	-0.00225	3553.96	0.00636	3553.96	-0.01172	3553.96	-0.007
3554.01	-0.00311	3554.01	0.00596	3554.01	-0.01067	3554.01	-0.00601
3554.06	-0.00382	3554.06	0.00555	3554.06	-0.00947	3554.06	-0.00416
3554.11	-0.00414	3554.11	0.00528	3554.11	-0.00827	3554.11	-0.00165
3554.16	-0.00388	3554.16	0.00526	3554.16	-0.00714	3554.16	0.00113
3554.21	-0.00304	3554.21	0.00545	3554.21	-0.00608	3554.21	0.00369
3554.26	-0.00189	3554.26	0.00578	3554.26	-0.0051	3554.26	0.00565
3554.3	-0.00087642	3554.3	0.00614	3554.3	-0.00418	3554.3	0.00682
3554.35	-0.000382966	3554.35	0.00654	3554.35	-0.00336	3554.35	0.00722
3554.4	-0.00060796	3554.4	0.00701	3554.4	-0.00266	3554.4	0.00701
3554.45	-0.0015	3554.45	0.00765	3554.45	-0.00211	3554.45	0.00644
3554.5	-0.00284	3554.5	0.00847	3554.5	-0.00175	3554.5	0.00578
3554.55	-0.00441	3554.55	0.00943	3554.55	-0.00165	3554.55	0.00529
3554.6	-0.00607	3554.6	0.0104	3554.6	-0.00196	3554.6	0.00517
3554.65	-0.00772	3554.65	0.01122	3554.65	-0.0028	3554.65	0.00545
3554.69	-0.00932	3554.69	0.01176	3554.69	-0.00416	3554.69	0.00603
3554.74	-0.01076	3554.74	0.01199	3554.74	-0.00579	3554.74	0.0067
3554.79	-0.01192	3554.79	0.01198	3554.79	-0.00731	3554.79	0.00725
3554.84	-0.01269	3554.84	0.01185	3554.84	-0.00832	3554.84	0.0076
3554.89	-0.01306	3554.89	0.0117	3554.89	-0.0086	3554.89	0.00775
3554.94	-0.01314	3554.94	0.0115	3554.94	-0.00815	3554.94	0.00775
3554.99	-0.0131	3554.99	0.01114	3554.99	-0.0072	3554.99	0.00758
3555.04	-0.01312	3555.04	0.01046	3555.04	-0.00599	3555.04	0.00716
3555.09	-0.01327	3555.09	0.00942	3555.09	-0.00475	3555.09	0.0064
3555.13	-0.01351	3555.13	0.00817	3555.13	-0.00358	3555.13	0.0053
3555.18	-0.01371	3555.18	0.00697	3555.18	-0.00248	3555.18	0.00397
3555.23	-0.01374	3555.23	0.00614	3555.23	-0.00136	3555.23	0.00259
3555.28	-0.01349	3555.28	0.00586	3555.28	-0.000140483	3555.28	0.00132
3555.33	-0.01295	3555.33	0.00611	3555.33	0.0012	3555.33	0.000249454
3555.38	-0.01221	3555.38	0.00661	3555.38	0.00257	3555.38	-0.000605851
3555.43	-0.01142	3555.43	0.00696	3555.43	0.00376	3555.43	-0.00124
3555.48	-0.01073	3555.48	0.00686	3555.48	0.00459	3555.48	-0.00163
3555.52	-0.0102	3555.52	0.00618	3555.52	0.00494	3555.52	-0.00171
3555.57	-0.00976	3555.57	0.00504	3555.57	0.00485	3555.57	-0.00146
3555.62	-0.00922	3555.62	0.00369	3555.62	0.00448	3555.62	-0.000893874
3555.67	-0.00842	3555.67	0.00238	3555.67	0.00405	3555.67	-0.000120412
3555.72	-0.00731	3555.72	0.00126	3555.72	0.00373	3555.72	0.000716508
3555.77	-0.00598	3555.77	0.000366208	3555.77	0.00364	3555.77	0.00147
3555.82	-0.00464	3555.82	-0.000326802	3555.82	0.00372	3555.82	0.00206
3555.87	-0.0035	3555.87	-0.000846219	3555.87	0.00384	3555.87	0.00246
3555.92	-0.00275	3555.92	-0.00118	3555.92	0.00378	3555.92	0.00275
3555.96	-0.00247	3555.96	-0.00131	3555.96	0.0033	3555.96	0.00299
3556.01	-0.00262	3556.01	-0.0012	3556.01	0.00227	3556.01	0.00323
3556.06	-0.00311	3556.06	-0.000875688	3556.06	0.00068477	3556.06	0.00343
3556.11	-0.00376	3556.11	-0.00040056	3556.11	-0.00129	3556.11	0.00352
3556.16	-0.00441	3556.16	0.00011538	3556.16	-0.00335	3556.16	0.0034
3556.21	-0.00495	3556.21	0.000554511	3556.21	-0.00508	3556.21	0.00298
3556.26	-0.00533	3556.26	0.000834277	3556.26	-0.00612	3556.26	0.00226
3556.31	-0.00561	3556.31	0.000942303	3556.31	-0.00628	3556.31	0.00133
3556.35	-0.00582	3556.35	0.00093471	3556.35	-0.00563	3556.35	0.000335007
3556.4	-0.006	3556.4	0.000888763	3556.4	-0.00448	3556.4	-0.000509823
3556.45	-0.00607	3556.45	0.000839844	3556.45	-0.00325	3556.45	-0.00104
3556.5	-0.00586	3556.5	0.000757835	3556.5	-0.00225	3556.5	-0.00117
3556.55	-0.00519	3556.55	0.000594681	3556.55	-0.00157	3556.55	-0.00089724
3556.6	-0.00395	3556.6	0.000370423	3556.6	-0.00109	3556.6	-0.000280409
3556.65	-0.00227	3556.65	0.000216999	3556.65	-0.000617302	3556.65	0.000649136
3556.7	-0.000493903	3556.7	0.000323532	3556.7	2.28899e-05	3556.7	0.0019
3556.75	0.000915043	3556.75	0.000813137	3556.75	0.000865126	3556.75	0.00354
3556.79	0.00154	3556.79	0.00165	3556.79	0.00183	3556.79	0.00562
3556.84	0.00117	3556.84	0.00265	3556.84	0.00277	3556.84	0.00814
3556.89	-8.31288e-05	3556.89	0.00359	3556.89	0.00356	3556.89	0.01097
3556.94	-0.00187	3556.94	0.00432	3556.94	0.00417	3556.94	0.01381
3556.99	-0.00372	3556.99	0.00478	3556.99	0.00462	3556.99	0.01622
3557.04	-0.0052	3557.04	0.00497	3557.04	0.00503	3557.04	0.01779
3557.09	-0.006	3557.09	0.00491	3557.09	0.0055	3557.09	0.01824
3557.14	-0.006	3557.14	0.00464	3557.14	0.00608	3557.14	0.01757
3557.18	-0.00522	3557.18	0.00422	3557.18	0.00677	3557.18	0.01603
3557.23	-0.0038	3557.23	0.00378	3557.23	0.00749	3557.23	0.01403
3557.28	-0.00194	3557.28	0.00351	3557.28	0.00811	3557.28	0.01197
3557.33	0.000165372	3557.33	0.00361	3557.33	0.00848	3557.33	0.01022
3557.38	0.00243	3557.38	0.00421	3557.38	0.00842	3557.38	0.00898
3557.43	0.00483	3557.43	0.00527	3557.43	0.0078	3557.43	0.00833
3557.48	0.0074	3557.48	0.00661	3557.48	0.00654	3557.48	0.00822
3557.53	0.01006	3557.53	0.00793	3557.53	0.00472	3557.53	0.00847
3557.58	0.01262	3557.58	0.0089	3557.58	0.00257	3557.58	0.00885
3557.62	0.01479	3557.62	0.00932	3557.62	0.000436036	3557.62	0.00915
3557.67	0.01637	3557.67	0.00913	3557.67	-0.00142	3557.67	0.00922
3557.72	0.01728	3557.72	0.00848	3557.72	-0.00284	3557.72	0.00898
3557.77	0.01764	3557.77	0.00758	3557.77	-0.00385	3557.77	0.00848
3557.82	0.01763	3557.82	0.00665	3557.82	-0.0045	3557.82	0.00783
3557.87	0.01742	3557.87	0.00586	3557.87	-0.00485	3557.87	0.0072
3557.92	0.01709	3557.92	0.00528	3557.92	-0.00482	3557.92	0.00679
3557.97	0.01664	3557.97	0.00491	3557.97	-0.00431	3557.97	0.00673
3558.01	0.01607	3558.01	0.00473	3558.01	-0.00328	3558.01	0.00703
3558.06	0.01535	3558.06	0.00472	3558.06	-0.00178	3558.06	0.00753
3558.11	0.01448	3558.11	0.00486	3558.11	-1.46071e-05	3558.11	0.00799
3558.16	0.01346	3558.16	0.00516	3558.16	0.00176	3558.16	0.00816
3558.21	0.01233	3558.21	0.00566	3558.21	0.00333	3558.21	0.00791
3558.26	0.01115	3558.26	0.00639	3558.26	0.00456	3558.26	0.00732
3558.31	0.01002	3558.31	0.00741	3558.31	0.00551	3558.31	0.00658
3558.36	0.00904	3558.36	0.00869	3558.36	0.00634	3558.36	0.00595
3558.41	0.00832	3558.41	0.01011	3558.41	0.00725	3558.41	0.00563
3558.45	0.00791	3558.45	0.01146	3558.45	0.00835	3558.45	0.0057
3558.5	0.00779	3558.5	0.01246	3558.5	0.00962	3558.5	0.00614
3558.55	0.00785	3558.55	0.01294	3558.55	0.01089	3558.55	0.00685
3558.6	0.00793	3558.6	0.01282	3558.6	0.01196	3558.6	0.00777
3558.65	0.00787	3558.65	0.01217	3558.65	0.01269	3558.65	0.00887
3558.7	0.00758	3558.7	0.01114	3558.7	0.01304	3558.7	0.01013
3558.75	0.00706	3558.75	0.00992	3558.75	0.01302	3558.75	0.01152
3558.8	0.00639	3558.8	0.00867	3558.8	0.01271	3558.8	0.01289
3558.84	0.00571	3558.84	0.00751	3558.84	0.01219	3558.84	0.01404
3558.89	0.00516	3558.89	0.00655	3558.89	0.01156	3558.89	0.01476
3558.94	0.00488	3558.94	0.00586	3558.94	0.01091	3558.94	0.01492
3558.99	0.00493	3558.99	0.00544	3558.99	0.01032	3558.99	0.0145
3559.04	0.00527	3559.04	0.00526	3559.04	0.00978	3559.04	0.0136
3559.09	0.00581	3559.09	0.00526	3559.09	0.00927	3559.09	0.01234
3559.14	0.0064	3559.14	0.00539	3559.14	0.00872	3559.14	0.01094
3559.19	0.00692	3559.19	0.00559	3559.19	0.00812	3559.19	0.00962
3559.24	0.00729	3559.24	0.00579	3559.24	0.00747	3559.24	0.00868
3559.28	0.00742	3559.28	0.00591	3559.28	0.00676	3559.28	0.00838
3559.33	0.00725	3559.33	0.00589	3559.33	0.00592	3559.33	0.00884
3559.38	0.00676	3559.38	0.00577	3559.38	0.00485	3559.38	0.00991
3559.43	0.00592	3559.43	0.00569	3559.43	0.00353	3559.43	0.01129
3559.48	0.00479	3559.48	0.00583	3559.48	0.00208	3559.48	0.01257
3559.53	0.00343	3559.53	0.00627	3559.53	0.000768596	3559.53	0.01347
3559.58	0.00191	3559.58	0.00697	3559.58	-7.50716e-05	3559.58	0.01395
3559.63	0.000278863	3559.63	0.00776	3559.63	-0.000209794	3559.63	0.01415
3559.68	-0.00136	3559.68	0.00843	3559.68	0.000399398	3559.68	0.01431
3559.72	-0.00286	3559.72	0.00887	3559.72	0.00155	3559.72	0.01458
3559.77	-0.00405	3559.77	0.00905	3559.77	0.00285	3559.77	0.01503
3559.82	-0.00478	3559.82	0.00902	3559.82	0.00393	3559.82	0.01557
3559.87	-0.00495	3559.87	0.00889	3559.87	0.00454	3559.87	0.01607
3559.92	-0.00451	3559.92	0.00872	3559.92	0.00462	3559.92	0.01637
3559.97	-0.00353	3559.97	0.00852	3559.97	0.00432	3559.97	0.01634
3560.02	-0.00216	3560.02	0.00822	3560.02	0.00385	3560.02	0.01595
3560.07	-0.000685169	3560.07	0.00768	3560.07	0.0034	3560.07	0.01524
3560.11	0.000561248	3560.11	0.00675	3560.11	0.00306	3560.11	0.01435
3560.16	0.00128	3560.16	0.00533	3560.16	0.00285	3560.16	0.01342
3560.21	0.00137	3560.21	0.00346	3560.21	0.00277	3560.21	0.01256
3560.26	0.000906449	3560.26	0.00136	3560.26	0.00276	3560.26	0.01181
3560.31	0.000155505	3560.31	-0.000666457	3560.31	0.00278	3560.31	0.01118
3560.36	-0.000604475	3560.36	-0.00231	3560.36	0.00274	3560.36	0.01065
[truncated: 49 more rows]

## Sheet: Figure 1d
Potential	PFBT-T_25 mV s-1	Potential	PFBT-T_50 mV s-1	Potential	PFBT-T_100 mV s-1	Potential	PFBT-T_150 mV s-1	Potential	PFBT-T_200 mV s-1	Potential	PFBT-COOH_25 mV -1	Potential	PFBT-COOH_50 mV s-1	Potential	PFBT-COOH_100 mV s-1	Potential	PFBT-COOH_150 mV s-1	Potential	PFBT-COOH_200 mV s-1
-0.228315	-0.18799	-0.22593	-0.46036	-0.23095	-0.91478	-0.2308	-1.21453	-0.231	-1.61631	-0.23086	-0.01797	-0.2285	-0.02967	-0.22849	-0.00528	-0.22829	-0.09016	-0.22827	-0.08339
-0.226198	-0.17508	-0.22847	-0.4607	-0.22853	-0.8489	-0.22865	-1.1654	-0.22838	-1.49931	-0.22861	-0.01488	-0.22603	-0.02745	-0.22604	-0.00767	-0.22607	-0.07382	-0.22599	-0.06341
-0.22339	-0.16336	-0.23095	-0.45059	-0.22607	-0.79139	-0.22602	-1.11809	-0.226	-1.42282	-0.22604	-0.01228	-0.22354	-0.0253	-0.22378	-0.0097	-0.22362	-0.0587	-0.22352	-0.04581
-0.221171	-0.15427	-0.22829	-0.43003	-0.22346	-0.74223	-0.22359	-1.07259	-0.22359	-1.36707	-0.22362	-0.01017	-0.22114	-0.02323	-0.22123	-0.01137	-0.2211	-0.04478	-0.22108	-0.03057
-0.218766	-0.14627	-0.22614	-0.38313	-0.22097	-0.70144	-0.2211	-1.0289	-0.22091	-1.28544	-0.22126	-0.00856	-0.21885	-0.02124	-0.21849	-0.01269	-0.21874	-0.03208	-0.21867	-0.0177
-0.216664	-0.1394	-0.22367	-0.37678	-0.21889	-0.66705	-0.21871	-0.98139	-0.21876	-1.24976	-0.21858	-0.00745	-0.21625	-0.01932	-0.21632	-0.01365	-0.21628	-0.02058	-0.21651	-0.00719
-0.21385	-0.1333	-0.22116	-0.34165	-0.21613	-0.64763	-0.21631	-0.94174	-0.21629	-1.18454	-0.21602	-0.0071	-0.21377	-0.01748	-0.21376	-0.01426	-0.2139	-0.01029	-0.21377	0.000941435
-0.211323	-0.12769	-0.21881	-0.33836	-0.21384	-0.63025	-0.21392	-0.91028	-0.21413	-1.1347	-0.21371	-0.00713	-0.21125	-0.01572	-0.2112	-0.01451	-0.21119	-0.00122	-0.21145	-0.00753
-0.209016	-0.12192	-0.21613	-0.31659	-0.21147	-0.60778	-0.21149	-0.88333	-0.21146	-1.11317	-0.21146	-0.00739	-0.20905	-0.01404	-0.20895	-0.0144	-0.20884	0.00665	-0.20906	0.00389
-0.206578	-0.11661	-0.21395	-0.30464	-0.20888	-0.58818	-0.20874	-0.85699	-0.20899	-1.06396	-0.20887	-0.00746	-0.2066	-0.01243	-0.2064	-0.01394	-0.20664	0.01353	-0.20637	0.0121
-0.20413	-0.11078	-0.21133	-0.29937	-0.20666	-0.57882	-0.20651	-0.83042	-0.20643	-1.047	-0.20655	-0.00717	-0.204	-0.0109	-0.20412	-0.01505	-0.20398	0.0202	-0.20404	0.00495
-0.201649	-0.10556	-0.209	-0.27732	-0.20401	-0.56368	-0.20426	-0.80441	-0.20393	-1.01413	-0.20405	-0.00644	-0.20156	-0.00944	-0.20156	-0.01079	-0.2017	0.02369	-0.2017	0.02297
-0.19918	-0.1008	-0.20651	-0.28548	-0.20174	-0.53945	-0.20173	-0.78112	-0.20158	-0.96714	-0.20162	-0.00534	-0.19916	-0.00806	-0.19912	-0.00158	-0.19919	0.02209	-0.19913	0.0153
-0.196769	-0.09784	-0.20412	-0.25713	-0.19927	-0.51942	-0.19916	-0.76086	-0.19893	-0.96015	-0.19929	-0.00439	-0.19693	-0.00676	-0.1966	0.00399	-0.19672	0.01738	-0.19664	0.02272
-0.194447	-0.09482	-0.20176	-0.26787	-0.19678	-0.51159	-0.19674	-0.74183	-0.19667	-0.91575	-0.1965	-0.00373	-0.19436	-0.00554	-0.19412	0.00203	-0.19441	0.01414	-0.19438	0.03552
-0.191755	-0.09183	-0.19915	-0.24476	-0.19432	-0.50581	-0.19415	-0.72204	-0.1943	-0.90761	-0.19429	-0.00361	-0.19172	-0.00439	-0.19186	-0.00181	-0.1914	0.01535	-0.19193	0.02733
-0.189244	-0.08887	-0.19665	-0.24761	-0.1918	-0.4905	-0.1919	-0.70144	-0.19196	-0.89139	-0.19185	-0.00395	-0.18934	-0.00645	-0.18929	-0.00265	-0.18951	0.01962	-0.18945	0.04319
-0.187056	-0.0849	-0.19436	-0.23692	-0.18933	-0.47144	-0.18935	-0.68179	-0.18942	-0.85063	-0.18957	-0.00421	-0.18705	-2.9601e-05	-0.1871	0.00362	-0.18702	0.0234	-0.187	0.03752
-0.184553	-0.08185	-0.19201	-0.22743	-0.18699	-0.46157	-0.18709	-0.66527	-0.18696	-0.84223	-0.187	-0.00416	-0.18471	-0.00734	-0.18471	0.00854	-0.18471	0.02587	-0.18459	0.03705
-0.182255	-0.07742	-0.18952	-0.23012	-0.18445	-0.45917	-0.18461	-0.65126	-0.18454	-0.80346	-0.18467	-0.00357	-0.18211	0.00237	-0.18208	0.00571	-0.18202	0.02662	-0.18208	0.05131
-0.17931	-0.07419	-0.18721	-0.20833	-0.182	-0.45034	-0.18211	-0.63728	-0.18204	-0.7851	-0.18209	-0.00268	-0.17974	-0.00605	-0.17965	0.00158	-0.1798	0.02729	-0.17989	0.03922
-0.177205	-0.07166	-0.18464	-0.22059	-0.17986	-0.43171	-0.17958	-0.62193	-0.1798	-0.78574	-0.17943	-0.00177	-0.17711	0.00185	-0.17717	0.00484	-0.17724	0.0294	-0.17733	0.05368
-0.174824	-0.07028	-0.18198	-0.19524	-0.1773	-0.41644	-0.17724	-0.60664	-0.17751	-0.74367	-0.17662	-0.00113	-0.17479	-0.00287	-0.17473	0.0124	-0.17498	0.03283	-0.17464	0.05069
-0.173115	-0.0686	-0.17965	-0.20757	-0.17492	-0.41298	-0.17485	-0.59315	-0.17507	-0.74218	-0.17424	-0.00115	-0.17244	-0.000628275	-0.17263	0.01459	-0.17254	0.0359	-0.17244	0.04446
-0.170247	-0.06784	-0.17727	-0.19045	-0.17235	-0.41146	-0.17235	-0.58179	-0.17241	-0.70657	-0.17217	-0.00152	-0.17025	0.00129	-0.17009	0.01029	-0.16973	0.03714	-0.1697	0.05795
-0.167927	-0.06598	-0.17482	-0.19315	-0.17003	-0.40021	-0.16994	-0.57096	-0.17016	-0.68397	-0.17009	-0.00204	-0.16765	-0.00322	-0.16747	0.00877	-0.16774	0.03737	-0.16741	0.04636
-0.165303	-0.06219	-0.1725	-0.18829	-0.16768	-0.38471	-0.16759	-0.55873	-0.16762	-0.68665	-0.16857	-0.00231	-0.16488	0.0045	-0.16509	0.01476	-0.16512	0.03879	-0.16536	0.05768
-0.162373	-0.05869	-0.17012	-0.17729	-0.16506	-0.37809	-0.16539	-0.54555	-0.165	-0.65833	-0.16628	-0.00201	-0.16271	-0.00412	-0.16265	0.02046	-0.16268	0.04201	-0.16271	0.06231
-0.159993	-0.05484	-0.1675	-0.18481	-0.16271	-0.37899	-0.16271	-0.53403	-0.16271	-0.66182	-0.16298	-0.00132	-0.16021	0.0055	-0.1603	0.01836	-0.16036	0.04539	-0.1603	0.05335
-0.157643	-0.05231	-0.16512	-0.16227	-0.16027	-0.37336	-0.16005	-0.52471	-0.16005	-0.64644	-0.15999	-0.000364219	-0.15792	-0.0024	-0.1577	0.01379	-0.15776	0.04724	-0.15801	0.06998
-0.155354	-0.05151	-0.16283	-0.17725	-0.15783	-0.35751	-0.15783	-0.51608	-0.1577	-0.61458	-0.15715	0.000372442	-0.15523	0.0042	-0.15529	0.01615	-0.15548	0.04766	-0.15526	0.06041
-0.152821	-0.05054	-0.16039	-0.15349	-0.15538	-0.34437	-0.15523	-0.50624	-0.15499	-0.62254	-0.15447	0.000725394	-0.15279	0.00157	-0.15285	0.02384	-0.15307	0.04834	-0.15285	0.0696
-0.150563	-0.04968	-0.15801	-0.16481	-0.15282	-0.34279	-0.15288	-0.4948	-0.1527	-0.59016	-0.15267	0.000623725	-0.15041	0.00172	-0.15084	0.02702	-0.15044	0.05075	-0.15068	0.0797
-0.148152	-0.04828	-0.15535	-0.15062	-0.15047	-0.34331	-0.1505	-0.48329	-0.15041	-0.59496	-0.15047	0.000107046	-0.14818	0.00586	-0.14809	0.02297	-0.14803	0.05421	-0.14794	0.07174
-0.14568	-0.0463	-0.15316	-0.15043	-0.148	-0.334	-0.14803	-0.47362	-0.14788	-0.59014	-0.14882	-0.000275384	-0.14559	-0.00037042	-0.14559	0.02069	-0.14556	0.05659	-0.14574	0.08836
-0.1433	-0.04355	-0.15053	-0.1498	-0.14556	-0.32004	-0.14568	-0.46568	-0.14553	-0.5589	-0.14653	-0.000311066	-0.14339	0.00879	-0.14266	0.0263	-0.14324	0.05703	-0.14333	0.08135
-0.140583	-0.04105	-0.148	-0.13717	-0.14312	-0.31479	-0.14302	-0.45743	-0.14321	-0.56057	-0.14336	0.000178951	-0.14061	-0.000179347	-0.14071	0.03277	-0.14083	0.05719	-0.14055	0.08278
-0.137898	-0.03812	-0.14516	-0.14945	-0.14052	-0.31735	-0.14068	-0.4472	-0.14052	-0.53054	-0.14068	0.00102	-0.13836	0.00931	-0.13839	0.03154	-0.13842	0.05892	-0.13823	0.09608
-0.135487	-0.03622	-0.14287	-0.12771	-0.13808	-0.31368	-0.13839	-0.43674	-0.13833	-0.52116	-0.13759	0.0018	-0.13585	0.0028	-0.13579	0.02651	-0.13579	0.06205	-0.13591	0.0843
-0.133168	-0.0361	-0.14077	-0.144	-0.13594	-0.29946	-0.13582	-0.42835	-0.13588	-0.52743	-0.13536	0.00225	-0.1335	0.00788	-0.13353	0.02754	-0.13326	0.06498	-0.13344	0.09906
-0.131093	-0.03586	-0.13842	-0.12281	-0.1332	-0.28749	-0.1335	-0.42183	-0.13317	-0.49475	-0.13314	0.00209	-0.13134	0.0075	-0.13094	0.03489	-0.13112	0.0662	-0.131	0.09341
-0.128926	-0.0358	-0.13591	-0.13146	-0.13109	-0.28702	-0.131	-0.41558	-0.13094	-0.50376	-0.13097	0.00158	-0.12841	0.00554	-0.12877	0.03876	-0.12856	0.06611	-0.1285	0.08879
-0.126484	-0.03461	-0.13335	-0.12098	-0.12835	-0.28892	-0.12841	-0.40783	-0.12841	-0.47632	-0.1296	0.00106	-0.12615	0.0119	-0.12603	0.03491	-0.12627	0.06696	-0.12621	0.10081
-0.123677	-0.03217	-0.13091	-0.11772	-0.12609	-0.28096	-0.12615	-0.39817	-0.1259	-0.45881	-0.12694	0.000858248	-0.12374	0.00445	-0.12355	0.03176	-0.12368	0.06987	-0.12359	0.08827
-0.121235	-0.03	-0.12865	-0.12162	-0.12349	-0.26795	-0.12359	-0.38915	-0.12355	-0.46873	-0.12444	0.00134	-0.12127	0.01451	-0.12099	0.03665	-0.1212	0.07324	-0.1212	0.10049
-0.118641	-0.0274	-0.12621	-0.10642	-0.12117	-0.26338	-0.12111	-0.38244	-0.1212	-0.44395	-0.12114	0.00223	-0.11867	0.00569	-0.11873	0.0436	-0.1187	0.07501	-0.1187	0.10246
-0.115895	-0.02591	-0.12362	-0.12191	-0.11882	-0.26695	-0.11867	-0.37688	-0.11861	-0.4526	-0.11861	0.00322	-0.11596	0.01416	-0.11641	0.04321	-0.11638	0.07518	-0.11635	0.09372
-0.113514	-0.02454	-0.12127	-0.09966	-0.11626	-0.26456	-0.11629	-0.37006	-0.11623	-0.44188	-0.11525	0.00394	-0.11409	0.00903	-0.11406	0.03776	-0.11385	0.07553	-0.11391	0.10969
-0.111256	-0.02426	-0.11873	-0.11623	-0.11367	-0.25131	-0.11373	-0.36127	-0.11385	-0.41573	-0.11287	0.00407	-0.11144	0.01178	-0.11116	0.03735	-0.11147	0.07758	-0.11162	0.09906
-0.109059	-0.0239	-0.11635	-0.09853	-0.11165	-0.23984	-0.11129	-0.35217	-0.11174	-0.42689	-0.1112	0.00369	-0.10927	0.01341	-0.109	0.044	-0.10885	0.08098	-0.10894	0.10983
-0.107045	-0.02386	-0.11382	-0.10583	-0.10881	-0.23987	-0.10906	-0.34461	-0.10897	-0.39592	-0.10943	0.00306	-0.10643	0.00915	-0.10634	0.04835	-0.10668	0.08369	-0.10659	0.11805
-0.104634	-0.02319	-0.11129	-0.10026	-0.10671	-0.24265	-0.10646	-0.33877	-0.1065	-0.40523	-0.10784	0.00266	-0.10424	0.01695	-0.10439	0.04475	-0.10405	0.08434	-0.10405	0.11045
-0.101704	-0.02054	-0.109	-0.09418	-0.10418	-0.2356	-0.10396	-0.33298	-0.10384	-0.4039	-0.10537	0.00277	-0.10183	0.00818	-0.10167	0.04078	-0.10186	0.08429	-0.10158	0.1279
-0.0990796	-0.01822	-0.1065	-0.1013	-0.10152	-0.22303	-0.10183	-0.3254	-0.10167	-0.37599	-0.10195	0.00337	-0.09908	0.01823	-0.09899	0.04477	-0.09914	0.08577	-0.09914	0.11939
-0.0967603	-0.01611	-0.10418	-0.08251	-0.09923	-0.21876	-0.09917	-0.31682	-0.09926	-0.38099	-0.09902	0.00439	-0.09661	0.00981	-0.09688	0.05196	-0.09691	0.08895	-0.09661	0.12286
-0.0940747	-0.01486	-0.10158	-0.0988	-0.09667	-0.22296	-0.09682	-0.30961	-0.09688	-0.35289	-0.09606	0.00516	-0.09423	0.01679	-0.09441	0.05234	-0.09435	0.09209	-0.09438	0.13546
-0.0918164	-0.01431	-0.09914	-0.07637	-0.09414	-0.22151	-0.09423	-0.30433	-0.09441	-0.34632	-0.09346	0.00549	-0.09188	0.01345	-0.09206	0.04664	-0.09188	0.09354	-0.09176	0.12438
-0.0895581	-0.01395	-0.097	-0.09205	-0.09172	-0.20889	-0.09176	-0.29928	-0.09185	-0.35495	-0.09166	0.0053	-0.08922	0.01395	-0.08919	0.045	-0.08953	0.09359	-0.08959	0.13974
-0.0870862	-0.0141	-0.09432	-0.07827	-0.08944	-0.1975	-0.08925	-0.29293	-0.08938	-0.3248	-0.08965	0.00469	-0.08727	0.0176	-0.08709	0.05105	-0.08712	0.09421	-0.08724	0.13249
-0.0848279	-0.01389	-0.09197	-0.08278	-0.08696	-0.19763	-0.08703	-0.2851	-0.08709	-0.3381	-0.08788	0.00425	-0.08461	0.01138	-0.08461	0.05588	-0.08419	0.09687	-0.08471	0.12967
-0.0826306	-0.01309	-0.08931	-0.08157	-0.08449	-0.20091	-0.08468	-0.27728	-0.08455	-0.31076	-0.08532	0.00424	-0.08211	0.0203	-0.08251	0.0526	-0.08193	0.10044	-0.08239	0.14148
-0.0797009	-0.01065	-0.08715	-0.07172	-0.08208	-0.19444	-0.08233	-0.27136	-0.08199	-0.29506	-0.08251	0.00473	-0.07985	0.01102	-0.07961	0.04784	-0.07964	0.10257	-0.07985	0.12832
-0.0771375	-0.00848	-0.08443	-0.08223	-0.07976	-0.182	-0.07976	-0.26658	-0.07985	-0.30636	-0.07961	0.00555	-0.07714	0.02067	-0.07702	0.05082	-0.07735	0.10265	-0.07726	0.14199
-0.0745435	-0.00595	-0.08236	-0.06093	-0.07729	-0.17765	-0.07723	-0.26067	-0.07735	-0.28398	-0.07665	0.00631	-0.07488	0.01346	-0.07473	0.05824	-0.07488	0.10275	-0.07488	0.14129
-0.0720715	-0.00421	-0.07967	-0.07811	-0.07491	-0.18222	-0.07491	-0.25265	-0.07479	-0.29551	-0.07415	0.00673	-0.07232	0.01898	-0.07256	0.05978	-0.07247	0.10464	-0.07232	0.13371
-0.0697827	-0.00452	-0.07717	-0.05626	-0.07244	-0.18147	-0.07241	-0.24455	-0.07238	-0.28441	-0.07204	0.00649	-0.07021	0.01786	-0.06997	0.05436	-0.0699	0.10793	-0.07	0.14878
-0.0676465	-0.00427	-0.07482	-0.06905	-0.06987	-0.16933	-0.07012	-0.23833	-0.06987	-0.25936	-0.06997	0.00597	-0.06737	0.0164	-0.06728	0.05199	-0.06774	0.11081	-0.06752	0.13738
-0.0652966	-0.00458	-0.07241	-0.05768	-0.06743	-0.15794	-0.06759	-0.23378	-0.06749	-0.27273	-0.0681	0.00546	-0.06508	0.02219	-0.06521	0.05777	-0.06524	0.11175	-0.06511	0.14919
-0.0629163	-0.00372	-0.07003	-0.05807	-0.06505	-0.15815	-0.0649	-0.22934	-0.06508	-0.24303	-0.06606	0.00533	-0.06252	0.01479	-0.06267	0.06343	-0.06258	0.11144	-0.0627	0.15582
-0.0602917	-0.00247	-0.0674	-0.06025	-0.0627	-0.16201	-0.06249	-0.22322	-0.0627	-0.254	-0.06344	0.00591	-0.06017	0.0249	-0.06035	0.06098	-0.06035	0.11235	-0.06026	0.14803
-0.0579419	-0.000335693	-0.06505	-0.04746	-0.05999	-0.15618	-0.06017	-0.21551	-0.06008	-0.25263	-0.06005	0.00685	-0.05794	0.01569	-0.05773	0.05588	-0.05785	0.11532	-0.05794	0.1657
-0.0551343	0.00156	-0.06282	-0.06198	-0.05764	-0.14394	-0.05785	-0.2088	-0.05779	-0.22493	-0.05727	0.00785	-0.0551	0.02489	-0.05523	0.05809	-0.05516	0.11854	-0.0552	0.15561
-0.0524182	0.00372	-0.06014	-0.04043	-0.05541	-0.13951	-0.05544	-0.20417	-0.05541	-0.23173	-0.0544	0.00849	-0.05275	0.01924	-0.05297	0.06593	-0.05303	0.11997	-0.05288	0.16149
-0.0501904	0.00504	-0.05782	-0.05839	-0.05291	-0.14436	-0.05288	-0.19996	-0.05263	-0.20377	-0.05178	0.00847	-0.05053	0.02304	-0.0504	0.06893	-0.05037	0.11986	-0.05053	0.17275
-0.0477795	0.00443	-0.05513	-0.03838	-0.05019	-0.14431	-0.05056	-0.19377	-0.0504	-0.19891	-0.05034	0.00792	-0.04799	0.02402	-0.04799	0.06434	-0.04821	0.12016	-0.04793	0.1622
-0.0457043	0.00427	-0.05294	-0.04735	-0.04808	-0.13253	-0.04802	-0.18572	-0.04793	-0.20712	-0.04836	0.00717	-0.04558	0.02058	-0.04564	0.06166	-0.04564	0.12236	-0.04558	0.17789
-0.043385	0.00409	-0.05056	-0.03936	-0.04546	-0.12091	-0.04537	-0.17784	-0.04564	-0.17775	-0.04671	0.0068	-0.04305	0.02808	-0.04281	0.06727	-0.04317	0.12586	-0.04311	0.16958
-0.0410046	0.00534	-0.04812	-0.03429	-0.04299	-0.12084	-0.04342	-0.17169	-0.04317	-0.1928	-0.04424	0.00705	-0.04073	0.01968	-0.04067	0.07383	-0.04058	0.12834	-0.04073	0.16834
-0.038136	0.0069	-0.0454	-0.04064	-0.04039	-0.12479	-0.04067	-0.1674	-0.04073	-0.16535	-0.04085	0.00784	-0.03814	0.03002	-0.03853	0.07234	-0.03807	0.12863	-0.03829	0.18021
-0.035603	0.0087	-0.04299	-0.02451	-0.03814	-0.11911	-0.03814	-0.16264	-0.03826	-0.15187	-0.0378	0.00884	-0.03588	0.0212	-0.03576	0.067	-0.036	0.12852	-0.03569	0.16656
-0.0333142	0.01062	-0.04052	-0.04205	-0.03576	-0.10657	-0.03576	-0.15562	-0.03585	-0.16389	-0.03487	0.00949	-0.03322	0.029	-0.03356	0.06828	-0.03368	0.13021	-0.03359	0.18187
-0.0308118	0.01266	-0.03814	-0.02093	-0.03322	-0.10166	-0.03322	-0.1478	-0.03331	-0.14072	-0.03222	0.00961	-0.03106	0.02478	-0.03075	0.07614	-0.03099	0.13356	-0.03093	0.1785
-0.0282178	0.01364	-0.03603	-0.03847	-0.03103	-0.10653	-0.03099	-0.14161	-0.03093	-0.15322	-0.03072	0.00918	-0.02843	0.02626	-0.02871	0.08021	-0.02828	0.13661	-0.02874	0.17213
-0.02599	0.01334	-0.03319	-0.02194	-0.02852	-0.10698	-0.02837	-0.13728	-0.02855	-0.14185	-0.02874	0.00841	-0.0263	0.02908	-0.02614	0.07611	-0.02593	0.13776	-0.02633	0.18629
-0.0237012	0.01291	-0.03124	-0.02801	-0.02596	-0.09549	-0.02581	-0.13308	-0.02614	-0.11856	-0.02681	0.00803	-0.0234	0.02358	-0.02361	0.07279	-0.02367	0.13742	-0.02352	0.17418
-0.0214124	0.01288	-0.02813	-0.02437	-0.02376	-0.08365	-0.02346	-0.12711	-0.02346	-0.1314	-0.02471	0.00817	-0.02117	0.03213	-0.02086	0.07783	-0.0215	0.13788	-0.02126	0.18674
-0.0192151	0.01373	-0.0263	-0.01633	-0.02102	-0.0833	-0.0212	-0.11956	-0.02117	-0.10031	-0.02138	0.00888	-0.0186	0.02274	-0.01867	0.08494	-0.0187	0.14054	-0.01873	0.19121
-0.0164075	0.01572	-0.0233	-0.02657	-0.01885	-0.08747	-0.01867	-0.1123	-0.0186	-0.11298	-0.01836	0.00995	-0.01625	0.03269	-0.01641	0.0843	-0.01653	0.14396	-0.01619	0.18304
-0.0138745	0.01758	-0.02102	-0.00632	-0.01625	-0.08214	-0.01613	-0.1071	-0.01622	-0.11173	-0.01549	0.01071	-0.01397	0.02452	-0.01391	0.07858	-0.01375	0.14573	-0.01403	0.20039
-0.0113416	0.01971	-0.01885	-0.02483	-0.01394	-0.06953	-0.01387	-0.10299	-0.01381	-0.08428	-0.01317	0.01094	-0.01125	0.03077	-0.01113	0.07848	-0.01159	0.14552	-0.01149	0.18859
-0.00874756	0.02121	-0.01616	-0.00186	-0.01159	-0.06435	-0.01128	-0.09751	-0.01137	-0.09185	-0.01116	0.01065	-0.00908	0.02843	-0.00905	0.08577	-0.00917	0.14551	-0.00893	0.19701
-0.00633667	0.02219	-0.01445	-0.01759	-0.00881	-0.06935	-0.00896	-0.09	-0.0089	-0.06236	-0.00911	0.01005	-0.00631	0.02788	-0.00658	0.09038	-0.00652	0.1474	-0.0064	0.20685
-0.00398682	0.02213	-0.01101	-0.00469	-0.00649	-0.07036	-0.00646	-0.08266	-0.00649	-0.05868	-0.00731	0.0096	-0.00402	0.03248	-0.00402	0.08663	-0.00414	0.15064	-0.00383	0.19751
-0.00182007	0.02188	-0.00917	-0.00779	-0.00399	-0.05916	-0.0038	-0.07691	-0.00399	-0.06652	-0.00493	0.00958	-0.0017	0.02544	-0.00179	0.08263	-0.00158	0.1533	-0.00179	0.21359
0.00046875	0.02151	-0.00628	-0.00878	-0.00155	-0.04705	-0.00161	-0.07259	-0.00151	-0.03911	-0.00216	0.01018	0.000712891	0.03483	0.00102	0.08686	0.000560303	0.15386	0.000895996	0.20484
0.00275757	0.02216	-0.00432	0.003	0.000773926	-0.04647	0.000834961	-0.068	0.000804443	-0.05484	0.000712891	0.01095	0.0034	0.0253	0.00306	0.09423	0.00312	0.15344	0.00309	0.20528
0.0055957	0.02478	-0.00161	-0.01039	0.00346	-0.05087	0.00325	-0.06148	0.00328	-0.02589	0.00392	0.01164	0.00563	0.03493	0.00563	0.09428	0.00566	0.15455	0.00578	0.21711
0.00791504	0.02664	0.000926514	0.0125	0.0056	-0.04596	0.00563	-0.05378	0.00563	-0.01177	0.00648	0.01193	0.00773	0.02814	0.00822	0.08811	0.00819	0.15776	0.00807	0.2034
0.0105701	0.02866	0.00322	-0.00638	0.00801	-0.03338	0.00804	-0.04754	0.00816	-0.02461	0.00849	0.01164	0.01069	0.03312	0.01069	0.08654	0.01063	0.161	0.01026	0.21904
0.0131946	0.03	0.00581	0.016	0.01054	-0.02792	0.01057	-0.04351	0.01057	-0.00231	0.01063	0.01114	0.01295	0.03279	0.01313	0.093	0.01307	0.16229	0.01307	0.21277
0.015636	0.03067	0.00779	0.00348	0.01295	-0.03299	0.0131	-0.0396	0.01304	-0.01625	0.01213	0.01071	0.01554	0.03048	0.01539	0.09795	0.01545	0.16205	0.01542	0.2073
0.0181384	0.03094	0.01075	0.01344	0.01551	-0.03444	0.01542	-0.03351	0.01545	-0.00325	0.01472	0.01067	0.01786	0.03689	0.01796	0.09447	0.01759	0.16238	0.01768	0.21987
0.020061	0.0311	0.01255	0.0145	0.01808	-0.02345	0.01811	-0.02577	0.01802	0.01988	0.0175	0.01124	0.02046	0.02895	0.02049	0.08962	0.02021	0.16473	0.02043	0.20703
0.0225024	0.0304	0.01545	0.00999	0.02031	-0.01102	0.02037	-0.01829	0.02046	0.00716	0.02043	0.01211	0.02293	0.0392	0.02293	0.0928	0.0229	0.16829	0.02272	0.22004
0.0247302	0.03128	0.01762	0.02528	0.02287	-0.01006	0.02262	-0.01272	0.02293	0.03817	0.0233	0.01298	0.02546	0.02997	0.02543	0.10026	0.02528	0.17054	0.02494	0.22222
0.0275684	0.034	0.02018	0.00877	0.02534	-0.01457	0.02516	-0.00867	0.02528	0.02407	0.0262	0.01339	0.02781	0.03889	0.02763	0.10115	0.02775	0.17048	0.02769	0.21399
0.0301624	0.03598	0.0229	0.03211	0.02778	-0.00989	0.02772	-0.00349	0.02769	0.02655	0.02839	0.01319	0.03007	0.03363	0.02983	0.09501	0.03007	0.17018	0.03016	0.23119
0.0327258	0.03833	0.02525	0.01293	0.03019	0.00291	0.03022	0.00412	0.03019	0.0548	0.03022	0.01258	0.03266	0.03683	0.03282	0.09241	0.03273	0.1718	0.03248	0.21885
0.0350757	0.03918	0.0279	0.0331	0.03233	0.00887	0.03254	0.01213	0.03248	0.04661	0.03202	0.01188	0.03526	0.03832	0.03508	0.09826	0.03505	0.17499	0.03477	0.22946
0.0374255	0.03995	0.02961	0.02422	0.03505	0.00394	0.03508	0.01799	0.03505	0.07546	0.03358	0.01161	0.03749	0.03431	0.03749	0.10374	0.03736	0.17777	0.03752	0.23754
0.0400806	0.03964	0.03285	0.03142	0.0374	0.00219	0.03743	0.02179	0.03743	0.07837	0.03642	0.012	0.0399	0.04208	0.0399	0.10081	0.04005	0.17854	0.03935	0.22921
0.0420947	0.03976	0.03517	0.0371	0.03999	0.01301	0.03978	0.02577	0.03993	0.07178	0.03962	0.01286	0.04197	0.03339	0.04237	0.09537	0.04234	0.1779	0.04219	0.24598
0.0446887	0.03989	0.03761	0.02878	0.04252	0.02576	0.04249	0.03166	0.04243	0.09905	0.04277	0.01394	0.04484	0.04376	0.04493	0.09765	0.0449	0.17833	0.04481	0.23652
0.0467029	0.04095	0.03981	0.04676	0.04463	0.02705	0.04484	0.03934	0.04478	0.08173	0.04573	0.01461	0.04719	0.03499	0.04692	0.10534	0.0471	0.18103	0.04698	0.23935
0.0494189	0.04358	0.04222	0.02726	0.04728	0.02247	0.04719	0.04652	0.04725	0.11111	0.04829	0.01462	0.04972	0.04249	0.04979	0.10755	0.04963	0.18423	0.04954	0.25105
0.0522571	0.04587	0.04478	0.05124	0.04966	0.02693	0.04979	0.05145	0.04975	0.12482	0.04972	0.01412	0.05192	0.03864	0.05207	0.10203	0.0522	0.18556	0.05217	0.23803
0.054668	0.04855	0.04704	0.03283	0.05226	0.03992	0.05207	0.05557	0.05207	0.11296	0.05146	0.01339	0.05448	0.03973	0.05455	0.09892	0.05436	0.18506	0.05397	0.25388
0.0571704	0.04947	0.04985	0.05072	0.0547	0.04635	0.05455	0.06134	0.05476	0.13625	0.05329	0.01301	0.05696	0.04288	0.0572	0.10436	0.0569	0.18494	0.05708	0.24598
0.0593066	0.04947	0.05183	0.04516	0.0568	0.04158	0.05699	0.06899	0.05711	0.12164	0.05568	0.01324	0.05949	0.03719	0.05912	0.11045	0.0594	0.18682	0.05931	0.24209
0.0616565	0.05005	0.05482	0.04836	0.05961	0.03947	0.05934	0.07645	0.05943	0.13445	0.05943	0.01397	0.06187	0.04588	0.0619	0.1082	0.06187	0.1901	0.0616	0.25328
0.0639453	0.05017	0.05674	0.05711	0.06196	0.05005	0.06205	0.08204	0.06187	0.15662	0.06224	0.01496	0.06401	0.03644	0.06446	0.10239	0.0641	0.19255	0.06434	0.23949
0.0661731	0.05029	0.05928	0.04553	0.06453	0.06295	0.06431	0.08617	0.06425	0.14483	0.06495	0.01562	0.06688	0.04634	0.06678	0.10374	0.06639	0.19273	0.06657	0.2529
0.068584	0.05161	0.06166	0.06625	0.06663	0.06443	0.06681	0.09091	0.06666	0.17772	0.06794	0.01569	0.06922	0.03824	0.06919	0.1116	0.06929	0.19213	0.06907	0.25276
0.0714832	0.05426	0.06391	0.04613	0.0691	0.05965	0.06919	0.09785	0.0691	0.16399	0.0691	0.01526	0.07164	0.04435	0.07151	0.11502	0.07157	0.19329	0.07151	0.24433
0.0742297	0.05682	0.06681	0.0702	0.07173	0.06378	0.07157	0.1058	0.07154	0.16582	0.0713	0.0145	0.07405	0.04203	0.07402	0.11026	0.07402	0.19652	0.07392	0.2604
0.0768542	0.05917	0.06883	0.05359	0.07417	0.07691	0.07411	0.11217	0.07402	0.19421	0.07276	0.0141	0.07658	0.04133	0.07661	0.10678	0.07652	0.19959	0.07643	0.24814
0.079082	0.06039	0.072	0.06757	0.07637	0.08389	0.07637	0.11647	0.07646	0.18592	0.07524	0.01431	0.0789	0.04593	0.07896	0.11188	0.07878	0.20059	0.07878	0.26029
0.0814624	0.06052	0.07356	0.0645	0.07911	0.07943	0.07905	0.12107	0.07899	0.21671	0.07878	0.01503	0.08122	0.03883	0.08137	0.11868	0.08146	0.20008	0.08143	0.26685
0.0835986	0.06122	0.07652	0.06357	0.08134	0.07726	0.08116	0.12767	0.0814	0.21939	0.08168	0.01609	0.08403	0.04814	0.08372	0.1174	0.08375	0.20022	0.08403	0.25942
0.0859485	0.06137	0.07878	0.07612	0.084	0.08785	0.08375	0.13583	0.08375	0.21385	0.08473	0.01679	0.08616	0.03838	0.08619	0.11147	0.08631	0.20251	0.08595	0.27679
0.0882373	0.06201	0.08128	0.06231	0.08622	0.10128	0.08613	0.14362	0.08616	0.24188	0.08696	0.01697	0.08903	0.04785	0.08888	0.112	0.08906	0.20588	0.0887	0.26626
0.0907092	0.06332	0.08369	0.08644	0.08863	0.10335	0.08882	0.14928	0.0887	0.22443	0.08882	0.01662	0.0908	0.04091	0.09108	0.11983	0.09111	0.20771	0.09111	0.27076
0.0936084	0.06635	0.08573	0.0665	0.09129	0.0987	0.09098	0.15366	0.0912	0.25474	0.09095	0.01587	0.09397	0.04582	0.09367	0.12431	0.09367	0.20726	0.09349	0.28199
0.0960803	0.06885	0.08888	0.09011	0.09336	0.10273	0.0937	0.15968	0.09352	0.26793	0.09251	0.01546	0.09596	0.04534	0.09596	0.12027	0.09593	0.20671	0.09593	0.27004
0.0987964	0.07126	0.09095	0.07622	0.09617	0.11607	0.09605	0.16809	0.09602	0.2559	0.09495	0.0155	0.09852	0.04298	0.09861	0.1164	0.09858	0.20816	0.09831	0.28567
0.101268	0.07318	0.09373	0.08689	0.09831	0.12354	0.0984	0.17644	0.09852	0.28008	0.09816	0.01609	0.10102	0.04913	0.10078	0.12104	0.1009	0.21115	0.10081	0.27615
0.103618	0.07327	0.09559	0.08768	0.10087	0.11931	0.10093	0.18238	0.10087	0.26558	0.10115	0.01702	0.1034	0.04114	0.10337	0.12846	0.1035	0.2136	0.10353	0.2739
0.105724	0.07422	0.09858	0.08347	0.1034	0.11697	0.10334	0.18658	0.1034	0.28065	0.10414	0.0177	0.10569	0.05115	0.10575	0.12809	0.10597	0.21396	0.10566	0.28447
0.107921	0.07434	0.1006	0.09912	0.10569	0.1276	0.10566	0.19129	0.10575	0.30258	0.10649	0.01796	0.10823	0.04177	0.10838	0.12194	0.1082	0.21302	0.10829	0.26975
0.110271	0.07571	0.10344	0.08261	0.10817	0.14163	0.10835	0.19814	0.1082	0.29139	0.10844	0.01768	0.11094	0.05067	0.11088	0.12115	0.11042	0.2134	0.11039	0.28348
0.112682	0.07748	0.10575	0.10796	0.1107	0.14453	0.11073	0.20672	0.11076	0.32601	0.111	0.01715	0.11314	0.04515	0.11317	0.12832	0.11305	0.21615	0.11314	0.28077
0.115398	0.08063	0.1074	0.08834	0.11283	0.14034	0.11299	0.21427	0.11308	0.31332	0.11207	0.01677	0.11579	0.04861	0.11534	0.13332	0.11567	0.21923	0.11546	0.27261
0.118022	0.08322	0.11079	0.11105	0.11546	0.14457	0.11561	0.2194	0.1154	0.31592	0.11476	0.01677	0.11796	0.04971	0.1179	0.12965	0.11787	0.22028	0.11769	0.28697
0.120403	0.08694	0.11274	0.10097	0.11802	0.15838	0.11781	0.22402	0.11796	0.34521	0.11769	0.01739	0.12049	0.04596	0.12056	0.12503	0.12022	0.21959	0.12037	0.27411
0.123241	0.08884	0.11558	0.10949	0.12028	0.16657	0.12037	0.23101	0.12043	0.33833	0.12071	0.01829	0.12278	0.05339	0.12291	0.12875	0.12287	0.21936	0.12269	0.287
0.125225	0.08948	0.11753	0.11493	0.123	0.16276	0.12278	0.24025	0.12291	0.37138	0.12345	0.01907	0.12522	0.04477	0.12547	0.13621	0.12516	0.22119	0.12544	0.29186
0.127574	0.09094	0.12043	0.10807	0.12532	0.16038	0.1251	0.24935	0.12529	0.37367	0.12614	0.01938	0.12782	0.05503	0.12767	0.13652	0.12767	0.22447	0.12788	0.2844
0.129711	0.09225	0.12269	0.12646	0.12794	0.17113	0.12782	0.2565	0.12764	0.36974	0.12837	0.01902	0.13014	0.04619	0.13035	0.13005	0.13026	0.2267	0.12992	0.30174
0.132244	0.09433	0.12501	0.10726	0.13038	0.18589	0.13026	0.26202	0.13008	0.3985	0.13008	0.01826	0.13264	0.05406	0.13285	0.12784	0.13264	0.22653	0.13255	0.29016
0.134532	0.09683	0.1276	0.13279	0.13258	0.18974	0.13276	0.26822	0.13255	0.38208	0.13185	0.01759	0.13502	0.04989	0.13511	0.13401	0.13502	0.22574	0.13511	0.29682
0.137371	0.10046	0.1298	0.114	0.13526	0.18627	0.13511	0.27681	0.13505	0.41372	0.13383	0.01741	0.13746	0.05163	0.13771	0.13919	0.13743	0.22684	0.13746	0.30672
0.139904	0.10449	0.13267	0.1354	0.13749	0.19106	0.13755	0.28625	0.13758	0.4308	0.13667	0.01797	0.13963	0.05425	0.14003	0.13571	0.1399	0.22991	0.1399	0.29548
0.14265	0.10852	0.13456	0.13003	0.14006	0.20576	0.14009	0.29408	0.14	0.42042	0.13987	0.01892	0.14256	0.04911	0.14256	0.13027	0.14244	0.23265	0.14234	0.3114
0.144878	0.11166	0.13752	0.1364	0.14274	0.21524	0.14225	0.30005	0.14244	0.44613	0.14305	0.01996	0.14457	0.05745	0.14494	0.13288	0.14466	0.23332	0.14488	0.3009
0.147289	0.11288	0.13911	0.14569	0.14482	0.21246	0.145	0.30659	0.14485	0.43046	0.14592	0.02062	0.14738	0.04819	0.14714	0.14039	0.14726	0.23256	0.14729	0.29994
0.14973	0.11539	0.14244	0.13592	0.14732	0.21063	0.14735	0.31527	0.14717	0.44916	0.14823	0.02055	0.14976	0.05822	0.14991	0.14156	0.14976	0.23263	0.14952	0.31051
0.151714	0.1178	0.14445	0.15762	0.14964	0.22196	0.14976	0.32558	0.14961	0.47394	0.14973	0.01991	0.15226	0.04988	0.15205	0.13525	0.15242	0.23497	0.15208	0.29581
0.154003	0.12106	0.14711	0.13793	0.1522	0.23785	0.15214	0.33558	0.15214	0.46551	0.15144	0.01918	0.15483	0.05647	0.15431	0.13214	0.15477	0.23823	0.15443	0.31073
0.156719	0.12497	0.14979	0.16465	0.15464	0.24316	0.15446	0.34362	0.15449	0.50314	0.1533	0.01875	0.15708	0.05354	0.15727	0.13769	0.15702	0.23977	0.15705	0.30576
0.159252	0.13013	0.15168	0.14865	0.15693	0.24087	0.15718	0.35103	0.15696	0.49383	0.15586	0.01907	0.15956	0.05361	0.15934	0.14335	0.15928	0.23902	0.15956	0.29849
0.161937	0.13522	0.15467	0.1674	0.15959	0.2468	0.1595	0.36039	0.1594	0.50067	0.15937	0.01989	0.16185	0.05759	0.1623	0.14043	0.16197	0.23833	0.16154	0.31194
0.164714	0.14108	0.15638	0.16591	0.16203	0.2632	0.16194	0.37227	0.16185	0.53344	0.16218	0.02089	0.16444	0.05119	0.16429	0.13451	0.16413	0.23975	0.16432	0.29886
0.16682	0.14645	0.15943	0.16963	0.16423	0.27491	0.16438	0.38424	0.16432	0.52874	0.16539	0.02153	0.16706	0.06012	0.16709	0.1363	0.16691	0.24269	0.16685	0.31193
0.16917	0.14944	0.16148	0.18317	0.16682	0.27428	0.16673	0.39412	0.16667	0.566	0.16798	0.02155	0.16948	0.05038	0.16935	0.1441	0.16932	0.24496	0.16923	0.31512
0.171489	0.15335	0.16407	0.17122	0.16935	0.27424	0.16926	0.4027	0.16938	0.57195	0.16935	0.02107	0.17182	0.05982	0.17173	0.14666	0.17186	0.24505	0.17164	0.30711
0.173534	0.15759	0.16658	0.1964	0.17192	0.28753	0.17176	0.41217	0.17164	0.57326	0.17109	0.02037	0.17399	0.05228	0.17424	0.14116	0.17387	0.24387	0.17399	0.32412
0.176097	0.16293	0.16929	0.176	0.17408	0.306	0.17408	0.42408	0.17414	0.6066	0.17274	0.01997	0.1768	0.0576	0.17668	0.13765	0.1764	0.24421	0.17668	0.31133
0.17863	0.16977	0.17176	0.20429	0.17646	0.31416	0.17652	0.43769	0.17656	0.59402	0.17518	0.02018	0.179	0.0561	0.179	0.14288	0.17894	0.2469	0.17891	0.31983
0.181377	0.17673	0.17405	0.18942	0.17903	0.31442	0.17884	0.45009	0.17906	0.63049	0.17894	0.02091	0.18171	0.05461	0.18156	0.14923	0.18144	0.24975	0.18138	0.32851
0.183849	0.18396	0.17665	0.20677	0.18125	0.3227	0.1815	0.46051	0.18141	0.6519	0.18187	0.02197	0.18391	0.05984	0.18397	0.14715	0.18409	0.25055	0.18409	0.31811
0.186351	0.19119	0.17909	0.20789	0.18391	0.34192	0.18391	0.47142	0.18379	0.64662	0.18467	0.02266	0.18605	0.05248	0.18635	0.141	0.18611	0.24969	0.18608	0.33398
0.188915	0.19803	0.18138	0.21009	0.18611	0.357	0.18635	0.4853	0.18623	0.68075	0.18718	0.0228	0.18879	0.062	0.18907	0.1419	0.18882	0.24938	0.18895	0.32307
0.191021	0.20398	0.18385	0.22847	0.18861	0.35971	0.18888	0.50157	0.18873	0.67185	0.18891	0.02249	0.1912	0.05237	0.1912	0.14973	0.19126	0.25118	0.19114	0.3239
0.19334	0.21054	0.18635	0.2192	0.1912	0.36258	0.19114	0.51789	0.19133	0.69778	0.19096	0.02178	0.19377	0.06154	0.19365	0.15344	0.19368	0.25435	0.19355	0.33463
0.195354	0.21762	0.18882	0.24952	0.19361	0.37895	0.19368	0.53272	0.19365	0.72791	0.19245	0.02138	0.19596	0.05512	0.19606	0.14867	0.19624	0.25632	0.19621	0.32006
0.197979	0.22488	0.19117	0.23472	0.19599	0.4013	0.1959	0.54653	0.19593	0.72709	0.19505	0.02148	0.19868	0.05927	0.19862	0.1447	0.19862	0.25584	0.19822	0.33602
0.200237	0.23547	0.19365	0.26374	0.19847	0.41382	0.19862	0.5621	0.19838	0.77443	0.19847	0.02209	0.20127	0.0594	0.20094	0.14939	0.20069	0.25486	0.20103	0.32865
0.203014	0.24536	0.19584	0.25578	0.20094	0.41835	0.20115	0.58081	0.201	0.77352	0.20109	0.02295	0.20365	0.05663	0.20332	0.15621	0.20338	0.25595	0.2035	0.32289
0.206005	0.255	0.19871	0.27208	0.20338	0.4308	0.20323	0.6007	0.20326	0.7882	0.20408	0.02365	0.20591	0.06311	0.20588	0.15498	0.20579	0.25894	0.2057	0.33507
0.208141	0.26523	0.20109	0.28142	0.20585	0.45495	0.20597	0.61921	0.20585	0.83113	0.20661	0.02388	0.20829	0.05512	0.2082	0.14867	0.20823	0.26149	0.20823	0.32131
0.210857	0.27615	0.2035	0.28443	0.20808	0.47577	0.20814	0.63649	0.20823	0.83636	0.2086	0.02354	0.21086	0.06508	0.2108	0.14862	0.21073	0.26191	0.21083	0.33463
0.212261	0.28635	0.20582	0.31119	0.21077	0.48427	0.21064	0.65502	0.21055	0.88797	0.21061	0.02293	0.21333	0.05597	0.21336	0.1562	0.21305	0.26088	0.21324	0.33552
0.215099	0.29703	0.20839	0.30289	0.21278	0.49271	0.21305	0.67647	0.21315	0.90302	0.21226	0.02248	0.21574	0.06459	0.21556	0.16075	0.21568	0.26079	0.21562	0.32734
0.217205	0.30844	0.21089	0.33959	0.21553	0.51496	0.21547	0.70005	0.21565	0.91688	0.21458	0.02244	0.21794	0.05947	0.218	0.15659	0.21797	0.26306	0.21797	0.34415
0.220592	0.31738	0.21318	0.32946	0.218	0.5441	0.21809	0.7239	0.21791	0.96299	0.21748	0.02309	0.22065	0.06247	0.22062	0.15221	0.22056	0.26611	0.22071	0.33088
0.222759	0.33203	0.21562	0.36325	0.22041	0.56405	0.2202	0.74646	0.2205	0.96231	0.22056	0.024	0.22285	0.06399	0.22282	0.15645	0.22288	0.26738	0.22288	0.34138
0.225109	0.34698	0.21803	0.36447	0.22294	0.57583	0.22294	0.76954	0.22291	1.01296	0.22349	0.02495	0.22541	0.06001	0.22535	0.16391	0.22526	0.26646	0.22544	0.34877
0.227764	0.36255	0.22056	0.38441	0.22538	0.59555	0.22547	0.79573	0.22547	1.04833	0.22618	0.02542	0.22776	0.06746	0.22779	0.16373	0.22782	0.26575	0.22819	0.33967
0.230358	0.37903	0.22297	0.40347	0.2277	0.62754	0.22795	0.82501	0.22764	1.05878	0.22865	0.02521	0.23011	0.05882	0.23017	0.15739	0.23024	0.26722	0.22996	0.35605
0.23283	0.39551	0.22541	0.40918	0.23024	0.65709	0.23024	0.85485	0.23021	1.10938	0.23039	0.02455	0.23292	0.06892	0.23289	0.15621	0.23277	0.27017	0.23271	0.34475
0.235088	0.41199	0.22758	0.44473	0.23262	0.67449	0.23246	0.88369	0.23265	1.11521	0.23201	0.02381	0.23533	0.06022	0.23518	0.16322	0.23536	0.27241	0.23564	0.3472
0.237804	0.42908	0.23036	0.44141	0.23533	0.69154	0.23518	0.91231	0.23503	1.15955	0.23371	0.02357	0.2378	0.0679	0.23753	0.16837	0.23735	0.2724	0.23738	0.35805
0.239971	0.44708	0.23277	0.48572	0.23774	0.72279	0.23747	0.94303	0.23759	1.20586	0.23637	0.02407	0.23991	0.06386	0.23997	0.16469	0.23982	0.27124	0.24009	0.34389
0.242412	0.46783	0.23518	0.48414	0.23994	0.76207	0.23988	0.97723	0.23988	1.2238	0.23991	0.02503	0.24247	0.06546	0.24263	0.15971	0.24244	0.27179	0.24217	0.35985
0.245037	0.4895	0.23765	0.52445	0.24238	0.79282	0.24241	1.01384	0.24238	1.2916	0.24284	0.02609	0.24522	0.0681	0.24513	0.16309	0.24501	0.27467	0.24495	0.35082
0.247356	0.5127	0.23988	0.53778	0.24485	0.81523	0.24482	1.05002	0.24479	1.30921	0.24586	0.02663	0.24739	0.06303	0.24723	0.17065	0.24745	0.27754	0.2472	0.34668
0.24998	0.53619	0.24235	0.56453	0.24736	0.8454	0.24742	1.08521	0.24717	1.34555	0.24833	0.02662	0.2498	0.07118	0.24983	0.17115	0.24983	0.27826	0.24937	0.35752
0.252239	0.56122	0.24491	0.5971	0.24968	0.88852	0.24986	1.12229	0.24968	1.41004	0.2498	0.02607	0.25233	0.06207	0.25215	0.16455	0.25209	0.27733	0.25218	0.34297
0.254711	0.58624	0.24726	0.60992	0.25206	0.92997	0.25236	1.16342	0.25199	1.43682	0.25151	0.02523	0.25474	0.07192	0.25486	0.16199	0.25459	0.277	0.25462	0.35646
0.257152	0.61127	0.24977	0.65762	0.25456	0.95933	0.25456	1.2075	0.25459	1.51161	0.25328	0.02484	0.25712	0.06376	0.25715	0.16801	0.25712	0.27881	0.25709	0.35513
0.259624	0.63721	0.25254	0.66196	0.25694	0.98793	0.25694	1.25229	0.25682	1.54812	0.25584	0.02506	0.25981	0.07042	0.25947	0.17334	0.25975	0.28189	0.25959	0.34662
0.261882	0.66498	0.25471	0.716	0.25953	1.03089	0.25935	1.29647	0.25947	1.5868	0.25944	0.02587	0.262	0.06751	0.2621	0.16995	0.26228	0.28364	0.26158	0.36212
0.264354	0.69672	0.25697	0.7259	0.26182	1.0827	0.2617	1.34103	0.26185	1.65693	0.26234	0.02701	0.26457	0.06772	0.2642	0.16424	0.26457	0.28291	0.2642	0.3484
0.266979	0.72723	0.25993	0.77414	0.26426	1.12653	0.26448	1.38878	0.26411	1.68021	0.26542	0.02771	0.26677	0.0715	0.26695	0.16656	0.26667	0.28183	0.2668	0.36048
0.269054	0.75897	0.26173	0.80253	0.26677	1.16169	0.26704	1.44035	0.26673	1.75684	0.26771	0.02785	0.26933	0.06541	0.2693	0.17405	0.26924	0.28289	0.26927	0.36571
0.271862	0.79285	0.26445	0.83704	0.26921	1.20429	0.26905	1.49325	0.26908	1.81695	0.2696	0.02744	0.27156	0.07417	0.27171	0.17531	0.27171	0.28577	0.27208	0.35778
0.274272	0.82733	0.26683	0.88463	0.27165	1.26029	0.27162	1.54499	0.2715	1.85322	0.27131	0.02672	0.27418	0.0648	0.27418	0.16882	0.27427	0.28814	0.27388	0.37477
0.276836	0.86212	0.26936	0.90594	0.27385	1.31524	0.27403	1.59623	0.274	1.92947	0.27314	0.02631	0.27671	0.07418	0.27641	0.16529	0.27681	0.28836	0.27665	0.36319
0.279003	0.8963	0.27171	0.96733	0.27644	1.35786	0.27647	1.6497	0.27644	1.95926	0.27577	0.02636	0.27916	0.06655	0.27916	0.17058	0.279	0.28715	0.27916	0.3675
0.281444	0.93231	0.27421	0.98238	0.27909	1.39904	0.27894	1.70697	0.27885	2.03231	0.27894	0.02707	0.28166	0.072	0.28144	0.17628	0.28129	0.28707	0.28129	0.37775
0.284008	0.96985	0.27665	1.04781	0.28154	1.45439	0.28126	1.76714	0.28144	2.10538	0.28151	0.02799	0.28389	0.07012	0.28425	0.17336	0.28389	0.2894	0.28407	0.36466
0.286449	1.00922	0.27879	1.07107	0.2837	1.51909	0.28361	1.82773	0.28367	2.15102	0.28456	0.02871	0.28648	0.06908	0.28645	0.16712	0.28654	0.29233	0.28593	0.38043
0.288799	1.05103	0.28147	1.12835	0.2863	1.57595	0.2862	1.88739	0.28627	2.24568	0.287	0.02895	0.28886	0.0737	0.28895	0.16852	0.28904	0.29333	0.28895	0.36988
0.291179	1.09314	0.28382	1.17135	0.28868	1.62359	0.28859	1.94811	0.28852	2.28908	0.28898	0.02854	0.29142	0.0668	0.29133	0.17619	0.2913	0.29219	0.29133	0.36719
0.293651	1.13586	0.28651	1.21384	0.29133	1.67813	0.291	2.01252	0.2909	2.35277	0.29097	0.02788	0.29374	0.07593	0.29383	0.17874	0.29356	0.29138	0.29359	0.37711
0.296031	1.17859	0.28862	1.27553	0.29356	1.74623	0.29328	2.08005	0.29347	2.44287	0.2928	0.02734	0.29609	0.0665	0.2964	0.17308	0.29594	0.29283	0.29621	0.3619
0.298503	1.22162	0.291	1.30544	0.29579	1.81357	0.29591	2.14794	0.29585	2.49595	0.29505	0.02731	0.29866	0.07552	0.29884	0.1692	0.29866	0.29575	0.29856	0.37584
0.301128	1.26465	0.29335	1.37961	0.29838	1.86812	0.29832	2.21473	0.29829	2.59848	0.29789	0.02804	0.30122	0.06872	0.30125	0.17421	0.30098	0.29788	0.30122	0.3728
0.303356	1.30798	0.29625	1.40512	0.30098	1.9202	0.30094	2.28136	0.30064	2.65959	0.30091	0.02907	0.30375	0.07314	0.30333	0.18057	0.30357	0.29765	0.30366	0.36474
0.305797	1.35254	0.29869	1.48025	0.30317	1.98597	0.30333	2.35015	0.30317	2.72566	0.30403	0.03006	0.30592	0.07247	0.30598	0.17854	0.30564	0.29635	0.30577	0.37911
0.307964	1.39862	0.30082	1.5151	0.30571	2.06116	0.30564	2.42229	0.30564	2.82008	0.30683	0.0306	0.30821	0.07023	0.30842	0.17222	0.30827	0.29685	0.30815	0.36544
0.310924	1.44714	0.30308	1.57811	0.30815	2.12837	0.30812	2.49602	0.30781	2.86475	0.30943	0.0304	0.31105	0.07582	0.31092	0.17293	0.31095	0.29971	0.31092	0.37848
0.313091	1.49506	0.30583	1.63227	0.31071	2.18555	0.31041	2.56868	0.31071	2.96326	0.31068	0.02975	0.31312	0.0683	0.31321	0.18083	0.31343	0.30246	0.31306	0.38241
0.315654	1.54297	0.30827	1.6794	0.31288	2.24889	0.31288	2.64001	0.31349	3.04359	0.31175	0.02905	0.31556	0.0778	0.31578	0.18476	0.31568	0.30301	0.31572	0.37495
0.317913	1.58997	0.31062	1.7512	0.31541	2.32565	0.31535	2.71272	0.31568	3.10422	0.31413	0.02875	0.31803	0.0687	0.31825	0.18002	0.31788	0.30195	0.31807	0.39236
0.320507	1.63635	0.31291	1.78689	0.31773	2.40163	0.3177	2.7885	0.31819	3.20402	0.31666	0.02915	0.32063	0.07746	0.32066	0.17589	0.3206	0.30158	0.32057	0.38013
0.322765	1.68213	0.31541	1.86975	0.32026	2.46414	0.32011	2.86595	0.32072	3.25586	0.32032	0.03006	0.32234	0.07173	0.32316	0.18049	0.3231	0.3034	0.32298	0.38674
0.325145	1.72882	0.31803	1.9026	0.3227	2.52315	0.32255	2.94258	0.32292	3.35065	0.32338	0.03113	0.32566	0.07532	0.32533	0.18746	0.32582	0.30645	0.32566	0.39613
0.327556	1.77551	0.32048	1.98249	0.32515	2.59512	0.32548	3.01708	0.3256	3.44296	0.3264	0.03171	0.3278	0.07592	0.32774	0.18638	0.32814	0.30803	0.32798	0.38424
0.330211	1.82312	0.32283	2.02507	0.32762	2.67629	0.32817	3.0915	0.32801	3.50849	0.32875	0.03172	0.33049	0.07276	0.33033	0.17999	0.33012	0.30714	0.33018	0.39991
0.332683	1.87195	0.32515	2.089	0.33018	2.74898	0.33027	3.16892	0.3303	3.62105	0.33049	0.03122	0.33281	0.0792	0.33271	0.17979	0.33241	0.30601	0.33277	0.38843
0.335155	1.91986	0.32762	2.14951	0.33238	2.81044	0.33299	3.24963	0.33284	3.6826	0.33116	0.03044	0.33537	0.07115	0.33534	0.18738	0.33512	0.30708	0.33522	0.38712
0.337139	1.96655	0.33018	2.19661	0.33485	2.8767	0.33506	3.33047	0.33531	3.76422	0.3336	0.0301	0.33778	0.08086	0.33778	0.19209	0.33766	0.3099	0.33738	0.39661
0.340068	2.01202	0.3325	2.27323	0.33729	2.95553	0.33775	3.40896	0.33775	3.869	0.33625	0.03031	0.33998	0.07219	0.3401	0.18795	0.34022	0.31217	0.34007	0.38129
0.342418	2.05536	0.33497	2.30863	0.33958	3.03292	0.34019	3.48611	0.34028	3.93693	0.33976	0.03106	0.34251	0.08039	0.34254	0.18338	0.34257	0.31226	0.34248	0.396
0.344677	2.09869	0.33717	2.39336	0.34257	3.09601	0.34257	3.56434	0.34254	4.05476	0.34275	0.0321	0.34501	0.07568	0.34477	0.18741	0.34468	0.31092	0.34498	0.3905
0.347118	2.14142	0.33989	2.42706	0.34498	3.15443	0.34501	3.64495	0.34501	4.12859	0.34587	0.03284	0.34764	0.07818	0.34727	0.19478	0.3477	0.31081	0.34748	0.38355
0.349742	2.18475	0.34242	2.50504	0.34739	3.2253	0.34742	3.72698	0.3473	4.20591	0.34764	0.03306	0.34968	0.0798	0.34977	0.19449	0.34971	0.31319	0.34977	0.39686
0.352123	2.22748	0.34465	2.54929	0.34996	3.30541	0.34993	3.80715	0.35002	4.31108	0.34996	0.03271	0.35221	0.07569	0.35246	0.18786	0.3524	0.31604	0.35237	0.38309
0.354747	2.26959	0.34715	2.6086	0.35231	3.37722	0.35237	3.8845	0.35231	4.36993	0.35173	0.03212	0.35481	0.08278	0.35496	0.18636	0.35466	0.31685	0.35469	0.39656
0.356823	2.31079	0.34941	2.6695	0.35487	3.43761	0.35466	3.96163	0.35459	4.47987	0.35362	0.03172	0.3567	0.07436	0.35725	0.19318	0.35707	0.31557	0.35716	0.39899
0.359386	2.35077	0.35206	2.71076	0.35701	3.50256	0.3571	4.04118	0.35722	4.57004	0.3563	0.03182	0.35969	0.08404	0.35948	0.19824	0.3596	0.3147	0.35948	0.39113
0.36201	2.38861	0.3545	2.78585	0.35954	3.58009	0.35969	4.12261	0.35951	4.63824	0.35929	0.03258	0.36204	0.07555	0.36201	0.19438	0.36204	0.31607	0.36204	0.40827
0.364299	2.4231	0.35707	2.81453	0.36201	3.65627	0.36229	4.20294	0.3621	4.74419	0.36216	0.0336	0.36457	0.08308	0.36454	0.1891	0.36467	0.31888	0.36448	0.39463
0.366527	2.45697	0.3592	2.89141	0.36448	3.71755	0.36442	4.28041	0.36457	4.80016	0.36503	0.03447	0.36698	0.07923	0.36695	0.19221	0.36705	0.32081	0.36692	0.40312
0.36906	2.48993	0.36198	2.91754	0.36692	3.77312	0.36698	4.35607	0.36708	4.89985	0.36763	0.03483	0.3697	0.08072	0.3693	0.19968	0.3693	0.32034	0.36915	0.41146
0.371501	2.52319	0.36473	2.98479	0.36946	3.83983	0.3694	4.43227	0.36927	4.99536	0.37001	0.03448	0.3715	0.08322	0.37181	0.20014	0.3715	0.3189	0.37184	0.40039
0.373851	2.55524	0.36705	3.02359	0.37181	3.91492	0.37184	4.51028	0.3719	5.06233	0.37159	0.03375	0.37428	0.07818	0.37431	0.19338	0.37425	0.31936	0.374	0.41624
0.376598	2.58575	0.36949	3.07363	0.37431	3.98082	0.37434	4.58774	0.37428	5.17535	0.3733	0.03304	0.37672	0.0859	0.37687	0.1906	0.37699	0.32211	0.37663	0.40464
0.378917	2.61505	0.37181	3.12884	0.37684	4.03417	0.37654	4.66189	0.37681	5.239	0.37507	0.03278	0.37919	0.07709	0.37916	0.19653	0.37919	0.32465	0.3791	0.40492
0.381359	2.64099	0.37446	3.15839	0.37919	4.09096	0.37919	4.73345	0.37919	5.32061	0.37776	0.03326	0.38169	0.08667	0.38151	0.20189	0.38157	0.32495	0.38154	0.41488
0.383831	2.66541	0.37678	3.2237	0.38145	4.15977	0.38172	4.80523	0.38172	5.42315	0.38124	0.03422	0.38392	0.07863	0.38407	0.1985	0.38392	0.32365	0.38392	0.39978
0.386119	2.68646	0.37898	3.24052	0.38407	4.22697	0.38395	4.87877	0.38401	5.48654	0.38447	0.03529	0.38627	0.08533	0.38655	0.19271	0.38639	0.3231	0.38636	0.41562
0.388835	2.7063	0.3816	3.30686	0.38658	4.27874	0.38649	4.95284	0.3863	5.59963	0.38752	0.03596	0.38896	0.08243	0.38899	0.19495	0.38896	0.32482	0.38899	0.40789
0.391063	2.724	0.38395	3.32396	0.3888	4.32382	0.3889	5.02454	0.3889	5.66886	0.38978	0.03598	0.39152	0.08297	0.39137	0.2025	0.39122	0.32773	0.39112	0.4021
0.393383	2.74139	0.38664	3.37811	0.39134	4.37922	0.39146	5.09213	0.39131	5.74158	0.39155	0.0355	0.39357	0.08643	0.39396	0.20384	0.3939	0.3291	0.3935	0.414
0.395824	2.75909	0.38902	3.40768	0.39375	4.4425	0.39387	5.15745	0.39381	5.83819	0.39222	0.03477	0.39637	0.08075	0.3961	0.19741	0.39613	0.32802	0.39619	0.39987
0.398296	2.77405	0.39115	3.44049	0.39619	4.49618	0.39619	5.22376	0.39622	5.8871	0.39482	0.03437	0.39857	0.08904	0.39857	0.19389	0.3986	0.32684	0.39851	0.41335
0.400798	2.78656	0.39354	3.48377	0.39885	4.53656	0.39881	5.29129	0.3986	5.98502	0.39726	0.03452	0.40123	0.07997	0.40135	0.19922	0.40101	0.32792	0.40107	0.4137
0.403087	2.7951	0.39625	3.49624	0.4011	4.57966	0.4011	5.35661	0.4012	6.06506	0.40089	0.03523	0.40373	0.0892	0.40351	0.20492	0.40358	0.33075	0.40367	0.40563
0.405651	2.80151	0.39885	3.5468	0.40351	4.63421	0.4033	5.41761	0.40351	6.12034	0.40382	0.03626	0.40589	0.08155	0.40583	0.20194	0.40596	0.33297	0.40589	0.42229
0.408153	2.80579	0.40101	3.54601	0.40593	4.68676	0.40596	5.47543	0.40599	6.21364	0.40681	0.03699	0.40873	0.08733	0.40876	0.19555	0.40855	0.33297	0.40855	0.40794
0.410411	2.80792	0.40342	3.59439	0.40843	4.72308	0.40831	5.53242	0.40837	6.25471	0.40922	0.03719	0.41087	0.08521	0.41108	0.19681	0.41063	0.33153	0.41084	0.41831
0.412914	2.80945	0.40589	3.59464	0.41102	4.75167	0.41072	5.58984	0.41099	6.33876	0.41093	0.03678	0.41346	0.08462	0.41343	0.20439	0.41297	0.33139	0.41322	0.42506
0.415203	2.80945	0.4087	3.62834	0.41325	4.78961	0.41319	5.64661	0.41331	6.41663	0.41325	0.03607	0.41581	0.08888	0.41606	0.20684	0.41578	0.33377	0.41606	0.41553
0.417675	2.80823	0.41096	3.6412	0.41572	4.83481	0.4156	5.69946	0.41566	6.46755	0.41465	0.03555	0.41835	0.08252	0.41825	0.20096	0.41853	0.33658	0.41813	0.43174
0.420269	2.80548	0.41337	3.65213	0.41838	4.86973	0.41819	5.74761	0.41828	6.5625	0.41709	0.03554	0.4207	0.09119	0.42079	0.19686	0.4206	0.33726	0.42085	0.41985
0.422802	2.79999	0.41551	3.67679	0.42063	4.89074	0.42088	5.79401	0.42067	6.60427	0.42024	0.03632	0.42314	0.08198	0.4232	0.20167	0.42289	0.33591	0.42295	0.42214
0.425487	2.79236	0.41844	3.66706	0.42314	4.91368	0.42305	5.84142	0.42302	6.66129	0.42323	0.03737	0.42576	0.09087	0.42573	0.20786	0.42558	0.33505	0.42552	0.43212
0.427684	2.78046	0.421	3.69799	0.42567	4.94762	0.42564	5.88854	0.42561	6.74151	0.4261	0.03833	0.42781	0.08366	0.42805	0.20562	0.42784	0.33645	0.42796	0.41739
0.430034	2.76794	0.42317	3.6756	0.42802	4.97895	0.42799	5.93222	0.4279	6.78336	0.42872	0.03879	0.43061	0.08857	0.43058	0.19904	0.43052	0.33927	0.4301	0.43336
0.432384	2.75452	0.42536	3.70159	0.43052	4.99351	0.43019	5.97066	0.43022	6.86951	0.43138	0.03845	0.43296	0.08711	0.43299	0.19949	0.43284	0.34111	0.43296	0.42395
0.434764	2.74109	0.42796	3.68059	0.43281	4.99943	0.43269	6.0049	0.43284	6.91057	0.43275	0.03769	0.43556	0.08544	0.43541	0.20713	0.43495	0.34048	0.43525	0.41948
0.437358	2.72797	0.43055	3.6894	0.43537	5.01394	0.43556	6.03802	0.43522	6.95356	0.43452	0.0369	0.43791	0.09039	0.43779	0.21076	0.43739	0.33896	0.43782	0.42995
0.439861	2.71271	0.4329	3.68077	0.43776	5.03502	0.43779	6.07128	0.43769	7.0207	0.43614	0.03656	0.44026	0.08333	0.44026	0.20573	0.44029	0.33937	0.44047	0.41509
0.442455	2.69714	0.43525	3.66746	0.44026	5.04528	0.44026	6.10215	0.4401	7.03953	0.43849	0.03687	0.44215	0.09233	0.44273	0.20136	0.4427	0.34207	0.44245	0.42884
0.444744	2.67975	0.43763	3.67144	0.44261	5.04076	0.44239	6.12752	0.44258	7.1051	0.44242	0.03767	0.44517	0.08306	0.44511	0.20579	0.44511	0.34451	0.4449	0.42733
0.447338	2.66022	0.44026	3.63905	0.44502	5.03754	0.44508	6.14745	0.44502	7.15262	0.44529	0.03875	0.44755	0.09171	0.44752	0.21258	0.44758	0.34466	0.44746	0.41888
0.449535	2.63977	0.44273	3.64971	0.44764	5.04457	0.44743	6.16486	0.44746	7.17294	0.44871	0.03936	0.44972	0.08525	0.44984	0.21134	0.44957	0.34327	0.44978	0.43457
0.452037	2.61963	0.44523	3.607	0.44996	5.04855	0.44993	6.18166	0.45011	7.22874	0.45091	0.03946	0.45243	0.08927	0.45225	0.20486	0.45207	0.3427	0.45271	0.42031
0.454265	2.59918	0.44749	3.61218	0.45231	5.03525	0.4524	6.19678	0.45234	7.23223	0.45277	0.03902	0.455	0.08875	0.45506	0.20471	0.455	0.34444	0.45481	0.43199
0.456707	2.58057	0.45008	3.57301	0.45481	5.01312	0.45472	6.20776	0.45472	7.27495	0.45329	0.03823	0.45759	0.08618	0.45747	0.21232	0.45719	0.34734	0.45707	0.43706
0.45927	2.56256	0.45237	3.5612	0.45723	4.99952	0.45723	6.21303	0.45713	7.31088	0.45594	0.03773	0.45967	0.09181	0.45954	0.21692	0.45982	0.34861	0.45982	0.42869
0.461742	2.54425	0.45494	3.53638	0.45973	4.99249	0.45994	6.21455	0.4597	7.31803	0.45863	0.03779	0.46214	0.08439	0.46214	0.21263	0.46205	0.3474	0.46202	0.44539
0.46455	2.52655	0.45735	3.50465	0.46226	4.97506	0.46229	6.21515	0.46208	7.36773	0.46174	0.03848	0.46452	0.09375	0.46458	0.20798	0.46443	0.3461	0.46446	0.43324
0.466899	2.50732	0.45967	3.49513	0.46467	4.94368	0.46461	6.21462	0.46473	7.3672	0.46489	0.03948	0.46702	0.08484	0.46705	0.21198	0.46687	0.34707	0.46693	0.43755
0.469219	2.48627	0.46211	3.44872	0.4672	4.91436	0.46711	6.20973	0.46705	7.37619	0.46769	0.04026	0.46971	0.0932	0.46974	0.21932	0.46946	0.34976	0.46952	0.44749
0.471538	2.46613	0.46489	3.44843	0.4694	4.89645	0.46955	6.19868	0.46962	7.40688	0.47035	0.04054	0.47184	0.08758	0.47193	0.21893	0.47175	0.35182	0.47206	0.4342
0.473857	2.4469	0.46714	3.3963	0.47193	4.87667	0.47178	6.18254	0.47184	7.39764	0.47239	0.04006	0.47465	0.09084	0.47453	0.21237	0.47438	0.35165	0.47416	0.45016
0.476818	2.42981	0.46949	3.39246	0.47453	4.84115	0.47447	6.16408	0.47441	7.43129	0.47416	0.0393	0.47706	0.09139	0.47676	0.21107	0.47645	0.35009	0.47688	0.43927
0.47874	2.41364	0.47193	3.34797	0.47682	4.7982	0.47688	6.1452	0.47691	7.42074	0.47575	0.03863	0.47935	0.08807	0.47932	0.21807	0.47923	0.34992	0.47935	0.43675
0.481395	2.39807	0.47465	3.32886	0.47941	4.76504	0.4792	6.1245	0.47929	7.40836	0.47779	0.0384	0.48185	0.09444	0.48164	0.22313	0.48182	0.35232	0.48152	0.44631
0.483715	2.38281	0.47688	3.30178	0.48173	4.7401	0.48161	6.09883	0.48173	7.41996	0.48054	0.03894	0.48432	0.08669	0.48417	0.21922	0.48436	0.35505	0.48426	0.43097
0.486217	2.36725	0.47941	3.26598	0.48405	4.70641	0.48408	6.06785	0.48405	7.38229	0.48396	0.03985	0.48674	0.09612	0.48661	0.21393	0.48667	0.35552	0.48658	0.44519
0.488658	2.35107	0.4817	3.25647	0.48661	4.66069	0.48671	6.03467	0.48646	7.38708	0.48692	0.04083	0.48918	0.08766	0.48918	0.21704	0.48893	0.354	0.48899	0.44154
0.491283	2.33459	0.48408	3.20939	0.48939	4.61909	0.48909	6.00226	0.48909	7.37645	0.49021	0.04141	0.49177	0.09564	0.49147	0.22435	0.4915	0.35305	0.49137	0.4335
0.493724	2.31964	0.48689	3.21123	0.49171	4.59083	0.49134	5.96984	0.49144	7.33634	0.4926	0.04143	0.49385	0.09092	0.494	0.22456	0.49397	0.35442	0.49379	0.44806
0.495952	2.30469	0.48921	3.1619	0.49394	4.56314	0.49397	5.93477	0.49388	7.33189	0.49382	0.04096	0.49653	0.09349	0.49656	0.21777	0.49635	0.35723	0.4965	0.43386
0.498149	2.29187	0.49153	3.16075	0.4962	4.52196	0.49644	5.8957	0.49632	7.276	0.49464	0.04023	0.49876	0.095	0.49903	0.21518	0.49885	0.359	0.49922	0.44684
0.500743	2.28149	0.49379	3.12198	0.49879	4.47548	0.49861	5.85363	0.49873	7.25682	0.49733	0.03982	0.50123	0.09096	0.50126	0.22121	0.50132	0.35825	0.50111	0.45047
0.503612	2.27112	0.49638	3.10583	0.50141	4.44066	0.50135	5.81213	0.50126	7.23328	0.49998	0.03991	0.50386	0.09797	0.50355	0.22639	0.5034	0.35667	0.50389	0.44277
0.505748	2.26105	0.49885	3.08589	0.50395	4.41577	0.50383	5.77294	0.5037	7.18148	0.5034	0.04056	0.50621	0.08973	0.50596	0.22269	0.50615	0.35708	0.50599	0.45979
0.508281	2.24976	0.50157	3.05468	0.5063	4.38398	0.50618	5.73349	0.50624	7.17215	0.50645	0.04156	0.50868	0.09929	0.50865	0.21676	0.50862	0.35983	0.50886	0.44743
0.510967	2.23663	0.50358	3.05263	0.50853	4.34167	0.50846	5.69118	0.50874	7.11504	0.50944	0.0423	0.51115	0.09103	0.511	0.21897	0.51106	0.3623	0.51097	0.45316
0.513225	2.22504	0.50627	3.01113	0.51088	4.30463	0.51112	5.64668	0.51115	7.06613	0.51164	0.04255	0.51356	0.09847	0.51359	0.22631	0.51353	0.36243	0.51347	0.46254
0.515483	2.21436	0.50865	3.0197	0.51353	4.28208	0.51353	5.60311	0.51341	7.04485	0.5138	0.0421	0.51585	0.09451	0.516	0.22725	0.51557	0.36099	0.51603	0.45054
0.518047	2.20581	0.51124	2.97776	0.51591	4.26108	0.51585	5.5626	0.51582	6.98321	0.51557	0.04136	0.51857	0.09606	0.51829	0.22057	0.51817	0.36037	0.51808	0.46581
0.520427	2.19879	0.51356	2.98309	0.51847	4.2275	0.51829	5.52421	0.51854	6.96716	0.51731	0.04074	0.52043	0.09838	0.52073	0.21705	0.52073	0.36208	0.52073	0.45433
0.522869	2.19177	0.516	2.95255	0.52043	4.18916	0.52043	5.4854	0.52073	6.91319	0.51924	0.04061	0.52256	0.09346	0.52317	0.22241	0.52287	0.36495	0.52256	0.45294
0.525615	2.18536	0.51841	2.94221	0.52287	4.16281	0.52287	5.44502	0.52256	6.85678	0.52168	0.04126	0.52562	0.10099	0.52531	0.22797	0.52531	0.36614	0.52562	0.462
0.527141	2.17773	0.52043	2.93075	0.525	4.14682	0.525	5.40486	0.52562	6.82949	0.52531	0.04223	0.52775	0.09234	0.52775	0.22486	0.52836	0.36486	0.52745	0.44677
0.530498	2.1698	0.52287	2.90482	0.52806	4.12436	0.52806	5.36803	0.52745	6.75659	0.52775	0.04321	0.5305	0.10185	0.5305	0.21858	0.52989	0.36356	0.53019	0.46104
0.532939	2.16187	0.52531	2.9111	0.53019	4.09154	0.53019	5.33462	0.52958	6.72939	0.53019	0.04379	0.53263	0.09382	0.53294	0.22013	0.53263	0.36456	0.53263	0.4557
0.535076	2.15454	0.52806	2.87512	0.53324	4.06399	0.53294	5.30214	0.53263	6.69468	0.53233	0.04382	0.53538	0.10068	0.53569	0.22771	0.53508	0.36727	0.53508	0.44848
0.537822	2.14844	0.5308	2.89009	0.53538	4.05101	0.53538	5.26868	0.53508	6.63095	0.53477	0.04335	0.53721	0.09747	0.53782	0.22987	0.53721	0.36936	0.53721	0.46174
0.539958	2.14417	0.53324	2.85454	0.53782	4.0398	0.53721	5.23474	0.53813	6.60758	0.53691	0.04265	0.53965	0.0982	0.54026	0.2238	0.54026	0.36917	0.54087	0.44751
0.542705	2.1405	0.53538	2.86509	0.53965	4.016	0.53996	5.20282	0.53996	6.53564	0.53996	0.04224	0.54209	0.10129	0.54209	0.21981	0.54271	0.36755	0.54271	0.46099
0.545146	2.13776	0.53721	2.84302	0.54271	3.98709	0.5424	5.17476	0.54271	6.50635	0.5424	0.04232	0.54484	0.09574	0.54423	0.22476	0.54515	0.36735	0.54515	0.4634
0.547283	2.1344	0.53996	2.83811	0.54515	3.96994	0.54484	5.14874	0.54484	6.48019	0.54576	0.04307	0.54789	0.10387	0.54759	0.23085	0.54698	0.3698	0.54759	0.45575
0.549724	2.13043	0.54209	2.8343	0.54728	3.96307	0.54759	5.12184	0.54728	6.42508	0.5482	0.04418	0.55003	0.09502	0.54972	0.22848	0.55003	0.37261	0.55033	0.47272
0.552776	2.12463	0.54484	2.81301	0.55003	3.94977	0.54942	5.09373	0.55003	6.41549	0.54942	0.04506	0.55217	0.10435	0.55217	0.22211	0.55278	0.37319	0.55217	0.45927
0.554912	2.12006	0.54728	2.82487	0.55217	3.92592	0.55217	5.06737	0.55247	6.36222	0.55247	0.04545	0.55491	0.09671	0.55491	0.22299	0.55461	0.37175	0.55491	0.46732
0.557048	2.11578	0.54972	2.79327	0.55461	3.90695	0.55522	5.0449	0.55491	6.32028	0.55461	0.04504	0.55735	0.10285	0.55735	0.23073	0.55735	0.37084	0.55705	0.47578
0.559185	2.11365	0.55186	2.81326	0.55735	3.90238	0.55705	5.02534	0.55735	6.31051	0.55674	0.04432	0.55918	0.10038	0.55979	0.23406	0.55979	0.37221	0.55949	0.46458
0.562236	2.11365	0.55461	2.78325	0.55949	3.89962	0.55949	5.00625	0.55979	6.25994	0.55949	0.04371	0.56224	0.10029	0.56224	0.2288	0.56224	0.37505	0.56224	0.48043
0.564067	2.11334	0.55735	2.79765	0.56224	3.88416	0.56224	4.98592	0.56193	6.25907	0.56254	0.0436	0.56437	0.10442	0.56376	0.22454	0.56468	0.37683	0.56498	0.46855
0.566814	2.11304	0.55918	2.7823	0.56468	3.86315	0.56407	4.96533	0.56468	6.22105	0.56468	0.04419	0.56712	0.09831	0.56712	0.22914	0.56742	0.37615	0.56681	0.46866
0.569561	2.11121	0.56163	2.78102	0.56681	3.85341	0.56712	4.94761	0.56773	6.18408	0.56651	0.04511	0.56926	0.10708	0.56956	0.23581	0.56926	0.37468	0.56926	0.47844
0.572002	2.10876	0.56437	2.78409	0.56956	3.85392	0.56956	4.93336	0.56956	6.17763	0.56987	0.04619	0.572	0.09786	0.5717	0.23421	0.5717	0.37524	0.572	0.46323
0.574749	2.10663	0.56681	2.76608	0.5717	3.84803	0.572	4.91995	0.572	6.12523	0.5717	0.0469	0.57383	0.10697	0.57475	0.22775	0.57414	0.37811	0.57475	0.4792
0.57719	2.1048	0.56987	2.78309	0.57414	3.83126	0.57414	4.90476	0.57414	6.11921	0.57414	0.04709	0.5775	0.09967	0.57627	0.22789	0.57688	0.3807	0.57688	0.47214
0.579021	2.1048	0.57231	2.75463	0.57627	3.81892	0.57658	4.88848	0.57627	6.10648	0.57719	0.04679	0.57902	0.1049	0.57902	0.2356	0.57933	0.38098	0.57902	0.46596
0.581157	2.10602	0.57383	2.77828	0.57933	3.82084	0.57872	4.87381	0.57841	6.06437	0.57933	0.04613	0.58207	0.10324	0.58146	0.23994	0.58146	0.37971	0.58146	0.47855
0.583599	2.10785	0.57688	2.75283	0.58146	3.82466	0.58146	4.86225	0.58177	6.06663	0.58177	0.0457	0.5839	0.10196	0.58451	0.23543	0.5836	0.37928	0.5839	0.46437
0.58665	2.10938	0.57963	2.77024	0.58421	3.81564	0.58421	4.85322	0.58421	6.01964	0.5839	0.04583	0.58635	0.10694	0.58604	0.23091	0.58665	0.38122	0.58635	0.47815
0.589092	2.11029	0.58116	2.76046	0.58696	3.80056	0.58604	4.84365	0.58696	6.01196	0.58635	0.04664	0.5894	0.10009	0.58848	0.23513	0.58848	0.38432	0.58879	0.47921
0.591228	2.1106	0.58451	2.76155	0.58909	3.7963	0.58879	4.83217	0.58848	6.00769	0.58879	0.04776	0.59123	0.10925	0.59092	0.24233	0.59184	0.38573	0.59184	0.47129
0.59428	2.11029	0.58696	2.76956	0.59153	3.80232	0.59123	4.82151	0.59123	5.97648	0.59092	0.04872	0.59428	0.09988	0.59367	0.24172	0.59397	0.38468	0.59428	0.48855
0.596111	2.11029	0.58879	2.7537	0.59397	3.80203	0.59397	4.81415	0.59336	5.99077	0.59367	0.04924	0.59642	0.10876	0.59611	0.23535	0.59611	0.38363	0.59642	0.47457
0.598857	2.1109	0.59184	2.77522	0.59642	3.79059	0.59581	4.8097	0.59611	5.95991	0.59642	0.04899	0.59886	0.10212	0.59886	0.23471	0.59947	0.3849	0.59855	0.48503
0.601604	2.11334	0.59367	2.74952	0.59855	3.78315	0.59886	4.80558	0.59886	5.9375	0.59825	0.04847	0.6016	0.10655	0.60069	0.24222	0.60099	0.38788	0.6013	0.4926
0.60374	2.11731	0.59642	2.77637	0.60099	3.78991	0.6013	4.79976	0.6016	5.94997	0.60099	0.04794	0.60374	0.10591	0.60344	0.24738	0.60344	0.39025	0.60374	0.48317
0.605876	2.12128	0.59886	2.7545	0.60344	3.79883	0.60344	4.79333	0.60344	5.92163	0.60344	0.04783	0.60649	0.10371	0.60618	0.24359	0.60618	0.39038	0.60557	0.49956
0.608013	2.12524	0.60069	2.77373	0.60588	3.79489	0.60588	4.78843	0.60557	5.94325	0.60588	0.04826	0.60862	0.10961	0.60862	0.23887	0.60862	0.38917	0.60893	0.48802
0.610149	2.1283	0.60374	2.76834	0.60862	3.78443	0.60893	4.78657	0.60832	5.92425	0.60893	0.04912	0.61137	0.10212	0.61076	0.24273	0.61137	0.38938	0.61106	0.49033
0.613506	2.1286	0.60588	2.77105	0.61076	3.78448	0.61045	4.7862	0.61076	5.90637	0.61045	0.0502	0.61381	0.11179	0.61351	0.25052	0.61351	0.3922	0.61351	0.50057
0.615642	2.13013	0.60801	2.78345	0.6129	3.79484	0.61381	4.78397	0.61351	5.91902	0.61412	0.05098	0.61564	0.10254	0.61595	0.25095	0.61534	0.39535	0.61595	0.48608
0.618694	2.13257	0.61076	2.76956	0.61625	3.79899	0.61595	4.77989	0.61595	5.88667	0.61595	0.05137	0.61808	0.11137	0.61839	0.24468	0.61839	0.39628	0.61839	0.50291
0.62083	2.13593	0.6132	2.79477	0.619	3.79172	0.61808	4.77678	0.61869	5.8987	0.61839	0.05118	0.62083	0.10575	0.62052	0.24304	0.62083	0.39527	0.62083	0.49437
0.623271	2.14172	0.61625	2.77113	0.62052	3.78806	0.62052	4.77627	0.62083	5.90384	0.62114	0.05063	0.62327	0.10938	0.62266	0.2499	0.62358	0.39487	0.62297	0.49036
0.625408	2.14691	0.61778	2.80044	0.62266	3.79861	0.62266	4.77801	0.62266	5.87995	0.62327	0.05034	0.62602	0.11009	0.62541	0.25549	0.62571	0.39677	0.62541	0.50192
0.628154	2.1524	0.62083	2.78158	0.62571	3.81166	0.62571	4.77961	0.62571	5.89826	0.62541	0.05049	0.62846	0.10713	0.62815	0.25219	0.62815	0.40015	0.62815	0.48788
0.630596	2.15607	0.62297	2.80227	0.62754	3.81196	0.62815	4.77956	0.62846	5.86557	0.62785	0.05145	0.6306	0.11414	0.62968	0.24703	0.6306	0.40243	0.6306	0.50251
0.632732	2.15881	0.62602	2.80058	0.6306	3.80539	0.63029	4.77972	0.63029	5.87359	0.6306	0.0527	0.63304	0.10617	0.63334	0.25022	0.63273	0.40223	0.63304	0.5022
0.635479	2.16187	0.62815	2.80452	0.63334	3.80901	0.63273	4.78254	0.63365	5.88614	0.63304	0.0538	0.63517	0.11638	0.63548	0.25812	0.63548	0.40129	0.63548	0.49478
0.63792	2.16522	0.62999	2.82029	0.63517	3.82301	0.63456	4.78816	0.63548	5.86862	0.63517	0.0545	0.63792	0.1077	0.63823	0.25928	0.63823	0.40242	0.63761	0.51196
0.639751	2.1698	0.63243	2.80766	0.63761	3.83082	0.63761	4.79356	0.63761	5.898	0.63731	0.0545	0.64006	0.11629	0.64067	0.25301	0.63975	0.40583	0.64036	0.49845
0.642803	2.1759	0.63548	2.836	0.63975	3.82688	0.64006	4.79637	0.64006	5.88178	0.64036	0.05421	0.6425	0.11175	0.6428	0.2503	0.64219	0.40895	0.6425	0.51109
0.644634	2.18231	0.63761	2.81417	0.64311	3.82612	0.64311	4.79785	0.64219	5.87524	0.64311	0.05373	0.64524	0.11456	0.64555	0.25642	0.64463	0.40974	0.64524	0.51772
0.64738	2.18842	0.64006	2.84528	0.64524	3.83952	0.64463	4.8004	0.64524	5.89852	0.64524	0.05358	0.64799	0.11662	0.64799	0.26236	0.64738	0.409	0.64799	0.51022
0.649822	2.1936	0.64219	2.82892	0.64738	3.85568	0.64738	4.80574	0.64769	5.88126	0.64738	0.05398	0.64982	0.11269	0.64982	0.25954	0.65013	0.40912	0.65043	0.52795
0.652568	2.19818	0.64494	2.85033	0.65013	3.85915	0.64982	4.81314	0.65013	5.91553	0.64982	0.05495	0.65257	0.12076	0.65226	0.25403	0.65257	0.41166	0.65257	0.51667
0.65501	2.20154	0.64769	2.85136	0.65196	3.8554	0.65226	4.81918	0.65226	5.91073	0.65318	0.05627	0.65531	0.11238	0.65531	0.2565	0.6544	0.41535	0.65409	0.52134
0.657756	2.20581	0.65013	2.8557	0.65501	3.86151	0.65531	4.8229	0.65501	5.90437	0.65501	0.05741	0.65684	0.12301	0.65776	0.26461	0.65745	0.41738	0.65745	0.53253
0.659587	2.20978	0.65226	2.8742	0.65715	3.87804	0.65715	4.82707	0.65776	5.92843	0.65715	0.05802	0.65959	0.11483	0.65959	0.26685	0.66081	0.41701	0.65959	0.52
0.661724	2.21588	0.65531	2.86246	0.65989	3.88855	0.65989	4.83436	0.65898	5.9062	0.65928	0.05791	0.66233	0.12293	0.66264	0.26109	0.66233	0.41674	0.66264	0.53732
0.664165	2.22351	0.65715	2.89328	0.66264	3.88707	0.66233	4.844	0.66203	5.92878	0.66264	0.05746	0.66508	0.1195	0.66508	0.25794	0.66447	0.4188	0.66478	0.52807
0.666912	2.23114	0.65989	2.873	0.66478	3.88836	0.66447	4.85312	0.66508	5.945	0.66447	0.05719	0.66752	0.12134	0.66691	0.26377	0.66783	0.42257	0.66691	0.52635
0.669658	2.23816	0.66233	2.90548	0.66691	3.90384	0.66722	4.8601	0.66691	5.93105	0.66691	0.05739	0.66935	0.12483	0.66966	0.27041	0.66935	0.42573	0.66966	0.53757
0.671794	2.24365	0.66447	2.89073	0.66966	3.92244	0.66905	4.86583	0.66966	5.95886	0.66935	0.0584	0.6721	0.12	0.67179	0.26849	0.67179	0.42665	0.6721	0.52383
0.674846	2.24701	0.66661	2.91237	0.67179	3.92844	0.6721	4.87322	0.6721	5.93593	0.6721	0.05978	0.67424	0.12909	0.67424	0.26297	0.67393	0.42626	0.67454	0.53964
0.676677	2.25098	0.66996	2.91534	0.67454	3.92694	0.67424	4.88357	0.67363	5.95529	0.67485	0.06123	0.67668	0.12039	0.67759	0.26503	0.67668	0.42738	0.67698	0.53824
0.679119	2.25555	0.6724	2.91975	0.67637	3.935	0.67698	4.8946	0.67698	5.97586	0.67698	0.06228	0.67942	0.13114	0.67942	0.27367	0.68003	0.43113	0.67942	0.53183
0.68217	2.26166	0.67454	2.94034	0.67912	3.9536	0.67912	4.90354	0.67973	5.96758	0.67942	0.06285	0.68125	0.12345	0.68217	0.2775	0.68187	0.43521	0.68156	0.54843
0.684001	2.2699	0.67698	2.92921	0.68187	3.96626	0.68156	4.91049	0.68187	6.00377	0.68217	0.06294	0.68431	0.13076	0.68431	0.27293	0.68431	0.43706	0.684	0.53612
0.686443	2.27722	0.67973	2.96163	0.68431	3.96664	0.6837	4.91829	0.68431	5.99548	0.68431	0.06273	0.68644	0.12859	0.68675	0.26991	0.68675	0.43705	0.68736	0.55122
0.689189	2.28455	0.68187	2.94243	0.68675	3.96937	0.68614	4.92875	0.68705	5.99705	0.68675	0.0628	0.68949	0.12931	0.6901	0.27587	0.68949	0.43771	0.68888	0.5573
0.691631	2.28943	0.68431	2.97549	0.68949	3.98614	0.68949	4.94106	0.68949	6.03001	0.68949	0.06339	0.69194	0.13421	0.69163	0.28355	0.69163	0.44076	0.69163	0.55187
0.693767	2.29401	0.68675	2.96211	0.69163	4.00634	0.69133	4.9528	0.69133	6.02112	0.69163	0.06471	0.69407	0.12861	0.69407	0.28288	0.69438	0.44534	0.69377	0.57099
0.696819	2.29828	0.68919	2.98319	0.69438	4.01409	0.69377	4.96213	0.69407	6.06201	0.69438	0.0664	0.6959	0.13862	0.6959	0.27776	0.69682	0.4489	0.69682	0.5605
0.69926	2.30286	0.69133	2.98741	0.69651	4.01403	0.69621	4.97079	0.6959	6.06437	0.69712	0.06791	0.69896	0.12987	0.69926	0.27955	0.69896	0.45001	0.69865	0.56859
0.701091	2.30896	0.69407	2.9911	0.69926	4.02332	0.69865	4.98181	0.69926	6.06454	0.69926	0.06898	0.70109	0.14057	0.7014	0.28872	0.70109	0.45048	0.7014	0.58074
0.704143	2.31567	0.69712	3.01313	0.7014	4.04329	0.7014	4.99527	0.70079	6.09401	0.7014	0.06934	0.70323	0.13369	0.70353	0.29416	0.70414	0.45308	0.70353	0.57098
0.706584	2.32269	0.69865	3.00162	0.70384	4.05761	0.70414	5.00855	0.70384	6.0771	0.70353	0.06942	0.70597	0.14017	0.70597	0.29092	0.70628	0.45803	0.70658	0.58973
0.708721	2.33002	0.7014	3.03506	0.70689	4.05947	0.70628	5.01986	0.70628	6.11014	0.70658	0.06961	0.70903	0.13954	0.70842	0.28816	0.70811	0.46272	0.70903	0.58117
0.711162	2.33582	0.70353	3.01608	0.70842	4.0632	0.70903	5.02998	0.70872	6.13438	0.70903	0.07022	0.71086	0.13933	0.71086	0.2943	0.71055	0.46515	0.71086	0.58287
0.712993	2.34039	0.70628	3.04972	0.71116	4.08092	0.71177	5.04119	0.71147	6.1254	0.71086	0.07148	0.71299	0.14585	0.7133	0.30306	0.7133	0.46616	0.7133	0.59556
0.716045	2.34406	0.70872	3.03724	0.7136	4.10232	0.7133	5.05485	0.7133	6.1567	0.71391	0.07311	0.71635	0.13967	0.71635	0.30384	0.71666	0.46818	0.71574	0.58341
0.719097	2.34772	0.71116	3.05808	0.71604	4.11128	0.71543	5.06934	0.71574	6.14092	0.71574	0.07499	0.71879	0.15068	0.71788	0.29932	0.71788	0.47269	0.71971	0.60171
0.720928	2.35199	0.71299	3.06269	0.71818	4.11199	0.71849	5.08157	0.71818	6.16429	0.71849	0.07661	0.72093	0.14218	0.72184	0.30097	0.72093	0.47844	0.72062	0.60042
0.722759	2.35779	0.71604	3.06519	0.72062	4.12158	0.72062	5.09107	0.72154	6.18801	0.72062	0.07778	0.72306	0.15302	0.72367	0.3106	0.72306	0.48252	0.72306	0.59668
0.725505	2.3645	0.71849	3.08755	0.72306	4.1418	0.72306	5.10097	0.72306	6.18373	0.72306	0.0785	0.72612	0.14763	0.72581	0.31753	0.7252	0.48425	0.72551	0.61442
0.727947	2.37122	0.72123	3.07537	0.72581	4.15646	0.72551	5.11401	0.72612	6.22707	0.72581	0.07896	0.72825	0.15355	0.72856	0.31566	0.72825	0.48618	0.72856	0.60453
0.731304	2.37762	0.72276	3.10907	0.72856	4.15834	0.72825	5.12911	0.72825	6.2228	0.72825	0.07966	0.73039	0.15498	0.73069	0.3134	0.73069	0.49059	0.731	0.62273
0.733135	2.3819	0.72581	3.08944	0.73069	4.16162	0.73069	5.14361	0.73069	6.2275	0.73039	0.08097	0.73344	0.15408	0.73313	0.31996	0.73252	0.49684	0.73313	0.62998
0.735271	2.38434	0.72795	3.12201	0.73283	4.17882	0.73252	5.15577	0.73375	6.265	0.73283	0.08309	0.73588	0.16251	0.73588	0.33009	0.73588	0.50163	0.73527	0.62723
0.738018	2.38708	0.731	3.10907	0.73588	4.20013	0.73558	5.16634	0.73527	6.26064	0.73436	0.08559	0.73802	0.15971	0.73802	0.33199	0.73863	0.50478	0.73802	0.64954
0.740154	2.39044	0.73313	3.12823	0.73771	4.20924	0.73771	5.17858	0.73771	6.30519	0.73802	0.08794	0.74046	0.17548	0.74046	0.32886	0.74015	0.50887	0.74046	0.64131
0.7429	2.39502	0.73527	3.13277	0.74015	4.20986	0.74046	5.19337	0.74046	6.30973	0.74046	0.08998	0.7426	0.17096	0.7426	0.33364	0.7429	0.51764	0.74321	0.65448
0.745342	2.40112	0.73771	3.13405	0.74321	4.21907	0.74321	5.20826	0.7426	6.31252	0.74321	0.09138	0.74504	0.18382	0.74504	0.34981	0.74534	0.53202	0.74565	0.66848
0.748088	2.40631	0.74015	3.15617	0.74534	4.23911	0.74565	5.22057	0.74504	6.3453	0.74565	0.09255	0.74778	0.18112	0.74778	0.36594	0.74809	0.5485	0.74778	0.663
0.750225	2.4118	0.7429	3.14285	0.74809	4.25374	0.74778	5.23079	0.74717	6.33135	0.74717	0.09363	0.74931	0.18588	0.75053	0.37229	0.74992	0.56225	0.75022	0.68505
0.752971	2.41516	0.74504	3.17636	0.75053	4.25536	0.75022	5.24162	0.75022	6.36422	0.75053	0.09516	0.75297	0.18726	0.75297	0.37298	0.75297	0.57068	0.75328	0.67931
0.755413	2.41791	0.74717	3.15601	0.75236	4.25575	0.75267	5.2548	0.75267	6.38872	0.75297	0.09733	0.7548	0.18216	0.75572	0.37756	0.75511	0.57298	0.75572	0.68603
0.758159	2.42004	0.74992	3.18803	0.75511	4.27258	0.75541	5.26675	0.75541	6.38402	0.75511	0.10019	0.75755	0.18726	0.75816	0.38174	0.75755	0.5704	0.75755	0.70255
0.760295	2.42249	0.75267	3.17426	0.75724	4.29985	0.75724	5.28197	0.75755	6.41915	0.75724	0.10337	0.75969	0.17452	0.75969	0.37429	0.7603	0.5621	0.75999	0.71088
0.761821	2.42554	0.7548	3.19191	0.75969	4.32008	0.7603	5.30269	0.7606	6.40233	0.75938	0.10644	0.76274	0.1798	0.76243	0.35521	0.76274	0.54555	0.76274	0.7457
0.765483	2.4295	0.75724	3.19548	0.76243	4.33054	0.76243	5.32752	0.76243	6.42578	0.76213	0.11143	0.76396	0.16442	0.76487	0.33588	0.76457	0.51978	0.76487	0.74132
0.767009	2.43408	0.75969	3.19513	0.76487	4.33873	0.76518	5.34803	0.76518	6.45272	0.76518	0.11396	0.76731	0.16497	0.76731	0.32132	0.76762	0.48718	0.76762	0.71702
0.770061	2.43896	0.76243	3.21665	0.76762	4.33585	0.76701	5.34762	0.76731	6.45098	0.76731	0.11333	0.77006	0.15208	0.77037	0.30262	0.76945	0.45114	0.77006	0.68926
0.771892	2.44293	0.76518	3.20198	0.76976	4.29519	0.76915	5.30575	0.77006	6.52475	0.77037	0.10979	0.77189	0.14437	0.7722	0.27208	0.77281	0.41263	0.7725	0.61354
0.770061	2.33246	0.76701	3.25316	0.77189	4.20153	0.7722	5.20672	0.7725	6.4236	0.77189	0.10383	0.77006	0.13664	0.77037	0.23688	0.77006	0.36979	0.76945	0.54905
0.767925	2.26105	0.76945	3.2153	0.76976	4.07425	0.76915	5.04631	0.76976	6.18129	0.76976	0.09636	0.76762	0.12049	0.76731	0.20795	0.76731	0.32151	0.76762	0.45931
0.765178	2.20367	0.77159	3.18204	0.76701	3.93607	0.76731	4.85329	0.76701	5.89364	0.76701	0.08758	0.76518	0.11746	0.76457	0.18297	0.76487	0.26972	0.76518	0.35519
0.762432	2.15454	0.77006	3.06144	0.76487	3.79605	0.76457	4.65467	0.76487	5.64776	0.76457	0.07825	0.76243	0.09627	0.76274	0.15125	0.76213	0.21779	0.76274	0.27804
0.760295	2.11182	0.76701	2.94974	0.76274	3.65196	0.76243	4.46926	0.76274	5.48043	0.76274	0.06907	0.75969	0.09451	0.75969	0.11211	0.7603	0.16841	0.75969	0.17944
0.757549	2.07489	0.76426	2.83122	0.7603	3.51579	0.75999	4.30655	0.75999	5.29699	0.75969	0.06146	0.75755	0.07376	0.75785	0.077	0.75724	0.12142	0.75755	0.12512
0.754497	2.04041	0.76274	2.75308	0.75724	3.40816	0.75724	4.16917	0.75785	5.12718	0.75724	0.05709	0.75572	0.06861	0.75541	0.0525	0.75511	0.07516	0.75541	0.09653
0.752666	2.00867	0.7603	2.70387	0.7548	3.33031	0.75511	4.05456	0.75511	5.00214	0.75572	0.05194	0.75236	0.05366	0.75236	0.03087	0.75328	0.0302	0.75236	0.05442
0.75053	1.97693	0.75724	2.62412	0.75297	3.26058	0.75267	3.95464	0.75267	4.83982	0.75267	0.04732	0.74992	0.04277	0.75053	0.00404	0.75022	-0.00965	0.75022	0.04202
0.748088	1.94672	0.75541	2.59732	0.75022	3.18351	0.75083	3.86024	0.75053	4.73546	0.75022	0.04354	0.74748	0.03639	0.74748	-0.02155	0.74778	-0.03938	0.74778	0.00478
0.745342	1.91772	0.75267	2.51998	0.74778	3.10804	0.74778	3.77178	0.74778	4.62823	0.74778	0.04078	0.74534	0.02063	0.74534	-0.03302	0.74504	-0.05916	0.74565	-0.0159
0.741985	1.89026	0.74992	2.49898	0.74504	3.05052	0.74534	3.6865	0.74534	4.49977	0.74534	0.03863	0.7426	0.02177	0.7426	-0.03299	0.74321	-0.07246	0.7429	-0.02673
0.740459	1.86554	0.74778	2.43503	0.7429	3.0019	0.7429	3.60494	0.74321	4.41764	0.74321	0.03643	0.73985	0.00545	0.74046	-0.0351	0.74046	-0.08284	0.74015	-0.06045
0.738018	1.84235	0.74504	2.40537	0.74046	2.94505	0.74046	3.52972	0.74076	4.29066	0.74076	0.03398	0.73832	0.01047	0.73802	-0.04455	0.73832	-0.09165	0.73771	-0.06148
0.735576	1.82129	0.7429	2.36385	0.73802	2.88199	0.73802	3.46091	0.73771	4.20844	0.73771	0.03094	0.73558	-0.000259361	0.73588	-0.05303	0.73558	-0.09844	0.73588	-0.08611
0.73283	1.80084	0.74015	2.32022	0.73527	2.82943	0.73558	3.39516	0.73497	4.132	0.73588	0.02776	0.73313	0.00482	0.73313	-0.05424	0.73252	-0.10369	0.73283	-0.10541
0.730999	1.78101	0.73802	2.30062	0.73313	2.79044	0.73313	3.32965	0.73313	4.03029	0.73344	0.0248	0.73039	0.000108122	0.73039	-0.05415	0.73069	-0.11004	0.73069	-0.10853
0.728252	1.76056	0.73588	2.24604	0.73008	2.74888	0.73039	3.2651	0.73039	3.9784	0.731	0.02244	0.72825	-0.00394	0.72795	-0.06229	0.72825	-0.11836	0.72886	-0.13577
0.725811	1.73889	0.73283	2.24108	0.72795	2.69579	0.72825	3.20398	0.72795	3.88425	0.72795	0.0208	0.72581	-0.00184	0.72612	-0.07408	0.72581	-0.12816	0.72551	-0.13455
0.723369	1.71844	0.731	2.18273	0.72612	2.64428	0.72581	3.14772	0.72551	3.80286	0.72612	0.01973	0.72337	-0.01197	0.72337	-0.07843	0.72367	-0.137	0.72276	-0.14706
0.720928	1.69922	0.72825	2.17882	0.72276	2.60818	0.72306	3.09536	0.72337	3.75303	0.72337	0.01891	0.72123	-0.00514	0.72093	-0.07572	0.72032	-0.1431	0.72093	-0.16583
0.718486	1.68152	0.72612	2.12978	0.72093	2.57917	0.72093	3.04358	0.72062	3.66437	0.72093	0.01788	0.71879	-0.01772	0.71879	-0.07714	0.71849	-0.14731	0.71879	-0.15993
0.71574	1.66718	0.72398	2.11381	0.71849	2.5404	0.71818	2.99089	0.71879	3.62874	0.71849	0.01644	0.71574	-0.01089	0.71574	-0.08681	0.71604	-0.1524	0.71604	-0.18386
0.713298	1.65222	0.72062	2.08429	0.71574	2.49369	0.71574	2.93943	0.71604	3.55573	0.71635	0.01452	0.7136	-0.02032	0.7133	-0.0952	0.7136	-0.15968	0.71391	-0.18167
0.711467	1.63757	0.71849	2.05238	0.7133	2.45588	0.7133	2.89211	0.7133	3.48291	0.71421	0.01229	0.71147	-0.01831	0.71086	-0.0945	0.71116	-0.16735	0.71177	-0.18476
0.708721	1.6214	0.71574	2.04311	0.71116	2.43058	0.71086	2.8485	0.71116	3.44162	0.71147	0.01033	0.70872	-0.02105	0.70842	-0.09173	0.70872	-0.17263	0.70872	-0.20139
0.70689	1.60431	0.71391	1.99849	0.70872	2.40203	0.70842	2.80579	0.70903	3.3557	0.70872	0.00891	0.70567	-0.02564	0.70597	-0.09696	0.70628	-0.17526	0.70567	-0.19286
0.704143	1.58844	0.71177	2.00217	0.70628	2.36105	0.70597	2.76211	0.70567	3.31785	0.70597	0.00833	0.70384	-0.02135	0.70384	-0.10673	0.70353	-0.17806	0.70414	-0.21268
0.701091	1.57288	0.70903	1.95154	0.70323	2.32055	0.70384	2.71829	0.70414	3.27156	0.70384	0.0081	0.7014	-0.03134	0.70079	-0.10981	0.70109	-0.18298	0.7017	-0.21659
0.69865	1.55945	0.70628	1.95517	0.7014	2.29472	0.7014	2.67685	0.70109	3.19864	0.70079	0.00783	0.69896	-0.02316	0.69865	-0.10538	0.69926	-0.18926	0.69896	-0.21373
0.696819	1.54694	0.70353	1.91302	0.69926	2.27577	0.69896	2.63929	0.69865	3.16791	0.69865	0.00713	0.69651	-0.03452	0.69682	-0.10428	0.69651	-0.19446	0.69621	-0.23426
0.694683	1.53503	0.7014	1.90441	0.69651	2.24681	0.69621	2.60341	0.69651	3.08905	0.69621	0.00582	0.69468	-0.02731	0.69438	-0.11178	0.69438	-0.19703	0.69407	-0.22424
0.691631	1.52344	0.69865	1.88115	0.69438	2.20928	0.69407	2.56632	0.69438	3.05004	0.69438	0.00416	0.69194	-0.03472	0.69163	-0.11902	0.69133	-0.19833	0.69163	-0.24065
0.688884	1.51123	0.69651	1.85547	0.69133	2.17986	0.69163	2.52803	0.69163	3.01456	0.69072	0.00246	0.68919	-0.03303	0.68949	-0.11748	0.68919	-0.2013	0.68888	-0.24957
0.687053	1.49841	0.69407	1.85124	0.68919	2.16258	0.68858	2.49119	0.68919	2.95041	0.68949	0.00113	0.68736	-0.03355	0.68675	-0.11316	0.68705	-0.20658	0.68644	-0.24511
0.684917	1.48468	0.69194	1.81193	0.68675	2.14183	0.68736	2.45757	0.68644	2.93452	0.68705	0.000375174	0.68431	-0.03876	0.68461	-0.11661	0.68431	-0.21169	0.684	-0.26546
0.681865	1.47125	0.68888	1.82071	0.684	2.1081	0.6837	2.42636	0.68461	2.87324	0.68431	0.00020126	0.68187	-0.03268	0.68187	-0.12556	0.68156	-0.21434	0.68156	-0.25633
0.679729	1.45905	0.68614	1.77521	0.68156	2.07404	0.68217	2.39506	0.68156	2.8227	0.68156	0.000320001	0.67942	-0.04267	0.67851	-0.12861	0.67942	-0.21516	0.67942	-0.26431
0.676372	1.44806	0.6837	1.78393	0.67881	2.05409	0.67881	2.36198	0.67942	2.80202	0.67973	0.00027086	0.67668	-0.03352	0.67668	-0.12373	0.67729	-0.21661	0.67729	-0.2775
0.674236	1.43921	0.68156	1.74584	0.67698	2.04103	0.67698	2.32869	0.67698	2.74202	0.67668	-0.000258567	0.67454	-0.04385	0.67454	-0.12139	0.67393	-0.22027	0.67485	-0.26722
0.6721	1.43036	0.67912	1.74164	0.67454	2.01796	0.67485	2.29815	0.67454	2.73278	0.67424	-0.00148	0.67179	-0.03697	0.67179	-0.12783	0.6721	-0.22519	0.6724	-0.28601
0.669963	1.42029	0.67668	1.72164	0.67179	1.98586	0.67149	2.27091	0.67179	2.68493	0.6721	-0.00301	0.66935	-0.04268	0.66935	-0.13486	0.66996	-0.22855	0.66996	-0.27763
0.667217	1.41022	0.67454	1.70018	0.66996	1.96136	0.66966	2.24386	0.66966	2.63619	0.66996	-0.00436	0.66691	-0.04207	0.66661	-0.13324	0.66661	-0.22918	0.66691	-0.27781
0.664165	1.39801	0.67179	1.69935	0.66661	1.94892	0.66661	2.21492	0.66691	2.61842	0.66691	-0.00516	0.66478	-0.04069	0.66508	-0.12797	0.66478	-0.22943	0.66539	-0.28951
0.662029	1.38702	0.66905	1.66376	0.66417	1.93316	0.66447	2.18489	0.66478	2.55418	0.66508	-0.00518	0.66264	-0.04681	0.66203	-0.13009	0.66264	-0.23187	0.66203	-0.27615
0.660198	1.37604	0.66722	1.67569	0.66203	1.90418	0.66172	2.15613	0.66203	2.53684	0.66203	-0.00479	0.65989	-0.0395	0.65989	-0.13854	0.6602	-0.23618	0.65989	-0.29212
0.657146	1.36688	0.66447	1.63298	0.6602	1.87425	0.6602	2.13038	0.6602	2.51057	0.65989	-0.00443	0.65715	-0.04976	0.65745	-0.14204	0.65837	-0.2398	0.65715	-0.29006
0.65501	1.35895	0.66233	1.64488	0.65776	1.85816	0.65745	2.1065	0.65745	2.4564	0.65745	-0.00455	0.65531	-0.04029	0.65501	-0.13718	0.65501	-0.24101	0.65501	-0.28356
0.652568	1.35101	0.65959	1.60893	0.65501	1.84921	0.65501	2.0812	0.6547	2.44341	0.6547	-0.00514	0.65226	-0.04993	0.65226	-0.13387	0.65287	-0.24066	0.65287	-0.29937
0.649822	1.34308	0.65715	1.60878	0.65257	1.83045	0.65257	2.0538	0.65226	2.38103	0.65226	-0.00621	0.65043	-0.04392	0.65074	-0.13939	0.64952	-0.24146	0.64982	-0.28697
0.648296	1.33484	0.65501	1.59129	0.64982	1.80238	0.65013	2.02691	0.64952	2.35831	0.65043	-0.00749	0.64769	-0.04828	0.64769	-0.14636	0.64738	-0.24475	0.64769	-0.30175
0.645244	1.32538	0.65226	1.57354	0.64799	1.78156	0.64708	2.00338	0.64738	2.33887	0.64769	-0.00847	0.64524	-0.04908	0.64555	-0.14493	0.64555	-0.24872	0.64524	-0.30659
0.642192	1.31561	0.64982	1.57481	0.64524	1.77282	0.64524	1.98228	0.64494	2.2902	0.64524	-0.00895	0.6425	-0.0462	0.6428	-0.13907	0.6425	-0.2506	0.6425	-0.30026
0.640056	1.30585	0.64738	1.542	0.64189	1.76097	0.6428	1.96091	0.64219	2.28801	0.6428	-0.00882	0.64036	-0.05341	0.64006	-0.14005	0.64067	-0.25013	0.64006	-0.31869
0.63792	1.297	0.64463	1.5556	0.64006	1.73564	0.64067	1.93761	0.64036	2.23948	0.64067	-0.0083	0.63853	-0.04525	0.63761	-0.14811	0.63761	-0.24994	0.63792	-0.30713
0.635173	1.28906	0.6428	1.51515	0.63823	1.7088	0.63792	1.91303	0.63731	2.20268	0.63792	-0.00798	0.63487	-0.05584	0.63487	-0.1522	0.63517	-0.25206	0.63487	-0.31529
0.632732	1.28326	0.64067	1.52929	0.63517	1.69549	0.63548	1.89015	0.63548	2.19593	0.63517	-0.00821	0.63273	-0.04671	0.63273	-0.14766	0.63304	-0.25568	0.63304	-0.32564
0.630901	1.27747	0.63792	1.4951	0.63334	1.68954	0.63304	1.87039	0.63273	2.14858	0.63273	-0.00916	0.6306	-0.05562	0.6306	-0.14371	0.6306	-0.25841	0.6309	-0.315
0.627544	1.27045	0.63578	1.49795	0.63029	1.67395	0.62999	1.85154	0.62999	2.15076	0.6306	-0.01033	0.62754	-0.05084	0.62754	-0.14851	0.62815	-0.25864	0.62785	-0.33205
0.625408	1.26343	0.63334	1.4822	0.62754	1.64883	0.62785	1.83066	0.62846	2.11457	0.62815	-0.0114	0.62571	-0.0538	0.62602	-0.15564	0.62541	-0.25767	0.62541	-0.32107
0.622966	1.25427	0.63029	1.46749	0.62571	1.63062	0.62541	1.80788	0.62541	2.07665	0.62571	-0.01199	0.62297	-0.0558	0.62297	-0.15473	0.62297	-0.25848	0.62297	-0.32116
0.621135	1.24603	0.62754	1.4701	0.62297	1.62462	0.62327	1.78596	0.62236	2.07008	0.62358	-0.01191	0.62083	-0.05155	0.62052	-0.14862	0.62022	-0.26177	0.62083	-0.33147
0.618999	1.2381	0.62541	1.43947	0.62022	1.61579	0.62022	1.76682	0.62083	2.01657	0.62114	-0.01148	0.61869	-0.05978	0.61839	-0.14874	0.61839	-0.26496	0.61869	-0.31676
0.615947	1.23138	0.62327	1.45469	0.619	1.5934	0.61869	1.74962	0.61839	2.0097	0.61869	-0.01092	0.61564	-0.05082	0.61564	-0.15652	0.61564	-0.2658	0.61595	-0.33234
0.613811	1.22589	0.62052	1.4159	0.61564	1.56903	0.61595	1.73194	0.61595	1.99354	0.61625	-0.01071	0.61351	-0.06146	0.61351	-0.1613	0.61351	-0.26494	0.6132	-0.32669
0.610454	1.2207	0.619	1.43235	0.6132	1.55798	0.6132	1.71201	0.61381	1.94945	0.61259	-0.01101	0.61076	-0.05275	0.61106	-0.1573	0.61076	-0.26476	0.61076	-0.32012
0.608623	1.21521	0.61564	1.3992	0.61076	1.55453	0.61106	1.69175	0.61045	1.94496	0.61167	-0.01182	0.60832	-0.06052	0.60862	-0.15302	0.60801	-0.26685	0.60862	-0.33379
0.606182	1.20941	0.61381	1.40456	0.60832	1.54164	0.60801	1.67392	0.60893	1.89136	0.60893	-0.0129	0.60588	-0.05692	0.60649	-0.15733	0.60588	-0.27025	0.60588	-0.32037
0.60374	1.20331	0.61137	1.38967	0.60649	1.5189	0.60618	1.6585	0.60588	1.87809	0.60618	-0.01377	0.60374	-0.05815	0.60374	-0.16479	0.60313	-0.27217	0.60313	-0.33433
0.601604	1.19537	0.60862	1.37804	0.60374	1.50272	0.60405	1.64277	0.60344	1.86731	0.60374	-0.01414	0.60099	-0.06151	0.60099	-0.16458	0.60099	-0.27143	0.60099	-0.33687
0.598857	1.18805	0.60588	1.38176	0.60099	1.49879	0.60069	1.62496	0.60099	1.82599	0.60069	-0.01384	0.59855	-0.05582	0.59916	-0.15837	0.59886	-0.27032	0.59855	-0.32951
0.596111	1.18073	0.60344	1.3535	0.59886	1.4923	0.59855	1.60577	0.59855	1.83191	0.59886	-0.01316	0.59611	-0.06477	0.59642	-0.15755	0.59642	-0.2715	0.59611	-0.34688
0.593975	1.17523	0.60069	1.36951	0.59642	1.47213	0.59611	1.58768	0.59642	1.79135	0.59642	-0.01269	0.59397	-0.05525	0.59367	-0.16481	0.59397	-0.27461	0.59367	-0.33359
0.591533	1.17188	0.59825	1.33199	0.59397	1.44947	0.59367	1.57235	0.59428	1.76314	0.59367	-0.01263	0.59153	-0.06548	0.59123	-0.16997	0.59153	-0.27714	0.59123	-0.34266
0.588481	1.16821	0.59581	1.34982	0.59153	1.43987	0.59153	1.55838	0.59092	1.76332	0.59123	-0.01337	0.58879	-0.05728	0.58879	-0.16622	0.58879	-0.27732	0.5897	-0.35107
0.58665	1.16364	0.59367	1.31772	0.58879	1.4381	0.58879	1.54271	0.58879	1.72384	0.5894	-0.01443	0.58696	-0.06368	0.58635	-0.16132	0.58696	-0.27595	0.58665	-0.34062
0.583904	1.15784	0.59123	1.32571	0.58604	1.42717	0.58665	1.52466	0.58635	1.73295	0.58726	-0.01545	0.58421	-0.0612	0.58421	-0.16482	0.5839	-0.27576	0.58421	-0.35666
0.581462	1.15143	0.58818	1.31173	0.5839	1.40626	0.58451	1.50727	0.5839	1.70378	0.58421	-0.01606	0.58146	-0.06063	0.58177	-0.17227	0.58116	-0.27808	0.58146	-0.3449
0.579021	1.14502	0.58665	1.30236	0.58085	1.3917	0.58146	1.49291	0.58146	1.67208	0.58177	-0.01609	0.57902	-0.06521	0.57902	-0.17249	0.57933	-0.28108	0.57902	-0.34594
0.57719	1.13892	0.58451	1.30628	0.57933	1.38961	0.57872	1.48049	0.57872	1.67177	0.57933	-0.01567	0.57658	-0.05818	0.57658	-0.1659	0.57688	-0.28202	0.57627	-0.35592
0.574749	1.13403	0.58177	1.27959	0.57688	1.3854	0.57658	1.46757	0.57627	1.62551	0.57719	-0.015	0.57414	-0.06759	0.57414	-0.1637	0.57444	-0.28062	0.57444	-0.34097
0.571697	1.12976	0.57902	1.29615	0.57414	1.36745	0.57383	1.45245	0.57383	1.62544	0.57444	-0.01464	0.57139	-0.0576	0.57139	-0.16993	0.57231	-0.27953	0.572	-0.35736
0.569255	1.1264	0.57658	1.25988	0.572	1.34646	0.572	1.43598	0.57231	1.61436	0.5717	-0.01481	0.57017	-0.06714	0.56956	-0.17506	0.56956	-0.2808	0.56926	-0.34928
0.567119	1.12274	0.57414	1.27951	0.56956	1.3381	0.56956	1.42142	0.56956	1.57577	0.56956	-0.01551	0.56773	-0.05969	0.56742	-0.17138	0.56681	-0.28365	0.56712	-0.34372
0.564983	1.11908	0.5717	1.24802	0.56681	1.33771	0.56712	1.40974	0.56681	1.57765	0.56681	-0.01655	0.56437	-0.06463	0.56376	-0.16577	0.56468	-0.28568	0.56498	-0.3558
0.562236	1.1142	0.56926	1.25807	0.56437	1.32833	0.56468	1.39835	0.56468	1.53012	0.56407	-0.0174	0.56193	-0.06357	0.56193	-0.16831	0.56254	-0.28526	0.56224	-0.34159
0.55949	1.10809	0.56712	1.24409	0.56254	1.30874	0.56193	1.38448	0.56224	1.52125	0.56224	-0.01769	0.55949	-0.06134	0.55979	-0.17559	0.55979	-0.28363	0.55918	-0.35538
0.557048	1.10199	0.56437	1.23699	0.55918	1.29523	0.55949	1.36861	0.55979	1.51565	0.55949	-0.01725	0.55705	-0.06713	0.55735	-0.17627	0.55705	-0.28379	0.55705	-0.35535
0.554607	1.09711	0.56224	1.24092	0.55705	1.29441	0.55705	1.35352	0.55766	1.47986	0.55735	-0.0165	0.55491	-0.05886	0.5543	-0.16956	0.55461	-0.28645	0.55522	-0.34689
0.552776	1.09283	0.55979	1.21604	0.55491	1.29187	0.55522	1.34099	0.55491	1.49118	0.55461	-0.01585	0.55156	-0.06882	0.55217	-0.16637	0.55217	-0.28906	0.55186	-0.3635
0.549419	1.09009	0.55735	1.23285	0.55247	1.27559	0.55186	1.33031	0.55217	1.45616	0.55247	-0.01573	0.55003	-0.05886	0.54972	-0.17191	0.54972	-0.28939	0.55003	-0.34902
0.546978	1.08704	0.5543	1.19758	0.54972	1.25573	0.55033	1.31873	0.54972	1.4322	0.55003	-0.01639	0.54759	-0.06799	0.54789	-0.17728	0.54728	-0.28798	0.54759	-0.35965
0.545146	1.08398	0.55186	1.21841	0.54698	1.24817	0.54759	1.3046	0.54759	1.43662	0.54728	-0.01738	0.54484	-0.06182	0.54515	-0.17393	0.54545	-0.28722	0.54454	-0.36626
0.542705	1.07971	0.54942	1.18713	0.54454	1.24874	0.54454	1.28992	0.54484	1.40133	0.54484	-0.01841	0.5424	-0.06539	0.54271	-0.16781	0.54271	-0.2887	0.54209	-0.35678
0.540264	1.07513	0.54759	1.19924	0.5424	1.24053	0.54271	1.27763	0.54209	1.41538	0.54179	-0.01896	0.53965	-0.06621	0.53996	-0.16953	0.53935	-0.29149	0.54026	-0.373
0.538127	1.07025	0.54484	1.18468	0.53996	1.22191	0.53965	1.26765	0.54026	1.38995	0.53935	-0.01904	0.53721	-0.06242	0.53782	-0.17687	0.53752	-0.29289	0.53752	-0.36076
0.535076	1.06506	0.5424	1.17937	0.53782	1.2089	0.53813	1.25726	0.53721	1.36246	0.53843	-0.01858	0.53538	-0.06971	0.53538	-0.17838	0.53569	-0.29167	0.53477	-0.36342
0.532634	1.05988	0.53965	1.18289	0.53538	1.20865	0.53538	1.24467	0.53538	1.36615	0.53538	-0.01786	0.53294	-0.06077	0.53263	-0.17201	0.53294	-0.29011	0.53294	-0.37349
0.530193	1.05621	0.53813	1.15957	0.53233	1.20715	0.53263	1.23052	0.53294	1.32299	0.53355	-0.01744	0.53019	-0.07125	0.52989	-0.16819	0.5305	-0.29082	0.53019	-0.35846
0.528057	1.05408	0.53508	1.17606	0.53019	1.19186	0.53019	1.21716	0.53019	1.32621	0.53019	-0.01745	0.52745	-0.06181	0.52775	-0.1732	0.52775	-0.29342	0.52836	-0.37439
0.52531	1.05194	0.53294	1.14166	0.52775	1.17232	0.52775	1.20636	0.52836	1.31806	0.52806	-0.01812	0.52623	-0.07016	0.52592	-0.17889	0.52592	-0.29546	0.525	-0.36402
0.523174	1.04889	0.52989	1.163	0.52653	1.16455	0.52531	1.19651	0.525	1.28273	0.525	-0.01911	0.52317	-0.0654	0.52256	-0.17603	0.52348	-0.29519	0.52317	-0.35984
0.520732	1.04462	0.52775	1.13145	0.52317	1.16501	0.52348	1.18473	0.52317	1.28718	0.52317	-0.01983	0.51951	-0.06748	0.52012	-0.16956	0.52073	-0.29342	0.52073	-0.37006
0.51826	1.03912	0.52562	1.14467	0.52043	1.15701	0.52012	1.17065	0.52043	1.24081	0.52003	-0.02008	0.51844	-0.06974	0.51835	-0.17053	0.51854	-0.29283	0.5185	-0.35472
0.516033	1.03394	0.52317	1.12947	0.51838	1.13828	0.51835	1.15684	0.51829	1.23519	0.51817	-0.01962	0.51606	-0.06458	0.51619	-0.17788	0.51625	-0.29478	0.51606	-0.36858
0.513408	1.02875	0.52012	1.12555	0.51576	1.12479	0.51609	1.14532	0.51619	1.23194	0.51615	-0.01893	0.51356	-0.07304	0.51384	-0.18033	0.51356	-0.29742	0.51374	-0.36613
0.510875	1.02448	0.51854	1.1279	0.51353	1.1242	0.51344	1.13524	0.51359	1.1972	0.51442	-0.01829	0.51115	-0.06341	0.5113	-0.17451	0.511	-0.29801	0.51146	-0.35739
0.508556	1.02112	0.51612	1.1057	0.51109	1.12284	0.511	1.12425	0.51121	1.20956	0.51237	-0.01811	0.50862	-0.07385	0.50856	-0.17028	0.50898	-0.29626	0.50871	-0.37256
0.506084	1.01807	0.51368	1.12069	0.50849	1.10775	0.50846	1.11081	0.50877	1.1745	0.50959	-0.01868	0.50636	-0.06498	0.50633	-0.17487	0.50651	-0.29483	0.50651	-0.35798
0.503734	1.01471	0.51127	1.08645	0.50642	1.08778	0.50621	1.0962	0.50599	1.15329	0.50639	-0.01954	0.50367	-0.07212	0.50383	-0.18091	0.50395	-0.29573	0.50413	-0.37015
0.501262	1.01105	0.50883	1.10731	0.5038	1.07901	0.50401	1.08333	0.50383	1.15752	0.5034	-0.02048	0.50145	-0.06862	0.50148	-0.17863	0.50148	-0.29819	0.50154	-0.3743
0.499004	1.00616	0.50627	1.07506	0.50145	1.0786	0.50138	1.07276	0.50135	1.12209	0.49995	-0.021	0.49873	-0.06877	0.49903	-0.17199	0.49888	-0.29983	0.49888	-0.36589
0.496379	0.99976	0.50361	1.0884	0.49885	1.06989	0.49888	1.06168	0.49888	1.13448	0.49763	-0.02098	0.49668	-0.07241	0.49656	-0.17225	0.49675	-0.29906	0.49675	-0.38218
0.493816	0.99274	0.50129	1.07118	0.49659	1.05005	0.49647	1.04772	0.49638	1.10877	0.49662	-0.02048	0.49409	-0.06574	0.49409	-0.17959	0.49418	-0.29717	0.49427	-0.36937
0.491497	0.98694	0.49885	1.067	0.49421	1.03475	0.49397	1.03177	0.49409	1.08088	0.49452	-0.01974	0.49168	-0.07495	0.49195	-0.18295	0.49174	-0.2971	0.49159	-0.37366
0.488964	0.98206	0.49632	1.06727	0.49147	1.03224	0.4915	1.01619	0.49147	1.08307	0.4929	-0.01928	0.48906	-0.06478	0.48921	-0.1777	0.48909	-0.29949	0.48948	-0.38295
0.486522	0.97778	0.494	1.04443	0.48906	1.02926	0.48912	1.00251	0.48906	1.03777	0.48988	-0.0193	0.48661	-0.07469	0.48658	-0.17307	0.48661	-0.30182	0.48683	-0.36953
0.484172	0.9729	0.49165	1.05778	0.48652	1.01229	0.48683	0.98989	0.48671	1.0398	0.48701	-0.01991	0.48439	-0.06646	0.48411	-0.17716	0.48451	-0.30185	0.48469	-0.38475
0.481884	0.96771	0.48915	1.02232	0.48423	0.98949	0.4842	0.97511	0.48436	1.02766	0.4842	-0.02089	0.48176	-0.07204	0.48167	-0.18357	0.48198	-0.30018	0.48198	-0.37309
0.47929	0.9613	0.48661	1.04152	0.48173	0.97719	0.48182	0.95712	0.4817	0.98842	0.48088	-0.02163	0.47953	-0.07013	0.47956	-0.182	0.47959	-0.29917	0.47938	-0.37054
0.476757	0.95398	0.48432	1.00673	0.47975	0.97327	0.47959	0.93839	0.47938	0.98744	0.47844	-0.02185	0.47685	-0.06847	0.477	-0.17527	0.47697	-0.30043	0.47715	-0.37974
0.474407	0.94574	0.48185	1.01869	0.47697	0.9612	0.47679	0.92172	0.47694	0.93719	0.47657	-0.02135	0.47453	-0.07365	0.47465	-0.17478	0.47453	-0.303	0.47462	-0.36405
0.471843	0.93658	0.47926	0.99746	0.47438	0.93754	0.47447	0.90651	0.47441	0.92643	0.47468	-0.02053	0.47197	-0.06563	0.47218	-0.18186	0.47187	-0.30412	0.47227	-0.37778
0.469493	0.92804	0.47697	0.99133	0.47197	0.91754	0.47193	0.89003	0.47193	0.91629	0.47261	-0.01978	0.46916	-0.07534	0.47004	-0.1859	0.46965	-0.3026	0.46962	-0.37327
0.466991	0.91949	0.4745	0.98669	0.46962	0.91001	0.46949	0.87064	0.46958	0.87476	0.47068	-0.01954	0.46727	-0.0651	0.46733	-0.18123	0.4672	-0.30076	0.46733	-0.36474
0.46458	0.91278	0.47209	0.96093	0.4669	0.9022	0.46693	0.84916	0.46717	0.87955	0.46809	-0.0201	0.46443	-0.07426	0.46476	-0.17635	0.46467	-0.30122	0.46489	-0.37802
0.4622	0.90454	0.4698	0.96983	0.46446	0.88021	0.46485	0.82814	0.46473	0.83481	0.46495	-0.02106	0.46223	-0.06732	0.46229	-0.18002	0.46235	-0.3036	0.46226	-0.36343
0.459941	0.89539	0.46696	0.93111	0.46211	0.85174	0.46241	0.80922	0.46226	0.80477	0.46177	-0.02203	0.45973	-0.07132	0.45997	-0.18683	0.45991	-0.30538	0.45997	-0.376
0.457012	0.8844	0.46467	0.9465	0.45988	0.83332	0.45979	0.79032	0.45973	0.79815	0.45854	-0.0226	0.45747	-0.07126	0.45753	-0.18599	0.45741	-0.30483	0.45777	-0.37855
0.454906	0.87219	0.46232	0.90711	0.45759	0.82365	0.45723	0.7685	0.45738	0.7548	0.45631	-0.02257	0.45484	-0.06778	0.45518	-0.17927	0.45503	-0.30269	0.45503	-0.37031
0.45219	0.85938	0.45982	0.91498	0.45515	0.80622	0.45484	0.74302	0.45497	0.75813	0.45472	-0.02202	0.45268	-0.07443	0.45246	-0.17796	0.45243	-0.30175	0.4528	-0.38682
0.449871	0.84534	0.4575	0.88613	0.45225	0.7766	0.45234	0.71632	0.4525	0.72164	0.4532	-0.02122	0.45021	-0.06544	0.45005	-0.18465	0.44996	-0.30336	0.45011	-0.37343
0.447399	0.8316	0.45488	0.87558	0.45011	0.74968	0.44996	0.69017	0.45002	0.67955	0.45109	-0.02069	0.4477	-0.07571	0.4477	-0.18917	0.4478	-0.30569	0.44786	-0.37992
0.444835	0.81787	0.45246	0.86522	0.44755	0.73452	0.44758	0.66402	0.44743	0.66715	0.44844	-0.02068	0.44517	-0.06578	0.44517	-0.18489	0.44526	-0.30596	0.44545	-0.38823
0.442729	0.80444	0.44999	0.83589	0.44514	0.71887	0.44514	0.63573	0.44493	0.60449	0.44529	-0.0213	0.44279	-0.07432	0.44279	-0.17961	0.44288	-0.30386	0.44282	-0.37605
0.440197	0.78979	0.44758	0.83941	0.44294	0.68839	0.44291	0.60384	0.44249	0.5924	0.44282	-0.02225	0.44047	-0.06886	0.44026	-0.18267	0.44038	-0.30204	0.44053	-0.39127
0.437908	0.77423	0.44502	0.79519	0.44001	0.64985	0.4402	0.56989	0.44047	0.56257	0.43934	-0.02299	0.43782	-0.07131	0.43809	-0.18956	0.43788	-0.30262	0.43794	-0.37895
0.435283	0.75653	0.44261	0.80286	0.43794	0.62009	0.43763	0.53677	0.43766	0.50566	0.43702	-0.02318	0.43559	-0.07303	0.43556	-0.18921	0.43553	-0.30479	0.4358	-0.37754
0.433025	0.73761	0.44026	0.7547	0.43531	0.59862	0.43516	0.50428	0.43525	0.48493	0.43516	-0.02257	0.43281	-0.06811	0.43312	-0.18221	0.43315	-0.30621	0.43327	-0.3861
0.430309	0.71838	0.43766	0.75512	0.43287	0.56942	0.43284	0.46989	0.43293	0.41464	0.43312	-0.02169	0.43052	-0.07622	0.43049	-0.17971	0.4308	-0.30521	0.43074	-0.36991
0.42802	0.69672	0.4351	0.7174	0.43052	0.52747	0.43034	0.43161	0.43046	0.38351	0.43147	-0.02093	0.42826	-0.06656	0.42826	-0.18554	0.42805	-0.30302	0.42826	-0.3843
0.425426	0.67444	0.43293	0.69778	0.42808	0.48734	0.42805	0.39025	0.42796	0.35137	0.429	-0.02068	0.42567	-0.07705	0.42601	-0.1901	0.42573	-0.30263	0.42582	-0.37718
0.423015	0.65277	0.4304	0.67489	0.42561	0.45917	0.42555	0.34805	0.42564	0.28672	0.42594	-0.02128	0.42332	-0.0678	0.42326	-0.18594	0.42317	-0.30477	0.42338	-0.36968
0.420665	0.63049	0.42808	0.63472	0.42308	0.43132	0.42302	0.30651	0.42302	0.2679	0.42335	-0.02226	0.42042	-0.07535	0.42067	-0.18003	0.42054	-0.30687	0.42094	-0.38186
0.418163	0.60669	0.42533	0.62481	0.4207	0.38904	0.42042	0.26455	0.42076	0.19685	0.42018	-0.02324	0.41847	-0.07141	0.41844	-0.18226	0.41838	-0.30669	0.41825	-0.36717
0.416027	0.58136	0.42326	0.56992	0.41819	0.33815	0.41819	0.21936	0.41828	0.14376	0.41722	-0.02374	0.416	-0.07184	0.41603	-0.18908	0.41584	-0.30479	0.41603	-0.38
0.413524	0.55511	0.42057	0.56744	0.416	0.29545	0.41584	0.17029	0.4159	0.11274	0.41456	-0.02364	0.41362	-0.0752	0.41352	-0.18927	0.41365	-0.30354	0.41343	-0.38117
0.410991	0.52582	0.41828	0.50836	0.41337	0.26143	0.41365	0.12022	0.41343	0.0411	0.41346	-0.02303	0.41096	-0.06864	0.41102	-0.18225	0.41105	-0.30457	0.41102	-0.37265
0.408336	0.49591	0.41578	0.49809	0.41093	0.21995	0.41102	0.07131	0.4112	0.01644	0.41142	-0.02211	0.40861	-0.07772	0.4084	-0.17891	0.40828	-0.30697	0.40867	-0.38885
0.405864	0.46539	0.41325	0.44765	0.40858	0.16541	0.40849	0.02239	0.40855	-0.05078	0.40962	-0.02163	0.40617	-0.06744	0.40614	-0.18413	0.40596	-0.30796	0.40608	-0.37412
0.403484	0.43549	0.41099	0.41728	0.40617	0.11208	0.40599	-0.02886	0.40611	-0.11948	0.40705	-0.02159	0.40391	-0.07749	0.40376	-0.18897	0.40382	-0.30627	0.40385	-0.38231
0.401256	0.40558	0.40843	0.38213	0.40358	0.07103	0.40364	-0.08378	0.40361	-0.15994	0.40406	-0.02222	0.40083	-0.06897	0.40132	-0.18523	0.40141	-0.3042	0.40123	-0.38942
0.39851	0.37415	0.40605	0.33231	0.40107	0.03136	0.40116	-0.14147	0.4012	-0.24877	0.40083	-0.02321	0.39866	-0.07477	0.39878	-0.17901	0.39888	-0.30442	0.39872	-0.37816
0.39616	0.34149	0.40351	0.31214	0.39854	-0.02235	0.39888	-0.19896	0.39872	-0.28648	0.39781	-0.02387	0.39643	-0.07241	0.39631	-0.18059	0.3964	-0.30661	0.3965	-0.39321
0.393749	0.30762	0.4012	0.2481	0.39634	-0.08504	0.3964	-0.25525	0.3965	-0.34668	0.39573	-0.02403	0.39378	-0.07082	0.39393	-0.18747	0.39393	-0.30828	0.39384	-0.38059
0.391429	0.27283	0.3986	0.23558	0.39384	-0.13971	0.3939	-0.31268	0.3939	-0.43103	0.39354	-0.02351	0.39149	-0.07556	0.39164	-0.18838	0.39152	-0.30756	0.3917	-0.38072
0.389049	0.23529	0.39625	0.16669	0.3914	-0.18501	0.39155	-0.37386	0.39167	-0.47952	0.39183	-0.02269	0.38896	-0.06749	0.38911	-0.18163	0.38942	-0.30524	0.38926	-0.38994
0.386547	0.19989	0.39378	0.14692	0.38899	-0.237	0.38902	-0.43824	0.38896	-0.57489	0.38996	-0.02198	0.38655	-0.07717	0.38694	-0.17771	0.38642	-0.30401	0.38664	-0.37424
0.384166	0.16473	0.39167	0.08652	0.38664	-0.30229	0.38646	-0.50299	0.38667	-0.63164	0.38749	-0.02183	0.38423	-0.06674	0.38407	-0.18246	0.38435	-0.30527	0.38426	-0.38919
0.381481	0.1275	0.38911	0.04747	0.38407	-0.36665	0.38414	-0.56652	0.3842	-0.69187	0.38472	-0.02244	0.38169	-0.07603	0.38182	-0.18756	0.38166	-0.3073	0.38176	-0.38004
0.379375	0.09091	0.38649	0.00289	0.38182	-0.41831	0.38179	-0.62973	0.38157	-0.78209	0.38176	-0.02332	0.37938	-0.06874	0.37962	-0.18417	0.37919	-0.30735	0.37928	-0.37349
0.376903	0.05331	0.38441	-0.05545	0.37928	-0.46741	0.3795	-0.69498	0.37925	-0.82515	0.37858	-0.02422	0.3766	-0.07296	0.3769	-0.17754	0.37699	-0.30506	0.37699	-0.38411
0.374279	0.01526	0.38157	-0.08427	0.37684	-0.52991	0.37678	-0.76366	0.37687	-0.92148	0.3755	-0.02462	0.37428	-0.07264	0.37428	-0.17837	0.37449	-0.30304	0.37437	-0.36904
0.37202	-0.02411	0.37913	-0.15603	0.37468	-0.6015	0.37437	-0.83372	0.37425	-0.99891	0.37315	-0.02434	0.37184	-0.06926	0.37181	-0.18517	0.37217	-0.30337	0.37214	-0.38138
0.369426	-0.06406	0.37706	-0.17541	0.37199	-0.66502	0.37187	-0.90235	0.37214	-1.05402	0.37175	-0.02364	0.36967	-0.07581	0.36952	-0.18677	0.36958	-0.30533	0.36976	-0.38029
0.366832	-0.10522	0.3744	-0.25161	0.36961	-0.7184	0.36958	-0.96981	0.36955	-1.14771	0.37007	-0.02282	0.36647	-0.06677	0.36717	-0.18035	0.36698	-0.30656	0.3672	-0.37113
0.36433	-0.14703	0.37208	-0.27691	0.36711	-0.77767	0.36711	-1.03886	0.3672	-1.19531	0.36787	-0.02243	0.36476	-0.07709	0.36439	-0.17593	0.36476	-0.30539	0.36473	-0.38637
0.362072	-0.18954	0.36949	-0.34522	0.3647	-0.85011	0.36467	-1.11093	0.36485	-1.28561	0.36561	-0.02254	0.36229	-0.06693	0.36216	-0.18022	0.36195	-0.30299	0.36235	-0.37128
0.359722	-0.22791	0.36692	-0.38958	0.36247	-0.92173	0.36219	-1.18505	0.36241	-1.3732	0.36247	-0.02321	0.35978	-0.07556	0.35987	-0.1856	0.35984	-0.30236	0.35987	-0.3812
0.357677	-0.26859	0.36464	-0.44101	0.35984	-0.97988	0.35984	-1.25881	0.35987	-1.43334	0.35936	-0.02416	0.35731	-0.06992	0.35734	-0.18266	0.35737	-0.30426	0.35768	-0.38667
0.35551	-0.30692	0.36229	-0.50422	0.35759	-1.03434	0.35731	-1.33083	0.35725	-1.54254	0.35606	-0.02475	0.35478	-0.07246	0.3549	-0.17578	0.35478	-0.30616	0.35481	-0.37666
0.352062	-0.34607	0.35975	-0.53833	0.35484	-1.10146	0.35499	-1.40268	0.35499	-1.59794	0.35386	-0.02487	0.35231	-0.07405	0.35237	-0.17594	0.35249	-0.30577	0.35261	-0.39194
0.350078	-0.38757	0.35722	-0.61433	0.35267	-1.1778	0.35264	-1.47716	0.35243	-1.67528	0.35237	-0.02439	0.35005	-0.0691	0.35005	-0.18276	0.35002	-0.30362	0.35008	-0.37908
0.347332	-0.43091	0.35478	-0.63801	0.35011	-1.246	0.35008	-1.55442	0.35044	-1.77598	0.35032	-0.02359	0.34751	-0.07723	0.34773	-0.18522	0.34773	-0.30212	0.34782	-0.38086
0.345195	-0.47272	0.35243	-0.71881	0.34755	-1.30346	0.34779	-1.63142	0.34779	-1.84073	0.34831	-0.02301	0.34492	-0.06745	0.34516	-0.17941	0.3451	-0.30289	0.34526	-0.38998
0.342693	-0.51514	0.35005	-0.74642	0.34501	-1.36614	0.3452	-1.7059	0.34535	-1.95334	0.34587	-0.02292	0.34251	-0.07789	0.34278	-0.17474	0.34211	-0.30506	0.34272	-0.3746
0.340282	-0.55603	0.34736	-0.81892	0.3426	-1.4419	0.34288	-1.77921	0.343	-2.02298	0.34312	-0.02358	0.34013	-0.0685	0.34028	-0.1787	0.3401	-0.30586	0.34016	-0.3892
0.337657	-0.59662	0.3452	-0.8632	0.34034	-1.51698	0.34034	-1.85379	0.34056	-2.09715	0.34007	-0.02445	0.33781	-0.07586	0.33778	-0.18444	0.33781	-0.304	0.33784	-0.3784
0.335338	-0.6366	0.34275	-0.91723	0.3379	-1.57817	0.33796	-1.931	0.33793	-2.19986	0.3372	-0.0252	0.33543	-0.07177	0.33537	-0.18213	0.33546	-0.3017	0.33558	-0.37326
0.332988	-0.67688	0.3405	-0.97996	0.33546	-1.63463	0.33558	-2.00959	0.33543	-2.25452	0.33427	-0.02551	0.33268	-0.07207	0.33296	-0.17523	0.33311	-0.30161	0.33323	-0.3823
0.330242	-0.71533	0.33787	-1.01571	0.33308	-1.70314	0.33299	-2.08637	0.3332	-2.36357	0.33189	-0.02498	0.33055	-0.07533	0.33049	-0.17489	0.33042	-0.30351	0.33039	-0.36646
0.328258	-0.75531	0.33528	-1.09193	0.33061	-1.78084	0.33067	-2.16067	0.33061	-2.45023	0.33052	-0.02412	0.32795	-0.06856	0.32817	-0.18174	0.32823	-0.30491	0.3282	-0.3792
0.325389	-0.79559	0.33277	-1.11668	0.32807	-1.85038	0.32823	-2.23537	0.32826	-2.51608	0.32865	-0.02325	0.32566	-0.07757	0.32569	-0.18506	0.32566	-0.30401	0.32582	-0.37632
0.323253	-0.83588	0.33064	-1.19824	0.32582	-1.90849	0.32585	-2.31297	0.32566	-2.61815	0.32673	-0.02285	0.32313	-0.0671	0.32307	-0.17991	0.32334	-0.30157	0.32319	-0.36704
0.320568	-0.87494	0.32804	-1.22522	0.32319	-1.9711	0.32353	-2.3925	0.32338	-2.67339	0.32423	-0.02314	0.3206	-0.07705	0.32057	-0.17509	0.32081	-0.30022	0.32103	-0.38144
0.318187	-0.91125	0.32557	-1.29799	0.32084	-2.04671	0.32087	-2.47113	0.3209	-2.77214	0.32078	-0.02385	0.31843	-0.06842	0.31807	-0.17876	0.31849	-0.30137	0.31834	-0.36647
0.315898	-0.94757	0.3231	-1.3392	0.31849	-2.12182	0.31834	-2.54735	0.31855	-2.86545	0.31767	-0.02483	0.31572	-0.07418	0.31575	-0.1849	0.31584	-0.30332	0.31602	-0.37758
0.313121	-0.98206	0.32084	-1.39226	0.31614	-2.18265	0.31602	-2.62219	0.31608	-2.93338	0.31437	-0.02533	0.31343	-0.07181	0.31358	-0.18323	0.31343	-0.30332	0.3134	-0.38129
0.311016	-1.01563	0.31834	-1.45137	0.31367	-2.23772	0.31358	-2.69845	0.31327	-3.04989	0.31227	-0.02527	0.31086	-0.07002	0.31135	-0.17632	0.31117	-0.30093	0.31095	-0.37218
0.308696	-1.04889	0.31587	-1.48515	0.31105	-2.30399	0.31123	-2.7772	0.31086	-3.11013	0.31071	-0.02469	0.3086	-0.07487	0.30848	-0.17531	0.30864	-0.29878	0.30876	-0.38785
0.306133	-1.08215	0.31327	-1.5577	0.30873	-2.37919	0.30885	-2.85612	0.30851	-3.19358	0.30885	-0.02373	0.30607	-0.06656	0.30598	-0.18189	0.30619	-0.29897	0.30595	-0.37455
0.303539	-1.11511	0.31102	-1.57895	0.30632	-2.44594	0.3061	-2.93243	0.30577	-3.29618	0.30711	-0.02312	0.30366	-0.07621	0.30345	-0.18565	0.30351	-0.30078	0.30366	-0.37787
0.301281	-1.14655	0.30876	-1.65629	0.30375	-2.50036	0.30369	-3.00605	0.30369	-3.36249	0.30436	-0.02302	0.30137	-0.06566	0.30119	-0.18084	0.30125	-0.30183	0.30134	-0.38665
0.298839	-1.17615	0.30635	-1.67729	0.30131	-2.55825	0.30119	-3.07967	0.30122	-3.47498	0.30149	-0.02359	0.29853	-0.07482	0.29869	-0.17564	0.29881	-0.30048	0.29866	-0.37275
0.296093	-1.203	0.30381	-1.74529	0.29896	-2.62877	0.29896	-3.15481	0.29866	-3.54432	0.29869	-0.02447	0.29655	-0.0676	0.2964	-0.17883	0.29606	-0.29787	0.29649	-0.38708
0.293895	-1.22681	0.30122	-1.77781	0.29658	-2.69886	0.29637	-3.23036	0.2964	-3.61879	0.29545	-0.02512	0.2939	-0.07164	0.29362	-0.1852	0.29399	-0.297	0.29383	-0.37505
0.29121	-1.24969	0.29878	-1.82412	0.29402	-2.75437	0.29365	-3.30398	0.29377	-3.72091	0.29301	-0.02528	0.29148	-0.07143	0.2917	-0.18412	0.29139	-0.29868	0.29136	-0.37175
0.289043	-1.27045	0.2964	-1.87276	0.2917	-2.80335	0.2913	-3.37437	0.29121	-3.77443	0.29118	-0.02469	0.28871	-0.0678	0.28904	-0.17708	0.28874	-0.30042	0.28917	-0.38014
0.286541	-1.2912	0.29396	-1.89827	0.28917	-2.86286	0.2891	-3.4437	0.2891	-3.88237	0.2891	-0.02385	0.28645	-0.07443	0.28636	-0.17519	0.2866	-0.29991	0.28654	-0.36389
0.284404	-1.31012	0.29151	-1.96019	0.28688	-2.93112	0.28654	-3.51487	0.28654	-3.96414	0.28718	-0.02315	0.28404	-0.06525	0.28425	-0.18122	0.28413	-0.29761	0.28425	-0.37667
0.281749	-1.32751	0.28904	-1.97176	0.28395	-2.99057	0.2841	-3.5872	0.28401	-4.02677	0.28514	-0.02287	0.28135	-0.07559	0.28187	-0.18521	0.28175	-0.29587	0.28172	-0.37175
0.279399	-1.34277	0.28678	-2.03808	0.28166	-3.03676	0.2816	-3.65761	0.28157	-4.124	0.28266	-0.02338	0.27916	-0.06549	0.27928	-0.1806	0.27937	-0.29638	0.27909	-0.36277
0.276866	-1.35498	0.28425	-2.04604	0.27928	-3.0851	0.27909	-3.72436	0.27922	-4.17376	0.27922	-0.02422	0.27656	-0.07399	0.27674	-0.17496	0.27677	-0.29829	0.27687	-0.37554
0.274364	-1.36444	0.28181	-2.10128	0.27656	-3.14508	0.27681	-3.7884	0.27671	-4.26587	0.27623	-0.02516	0.27436	-0.06849	0.27418	-0.17753	0.27415	-0.29888	0.27418	-0.36062
0.271831	-1.36963	0.27937	-2.11743	0.27443	-3.20382	0.27436	-3.85224	0.27433	-4.35124	0.27305	-0.02561	0.2718	-0.0707	0.27204	-0.18392	0.27183	-0.29685	0.27189	-0.37233
0.269634	-1.37299	0.27677	-2.14927	0.27192	-3.24675	0.27211	-3.91725	0.27183	-4.40935	0.27079	-0.02538	0.26976	-0.07247	0.26954	-0.18326	0.2696	-0.29438	0.26963	-0.37451
0.267253	-1.37512	0.27458	-2.17968	0.26942	-3.28143	0.26921	-3.98161	0.26951	-4.51245	0.26927	-0.02465	0.26689	-0.06729	0.26695	-0.17606	0.26713	-0.29414	0.2671	-0.36554
0.264598	-1.37604	0.27211	-2.18904	0.26704	-3.32504	0.26704	-4.04223	0.26707	-4.55933	0.26738	-0.02376	0.26445	-0.07548	0.26457	-0.17324	0.26457	-0.2959	0.26469	-0.38113
0.262523	-1.37573	0.26976	-2.23159	0.26451	-3.37631	0.26451	-4.09864	0.26466	-4.63214	0.26557	-0.02329	0.2624	-0.06565	0.2621	-0.17858	0.26222	-0.29717	0.26231	-0.3674
0.259685	-1.37299	0.26713	-2.22405	0.26213	-3.418	0.26194	-4.1539	0.26216	-4.7202	0.26298	-0.02335	0.25959	-0.07602	0.25978	-0.18269	0.25981	-0.29614	0.25993	-0.37277
0.257366	-1.3678	0.26478	-2.26964	0.25965	-3.44532	0.25956	-4.21029	0.25969	-4.77271	0.25996	-0.02389	0.25724	-0.06669	0.25703	-0.17826	0.25721	-0.29351	0.25724	-0.38058
0.255016	-1.35986	0.26231	-2.25513	0.25712	-3.47378	0.25718	-4.26625	0.2573	-4.86936	0.25676	-0.02475	0.25502	-0.07377	0.25477	-0.17218	0.25468	-0.29193	0.25477	-0.36755
0.252239	-1.34949	0.25987	-2.28866	0.25483	-3.51315	0.25468	-4.31899	0.2548	-4.92412	0.25358	-0.02529	0.25239	-0.06988	0.25227	-0.17414	0.2526	-0.29285	0.25251	-0.38173
0.250072	-1.33636	0.25743	-2.27969	0.25233	-3.55077	0.25239	-4.36695	0.25224	-4.98136	0.25141	-0.02538	0.24986	-0.06978	0.2498	-0.18057	0.24989	-0.29462	0.24995	-0.36915
0.247417	-1.32141	0.25489	-2.28901	0.24958	-3.57169	0.24992	-4.41113	0.24986	-5.06179	0.24989	-0.02487	0.24754	-0.07314	0.24742	-0.18047	0.24757	-0.29446	0.24742	-0.3669
0.245159	-1.30524	0.25257	-2.29254	0.24754	-3.58291	0.24742	-4.45477	0.24742	-5.09384	0.24751	-0.02408	0.24485	-0.06607	0.24491	-0.17335	0.24516	-0.29188	0.24522	-0.37515
0.242778	-1.28906	0.24992	-2.27793	0.24495	-3.60148	0.24491	-4.49861	0.24498	-5.18003	0.24589	-0.02349	0.24232	-0.07506	0.24299	-0.1699	0.24269	-0.28947	0.2426	-0.35868
0.240032	-1.2738	0.24772	-2.29293	0.24269	-3.6264	0.24256	-4.53954	0.2425	-5.23873	0.24345	-0.0234	0.24025	-0.06453	0.24	-0.17479	0.24028	-0.28938	0.24021	-0.37193
0.23756	-1.2558	0.24513	-2.26012	0.23994	-3.64057	0.24034	-4.5745	0.24012	-5.27597	0.24049	-0.02392	0.23759	-0.07431	0.23759	-0.17919	0.2375	-0.29094	0.23777	-0.36462
0.235485	-1.23718	0.2429	-2.27882	0.23793	-3.63926	0.23759	-4.60404	0.23765	-5.34502	0.23771	-0.02466	0.23521	-0.06587	0.23558	-0.17513	0.23509	-0.29185	0.23533	-0.35627
0.232952	-1.21613	0.24046	-2.23721	0.23555	-3.63789	0.23524	-4.63106	0.23521	-5.36647	0.23448	-0.02528	0.23283	-0.0712	0.23298	-0.16875	0.23298	-0.29038	0.23286	-0.3678
0.230419	-1.19415	0.23783	-2.24512	0.23289	-3.64646	0.23271	-4.65731	0.23283	-5.42637	0.23179	-0.02548	0.23045	-0.06918	0.23027	-0.17008	0.23027	-0.28763	0.23042	-0.35292
0.227947	-1.17157	0.23506	-2.20815	0.23036	-3.65249	0.2303	-4.68159	0.23039	-5.47764	0.22959	-0.02496	0.22813	-0.06704	0.22761	-0.1765	0.22831	-0.28657	0.22816	-0.36454
0.225444	-1.14899	0.23298	-2.19371	0.22752	-3.64114	0.22822	-4.70087	0.22789	-5.50101	0.22773	-0.02412	0.22557	-0.0721	0.22563	-0.17698	0.22541	-0.28802	0.2256	-0.36523
0.223278	-1.1264	0.23051	-2.17048	0.22541	-3.61932	0.22551	-4.71363	0.22547	-5.5678	0.22599	-0.02327	0.22294	-0.06361	0.22309	-0.17003	0.22291	-0.28953	0.22313	-0.35597
0.220714	-1.10504	0.22807	-2.1337	0.22297	-3.60418	0.22306	-4.72201	0.22306	-5.57591	0.22395	-0.02286	0.22016	-0.07319	0.22065	-0.166	0.2209	-0.28883	0.22074	-0.37115
0.218181	-1.0849	0.22575	-2.12449	0.22078	-3.59497	0.22056	-4.72889	0.22053	-5.60643	0.22178	-0.02319	0.21833	-0.06262	0.21803	-0.17039	0.21827	-0.28633	0.21806	-0.3564
0.21577	-1.06415	0.22325	-2.07161	0.21809	-3.57499	0.21827	-4.73391	0.21827	-5.65133	0.21821	-0.02394	0.21577	-0.07155	0.21574	-0.17492	0.21589	-0.28443	0.21568	-0.36347
0.213298	-1.0437	0.22078	-2.07007	0.21571	-3.53973	0.2158	-4.73393	0.21565	-5.6597	0.21534	-0.0248	0.21336	-0.06459	0.21357	-0.17111	0.21339	-0.28476	0.21336	-0.37009
0.210765	-1.02234	0.21846	-2.01041	0.21318	-3.50475	0.21318	-4.72711	0.21327	-5.70722	0.21211	-0.02526	0.21055	-0.06836	0.21101	-0.16433	0.21073	-0.28654	0.21083	-0.35808
0.208416	-0.99976	0.21592	-2.00312	0.21089	-3.48017	0.21095	-4.71429	0.21086	-5.70958	0.20961	-0.02516	0.20832	-0.06838	0.20835	-0.16495	0.20851	-0.28703	0.20875	-0.37201
0.206066	-0.97809	0.21336	-1.95031	0.20835	-3.45379	0.2082	-4.69814	0.20832	-5.71211	0.20839	-0.02456	0.20588	-0.06448	0.20588	-0.17122	0.20591	-0.28486	0.20597	-0.3593
0.203655	-0.95673	0.21092	-1.92569	0.20579	-3.41116	0.20628	-4.68039	0.20591	-5.73809	0.20634	-0.02364	0.20362	-0.07142	0.20359	-0.17223	0.20387	-0.28218	0.20375	-0.35851
0.201305	-0.93719	0.20866	-1.89007	0.20353	-3.35951	0.20372	-4.65903	0.2035	-5.71307	0.20454	-0.02304	0.20088	-0.06211	0.20112	-0.16551	0.20115	-0.2817	0.20121	-0.36718
0.198711	-0.91888	0.20628	-1.84726	0.20103	-3.31601	0.20121	-4.63092	0.20118	-5.73792	0.20204	-0.02294	0.19877	-0.07233	0.19853	-0.16104	0.19859	-0.28324	0.19859	-0.35097
0.196361	-0.90118	0.20359	-1.82973	0.1988	-3.28013	0.19856	-4.59594	0.19871	-5.73216	0.19892	-0.02341	0.19639	-0.06235	0.19639	-0.16506	0.19627	-0.28436	0.19636	-0.36486
0.193828	-0.88379	0.20106	-1.77381	0.1963	-3.23561	0.19612	-4.5576	0.19636	-5.70504	0.19603	-0.02425	0.19371	-0.07045	0.19386	-0.16988	0.19377	-0.2832	0.19392	-0.35558
0.191387	-0.867	0.19853	-1.76844	0.19398	-3.17834	0.19401	-4.51834	0.19368	-5.70522	0.19307	-0.02482	0.1913	-0.06521	0.19145	-0.16656	0.19148	-0.28045	0.19148	-0.34812
0.18864	-0.84961	0.19654	-1.70762	0.19139	-3.12393	0.19136	-4.47737	0.19133	-5.65813	0.1905	-0.02496	0.18873	-0.06703	0.18888	-0.15972	0.18901	-0.27868	0.18907	-0.3583
0.186565	-0.83099	0.19389	-1.70117	0.18888	-3.08233	0.18904	-4.43227	0.18901	-5.64645	0.18864	-0.02442	0.18653	-0.06896	0.1865	-0.15997	0.18669	-0.27938	0.18641	-0.34296
0.184093	-0.81329	0.19142	-1.64866	0.18644	-3.0415	0.18656	-4.38138	0.18663	-5.62465	0.18669	-0.02358	0.18397	-0.06338	0.18406	-0.16647	0.18385	-0.28099	0.184	-0.35441
0.181316	-0.79651	0.18888	-1.62859	0.18391	-2.98723	0.18379	-4.32629	0.18415	-5.57364	0.18467	-0.02287	0.1815	-0.07156	0.18165	-0.1684	0.18174	-0.28072	0.18165	-0.35346
0.179149	-0.78125	0.18653	-1.59449	0.18156	-2.92676	0.18174	-4.27081	0.18147	-5.56091	0.18248	-0.02258	0.17939	-0.06153	0.17912	-0.16239	0.17927	-0.27807	0.17927	-0.34367
0.17683	-0.76782	0.18391	-1.5584	0.17906	-2.87696	0.17906	-4.21624	0.17912	-5.49151	0.17976	-0.02307	0.17652	-0.07157	0.1768	-0.15785	0.17671	-0.27559	0.1768	-0.35853
0.174388	-0.75439	0.18171	-1.54431	0.17665	-2.83701	0.1768	-4.16004	0.17671	-5.44224	0.17668	-0.02391	0.17442	-0.06231	0.17427	-0.16174	0.17436	-0.27539	0.1743	-0.34355
0.171733	-0.7428	0.17909	-1.49588	0.1743	-2.79076	0.17436	-4.09949	0.17427	-5.40815	0.17259	-0.02476	0.17161	-0.06898	0.17182	-0.16701	0.17179	-0.27685	0.1721	-0.35223
0.169292	-0.73059	0.1768	-1.49551	0.17182	-2.73413	0.17179	-4.03579	0.17182	-5.33953	0.17067	-0.02517	0.16951	-0.06526	0.16941	-0.16427	0.16941	-0.27766	0.16935	-0.35751
0.16682	-0.71716	0.17454	-1.44161	0.16938	-2.68239	0.16954	-3.97223	0.16926	-5.30605	0.16819	-0.02485	0.16679	-0.06482	0.16676	-0.15736	0.16694	-0.27609	0.16667	-0.34687
0.164531	-0.70313	0.17213	-1.44217	0.16697	-2.64506	0.1667	-3.91105	0.16706	-5.23369	0.16691	-0.02408	0.16435	-0.06841	0.16438	-0.15707	0.16435	-0.27318	0.16465	-0.36108
0.162059	-0.6897	0.16972	-1.39605	0.1645	-2.60987	0.16456	-3.85194	0.16453	-5.16045	0.16484	-0.02316	0.16172	-0.06102	0.16209	-0.16345	0.16221	-0.27191	0.16206	-0.34826
0.159709	-0.67596	0.16697	-1.38492	0.16206	-2.56272	0.16227	-3.79176	0.162	-5.11263	0.16307	-0.0226	0.15956	-0.0699	0.15962	-0.16597	0.1595	-0.27317	0.15947	-0.34903
0.157177	-0.66406	0.16447	-1.35649	0.15953	-2.51062	0.15959	-3.72907	0.15962	-5.0179	0.16063	-0.02262	0.15708	-0.05933	0.15721	-0.16037	0.15699	-0.27456	0.15733	-0.35787
0.154644	-0.65491	0.16221	-1.3293	0.15721	-2.46989	0.15708	-3.66647	0.15712	-4.97448	0.15699	-0.02315	0.15467	-0.06868	0.1548	-0.15552	0.15486	-0.27373	0.1548	-0.34229
0.152294	-0.64545	0.15971	-1.32019	0.15477	-2.43936	0.15477	-3.60733	0.1547	-4.90498	0.15455	-0.024	0.15214	-0.06042	0.15229	-0.15897	0.15248	-0.27109	0.15226	-0.35596
0.149578	-0.63538	0.1573	-1.28011	0.1522	-2.4029	0.15232	-3.55195	0.15223	-4.81584	0.15092	-0.02454	0.14976	-0.0654	0.14967	-0.16436	0.14997	-0.26896	0.14982	-0.34534
0.147441	-0.62469	0.15483	-1.28518	0.14976	-2.35656	0.14991	-3.49769	0.14973	-4.7582	0.14903	-0.02462	0.14738	-0.06362	0.14753	-0.162	0.14747	-0.26903	0.14753	-0.33942
0.144878	-0.61432	0.15251	-1.23853	0.14723	-2.31536	0.14738	-3.44229	0.14744	-4.66295	0.14714	-0.02411	0.14491	-0.06121	0.14534	-0.15493	0.14494	-0.27058	0.14515	-0.348
0.14262	-0.60394	0.14994	-1.24515	0.145	-2.28855	0.14503	-3.38641	0.14497	-4.60102	0.14524	-0.02326	0.1425	-0.06644	0.14262	-0.15396	0.14238	-0.27092	0.1425	-0.33201
0.140148	-0.59326	0.14756	-1.20457	0.14262	-2.2639	0.1425	-3.33267	0.14256	-4.54061	0.14335	-0.02261	0.1399	-0.05782	0.14021	-0.16005	0.14015	-0.26861	0.14015	-0.34347
0.137523	-0.58441	0.14488	-1.20026	0.14	-2.22747	0.14012	-3.28311	0.14009	-4.45226	0.14079	-0.02247	0.13752	-0.06733	0.13777	-0.1629	0.13783	-0.26575	0.13755	-0.34078
0.135356	-0.57556	0.14259	-1.17655	0.13774	-2.18619	0.13746	-3.23609	0.13758	-4.40831	0.13795	-0.02298	0.13502	-0.05689	0.13536	-0.15754	0.13511	-0.26503	0.13542	-0.33066
0.132823	-0.56824	0.14021	-1.15651	0.13505	-2.15602	0.13539	-3.18855	0.13517	-4.31577	0.13499	-0.02376	0.13249	-0.06564	0.13267	-0.15239	0.13282	-0.26638	0.13288	-0.34408
0.130199	-0.56091	0.13771	-1.15176	0.13264	-2.13561	0.13276	-3.14005	0.13273	-4.24813	0.13197	-0.02442	0.13041	-0.05901	0.13032	-0.15547	0.13035	-0.26735	0.13072	-0.32923
0.127788	-0.55328	0.13523	-1.11816	0.13038	-2.10899	0.13026	-3.0933	0.13023	-4.20058	0.12944	-0.02462	0.12764	-0.06237	0.12779	-0.16112	0.12797	-0.26609	0.12806	-0.33913
0.125652	-0.54565	0.13276	-1.12722	0.1277	-2.07228	0.12779	-3.05024	0.12791	-4.12304	0.12754	-0.02403	0.12541	-0.06269	0.12556	-0.15929	0.12556	-0.26322	0.12553	-0.34266
0.123058	-0.5365	0.1305	-1.08573	0.12526	-2.04043	0.12556	-3.01056	0.1255	-4.08498	0.12547	-0.02311	0.12278	-0.05864	0.12321	-0.1522	0.12309	-0.26131	0.12291	-0.33286
0.120464	-0.52826	0.12782	-1.09689	0.123	-2.02251	0.12303	-2.97176	0.12294	-4.01599	0.12352	-0.0222	0.12046	-0.06563	0.12049	-0.15068	0.12074	-0.26186	0.12052	-0.34762
0.118358	-0.52002	0.1255	-1.06033	0.12037	-2.00641	0.12056	-2.9317	0.12062	-3.94663	0.12153	-0.02173	0.11814	-0.05638	0.11793	-0.15656	0.11818	-0.26332	0.11805	-0.33455
0.115673	-0.51331	0.12294	-1.06129	0.11818	-1.97841	0.11793	-2.89154	0.11796	-3.90913	0.11897	-0.02197	0.1157	-0.06641	0.11616	-0.15988	0.11567	-0.26292	0.11558	-0.33668
0.113323	-0.5072	0.12071	-1.04106	0.11558	-1.94531	0.11576	-2.85442	0.11564	-3.8297	0.11589	-0.02267	0.11329	-0.05667	0.1132	-0.1549	0.11341	-0.26009	0.11332	-0.34544
0.110454	-0.5014	0.11818	-1.02623	0.11308	-1.92278	0.11323	-2.8212	0.11329	-3.80096	0.11265	-0.02355	0.11052	-0.06441	0.11082	-0.14952	0.11091	-0.25736	0.11088	-0.33117
0.108226	-0.49561	0.11573	-1.0242	0.11067	-1.90948	0.11088	-2.78905	0.11082	-3.753	0.10957	-0.02403	0.10856	-0.05942	0.10826	-0.15229	0.1085	-0.25688	0.10847	-0.34449
0.105602	-0.48981	0.11305	-0.99525	0.10841	-1.88961	0.10832	-2.75533	0.10844	-3.6858	0.1071	-0.02397	0.10585	-0.06082	0.10588	-0.15821	0.10597	-0.25809	0.10597	-0.33271
0.103405	-0.4837	0.1107	-1.00669	0.10588	-1.85942	0.10582	-2.72061	0.10597	-3.65243	0.10569	-0.0234	0.10383	-0.06296	0.10353	-0.15696	0.10344	-0.25873	0.10359	-0.32794
0.100994	-0.47668	0.10853	-0.96911	0.10347	-1.83374	0.10356	-2.68722	0.1035	-3.58257	0.10386	-0.02249	0.10096	-0.0572	0.10084	-0.14991	0.10105	-0.25703	0.10127	-0.33576
0.0985217	-0.46967	0.10609	-0.9832	0.10102	-1.82162	0.10081	-2.65717	0.10115	-3.54612	0.10221	-0.02187	0.09855	-0.06535	0.09849	-0.14775	0.09819	-0.25396	0.09852	-0.31927
0.0964465	-0.46265	0.10337	-0.94965	0.09843	-1.8112	0.09864	-2.62991	0.09852	-3.51444	0.0995	-0.02172	0.09608	-0.05537	0.09614	-0.15319	0.09645	-0.25249	0.09623	-0.33028
0.0936389	-0.45685	0.10102	-0.95394	0.09611	-1.7889	0.09608	-2.60218	0.09608	-3.45319	0.09639	-0.02215	0.0937	-0.06518	0.09391	-0.15672	0.09355	-0.25355	0.09376	-0.32584
0.091228	-0.45319	0.09867	-0.93599	0.09382	-1.76139	0.09388	-2.57258	0.09364	-3.43725	0.09333	-0.02286	0.09123	-0.05615	0.09135	-0.152	0.09111	-0.25478	0.09132	-0.31576
0.0886646	-0.44891	0.09605	-0.92464	0.09104	-1.74412	0.0912	-2.54328	0.09108	-3.37456	0.09031	-0.02337	0.08857	-0.06236	0.08882	-0.14634	0.08906	-0.25384	0.08897	-0.32765
0.0864368	-0.44403	0.09379	-0.92439	0.08873	-1.73575	0.08866	-2.51727	0.08891	-3.33372	0.08818	-0.02346	0.08641	-0.0589	0.08625	-0.14859	0.08628	-0.25101	0.08638	-0.31306
0.0839648	-0.43915	0.09126	-0.89864	0.08644	-1.72062	0.08625	-2.4944	0.08631	-3.31437	0.08598	-0.02294	0.08369	-0.05809	0.08387	-0.15442	0.084	-0.24863	0.084	-0.32345
0.0814319	-0.43365	0.08894	-0.91182	0.08381	-1.695	0.08372	-2.47197	0.084	-3.26452	0.08415	-0.02213	0.08149	-0.06182	0.08152	-0.15338	0.0814	-0.24842	0.08177	-0.32582
0.0793262	-0.42786	0.08631	-0.8771	0.08152	-1.67354	0.08146	-2.4479	0.0814	-3.25289	0.08213	-0.02147	0.07893	-0.05441	0.07893	-0.14602	0.07896	-0.24975	0.07902	-0.31622
0.076488	-0.42206	0.08412	-0.89332	0.07905	-1.66538	0.07896	-2.42226	0.07905	-3.21123	0.08	-0.02127	0.07655	-0.06325	0.07655	-0.14294	0.07643	-0.24997	0.07676	-0.33083
0.0740466	-0.41626	0.08134	-0.86196	0.07652	-1.65885	0.07676	-2.39787	0.07661	-3.1649	0.07731	-0.02172	0.07426	-0.05277	0.07402	-0.14767	0.07383	-0.24763	0.07408	-0.31728
0.0718188	-0.41168	0.07902	-0.86849	0.07438	-1.6405	0.07411	-2.37677	0.07411	-3.15261	0.07429	-0.02252	0.0717	-0.06187	0.07173	-0.15111	0.07188	-0.24476	0.07176	-0.3211
0.0692249	-0.40924	0.07673	-0.85186	0.07161	-1.61684	0.07167	-2.35716	0.07157	-3.09769	0.07035	-0.02334	0.06904	-0.05396	0.06935	-0.14638	0.06935	-0.24401	0.06944	-0.32881
0.0667224	-0.40588	0.07426	-0.84297	0.06913	-1.60311	0.06922	-2.33615	0.06913	-3.09049	0.06797	-0.02366	0.06651	-0.0586	0.06688	-0.14019	0.06678	-0.24527	0.06688	-0.31542
0.0641895	-0.40253	0.07185	-0.84387	0.06691	-1.59795	0.06681	-2.31329	0.06681	-3.06385	0.06605	-0.02329	0.0644	-0.05721	0.0644	-0.14176	0.06437	-0.24619	0.06462	-0.32862
0.0620227	-0.39825	0.06919	-0.82056	0.06431	-1.58592	0.06437	-2.29089	0.06449	-3.01774	0.06413	-0.02251	0.06175	-0.05455	0.06181	-0.14752	0.06214	-0.24488	0.06196	-0.31635
0.0594592	-0.39307	0.06675	-0.83492	0.06199	-1.56324	0.06187	-2.27109	0.0619	-3.00426	0.06236	-0.02163	0.05946	-0.06004	0.05946	-0.14692	0.05976	-0.24184	0.05952	-0.31269
0.0571094	-0.38849	0.06443	-0.80215	0.05937	-1.5445	0.05915	-2.25362	0.05946	-2.95465	0.06059	-0.02106	0.0569	-0.0515	0.05711	-0.13969	0.05723	-0.23963	0.05717	-0.32061
0.0544543	-0.383	0.06199	-0.81947	0.05687	-1.53889	0.05714	-2.2363	0.05717	-2.93507	0.05821	-0.02108	0.05458	-0.06102	0.0547	-0.1361	0.05482	-0.23987	0.05455	-0.30406
0.0522876	-0.37933	0.05949	-0.78971	0.05448	-1.53504	0.05445	-2.21696	0.05452	-2.92197	0.05482	-0.02157	0.05223	-0.05081	0.0522	-0.14042	0.05217	-0.24111	0.05226	-0.31572
0.0497241	-0.37628	0.0569	-0.79787	0.05217	-1.51956	0.05198	-2.19672	0.05207	-2.87705	0.05174	-0.02236	0.04963	-0.05931	0.04991	-0.14406	0.04966	-0.24061	0.04975	-0.30894
0.0472217	-0.37354	0.05464	-0.78253	0.0496	-1.49878	0.04963	-2.17862	0.04972	-2.87699	0.04866	-0.02289	0.04722	-0.05294	0.04728	-0.13962	0.04747	-0.23774	0.04707	-0.29935
0.0449023	-0.37018	0.05198	-0.77539	0.04737	-1.48775	0.04722	-2.16336	0.04722	-2.83011	0.0464	-0.02299	0.04478	-0.05597	0.04505	-0.13321	0.04493	-0.23496	0.04509	-0.30997
0.0423389	-0.36682	0.04979	-0.77711	0.04493	-1.48511	0.04475	-2.14842	0.04481	-2.80317	0.04469	-0.02251	0.04246	-0.05652	0.04225	-0.13436	0.04243	-0.23439	0.04231	-0.29528
0.0398364	-0.36346	0.0475	-0.75551	0.04252	-1.47548	0.04234	-2.13163	0.04249	-2.79776	0.04258	-0.02162	0.03984	-0.05229	0.04036	-0.14017	0.04002	-0.23547	0.04014	-0.30517
0.0375781	-0.35919	0.04481	-0.77074	0.03987	-1.45504	0.03974	-2.11324	0.03984	-2.761	0.04075	-0.02095	0.03743	-0.05933	0.03758	-0.14015	0.03752	-0.23598	0.03776	-0.30639
0.0353503	-0.35492	0.04255	-0.73964	0.03758	-1.43829	0.03767	-2.09542	0.03733	-2.76004	0.03843	-0.02078	0.03514	-0.0502	0.03511	-0.13326	0.03532	-0.23413	0.03511	-0.29647
0.0329395	-0.35034	0.04005	-0.75813	0.03501	-1.43445	0.03511	-2.08025	0.03505	-2.73159	0.03508	-0.02111	0.03273	-0.06006	0.03263	-0.12946	0.03242	-0.23082	0.03282	-0.31066
0.0301929	-0.34698	0.0374	-0.72969	0.03251	-1.43237	0.03248	-2.067	0.03248	-2.6978	0.03242	-0.02177	0.03041	-0.05055	0.03007	-0.13361	0.03031	-0.22898	0.03004	-0.29646
0.0278735	-0.34515	0.03495	-0.73858	0.03007	-1.41885	0.03025	-2.05262	0.03016	-2.69765	0.02937	-0.0223	0.02769	-0.05784	0.02787	-0.13752	0.02778	-0.22961	0.02778	-0.3019
0.0254016	-0.34241	0.03263	-0.72453	0.02781	-1.40005	0.02769	-2.03579	0.02784	-2.65401	0.02696	-0.02247	0.02537	-0.05303	0.02519	-0.13342	0.02513	-0.23052	0.02546	-0.30865
0.0228992	-0.34027	0.03004	-0.71885	0.02543	-1.39083	0.02528	-2.0189	0.02525	-2.65685	0.02485	-0.02198	0.02278	-0.05392	0.02287	-0.12686	0.02305	-0.22937	0.02293	-0.2963
0.0204883	-0.33722	0.02784	-0.7211	0.02284	-1.3899	0.02281	-2.00469	0.02317	-2.64083	0.02281	-0.02115	0.02073	-0.05618	0.02046	-0.12757	0.02055	-0.22643	0.02064	-0.30899
0.0180469	-0.33417	0.02552	-0.70142	0.02031	-1.382	0.02046	-1.99295	0.0204	-2.60354	0.02092	-0.02035	0.01774	-0.05013	0.0178	-0.13339	0.01811	-0.22393	0.01808	-0.29676
0.0155139	-0.33081	0.02299	-0.71705	0.01792	-1.36328	0.01802	-1.98139	0.01789	-2.59922	0.0189	-0.01987	0.01548	-0.05816	0.01564	-0.1339	0.01579	-0.22363	0.01548	-0.29416
0.0131335	-0.32715	0.02055	-0.68731	0.01545	-1.34809	0.01551	-1.96796	0.01539	-2.56008	0.01643	-0.02018	0.01301	-0.04812	0.01316	-0.12728	0.01295	-0.22492	0.01323	-0.30244
0.010387	-0.32288	0.0182	-0.70648	0.01304	-1.34566	0.01307	-1.95267	0.01307	-2.54845	0.01344	-0.02092	0.01072	-0.05759	0.01054	-0.1232	0.01051	-0.2251	0.01066	-0.28613
0.0081897	-0.31982	0.01573	-0.67942	0.01057	-1.34505	0.01057	-1.93849	0.0106	-2.54358	0.0103	-0.02172	0.00837	-0.04884	0.00837	-0.12705	0.00822	-0.22265	0.00834	-0.29838
0.00577881	-0.3186	0.01298	-0.68917	0.00822	-1.33313	0.00816	-1.92724	0.00825	-2.50597	0.00715	-0.02221	0.00578	-0.05454	0.00563	-0.13117	0.00575	-0.21957	0.00566	-0.29006
0.00327637	-0.31708	0.01084	-0.6755	0.00581	-1.31593	0.00596	-1.91723	0.00578	-2.51167	0.00474	-0.02208	0.00318	-0.05142	0.00315	-0.12743	0.00312	-0.2185	0.00328	-0.28136
0.000804443	-0.31464	0.00849	-0.67043	0.00312	-1.30813	0.00328	-1.90536	0.00328	-2.47343	0.00318	-0.02148	0.000529785	-0.05024	0.000895996	-0.12077	0.000895996	-0.21943	0.000865479	-0.29099
-0.00148437	-0.31219	0.00593	-0.67348	0.000773926	-1.30846	0.00102	-1.89119	0.000834961	-2.45373	0.00141	-0.02057	-0.00161	-0.05416	-0.00179	-0.12103	-0.00148	-0.22012	-0.0017	-0.27598
-0.00401733	-0.30914	0.00334	-0.65396	-0.00139	-1.30186	-0.00161	-1.877	-0.00148	-2.45481	-0.000233154	-0.01995	-0.00426	-0.04654	-0.00405	-0.12674	-0.00408	-0.21867	-0.0039	-0.28543
-0.0067334	-0.3064	0.000895996	-0.67024	-0.00414	-1.28446	-0.00383	-1.86499	-0.00411	-2.42477	-0.00316	-0.01986	-0.00676	-0.05523	-0.0064	-0.12768	-0.00618	-0.21552	-0.00652	-0.28514
-0.00886963	-0.30304	-0.00148	-0.64167	-0.0067	-1.27041	-0.00637	-1.85519	-0.00631	-2.42991	-0.00609	-0.0203	-0.00893	-0.04501	-0.0089	-0.1214	-0.00908	-0.21318	-0.00875	-0.27446
-0.0112195	-0.29938	-0.00399	-0.66078	-0.00899	-1.26903	-0.00859	-1.84525	-0.0089	-2.40849	-0.00911	-0.02113	-0.01143	-0.05379	-0.01131	-0.11713	-0.0111	-0.21325	-0.01131	-0.28806
-0.0134778	-0.29663	-0.00652	-0.63471	-0.01137	-1.26955	-0.01122	-1.83298	-0.0114	-2.37986	-0.01229	-0.02164	-0.01406	-0.04639	-0.01387	-0.12075	-0.01397	-0.21436	-0.01372	-0.27348
-0.0161328	-0.29602	-0.00905	-0.6445	-0.01375	-1.25895	-0.01375	-1.8197	-0.01366	-2.38588	-0.01473	-0.02168	-0.01629	-0.05063	-0.01622	-0.12502	-0.01635	-0.21374	-0.01622	-0.28018
-0.0184521	-0.29449	-0.01146	-0.63139	-0.0165	-1.24315	-0.01622	-1.80827	-0.01613	-2.34925	-0.01644	-0.02121	-0.01864	-0.04957	-0.01857	-0.12158	-0.01854	-0.21069	-0.01842	-0.2858
-0.0210156	-0.29327	-0.01403	-0.6268	-0.0186	-1.23658	-0.01854	-1.79935	-0.01882	-2.35611	-0.01873	-0.02035	-0.02123	-0.0467	-0.02105	-0.11488	-0.02105	-0.20763	-0.02105	-0.2746
-0.0237622	-0.29083	-0.01616	-0.63049	-0.02126	-1.23809	-0.02102	-1.79081	-0.02147	-2.34613	-0.02031	-0.01968	-0.02358	-0.05229	-0.02352	-0.11481	-0.02352	-0.20671	-0.02327	-0.2873
-0.0260815	-0.28809	-0.01854	-0.61224	-0.02358	-1.23269	-0.02349	-1.78051	-0.02352	-2.3149	-0.02291	-0.01938	-0.02596	-0.04383	-0.02596	-0.12052	-0.02599	-0.2075	-0.02587	-0.27542
-0.0284009	-0.28534	-0.02074	-0.6294	-0.0259	-1.2165	-0.02608	-1.76838	-0.02599	-2.31526	-0.0255	-0.01978	-0.02861	-0.05333	-0.0284	-0.12197	-0.02855	-0.20783	-0.0291	-0.27404
-0.0307507	-0.28259	-0.02343	-0.60189	-0.02846	-1.20354	-0.0284	-1.75648	-0.02822	-2.28123	-0.02834	-0.02047	-0.03087	-0.04356	-0.03078	-0.11606	-0.03075	-0.20585	-0.03081	-0.28223
-0.0332532	-0.27985	-0.02593	-0.62161	-0.03078	-1.20301	-0.03078	-1.74702	-0.03075	-2.27347	-0.03212	-0.02111	-0.03347	-0.05169	-0.03331	-0.11169	-0.03353	-0.2024	-0.03316	-0.26618
-0.0356641	-0.27863	-0.02849	-0.59627	-0.03319	-1.20442	-0.03331	-1.73925	-0.03325	-2.2742	-0.03417	-0.02133	-0.03539	-0.04587	-0.03582	-0.11514	-0.0356	-0.20037	-0.03536	-0.27782
-0.0383191	-0.2771	-0.03093	-0.60617	-0.03585	-1.19488	-0.03569	-1.73038	-0.03597	-2.24044	-0.03615	-0.0208	-0.03817	-0.04838	-0.03829	-0.11965	-0.03811	-0.20084	-0.03814	-0.26808
-0.0407605	-0.27557	-0.0335	-0.59392	-0.03811	-1.18012	-0.03829	-1.71908	-0.03829	-2.24861	-0.03817	-0.01992	-0.04058	-0.04927	-0.04055	-0.11665	-0.04085	-0.2017	-0.04064	-0.26029
-0.0431714	-0.27313	-0.03554	-0.58989	-0.04061	-1.17444	-0.04049	-1.70766	-0.04055	-2.21528	-0.04012	-0.01899	-0.04314	-0.04469	-0.04308	-0.11001	-0.04281	-0.20056	-0.04308	-0.26824
-0.0453687	-0.2713	-0.03811	-0.59418	-0.0432	-1.17671	-0.04308	-1.69844	-0.04323	-2.19984	-0.04201	-0.01844	-0.04552	-0.05184	-0.04552	-0.10958	-0.04537	-0.19756	-0.04561	-0.25273
-0.0475354	-0.26886	-0.04055	-0.57638	-0.04543	-1.17214	-0.04552	-1.69134	-0.04549	-2.20605	-0.04427	-0.0186	-0.04769	-0.04267	-0.04784	-0.11518	-0.04799	-0.19486	-0.04784	-0.2618
-0.0504346	-0.26642	-0.04302	-0.59394	-0.04796	-1.15681	-0.04799	-1.68447	-0.04796	-2.17973	-0.04766	-0.01927	-0.05043	-0.05218	-0.05062	-0.11697	-0.05025	-0.19431	-0.05019	-0.2601
-0.0527234	-0.26428	-0.04552	-0.56728	-0.05028	-1.1446	-0.05031	-1.67562	-0.05031	-2.18793	-0.05071	-0.02014	-0.05278	-0.04304	-0.05288	-0.11134	-0.05281	-0.19538	-0.05285	-0.24902
-0.0553174	-0.26245	-0.04796	-0.58733	-0.05251	-1.14477	-0.05278	-1.66496	-0.05285	-2.17158	-0.05391	-0.02067	-0.05547	-0.04973	-0.05529	-0.10681	-0.05538	-0.19542	-0.05513	-0.2616
-0.0575452	-0.26062	-0.05031	-0.56298	-0.05513	-1.147	-0.05535	-1.65558	-0.05516	-2.14647	-0.0566	-0.02059	-0.05773	-0.04531	-0.05767	-0.10999	-0.05779	-0.19286	-0.05782	-0.2474
-0.0602917	-0.2594	-0.05297	-0.57303	-0.05761	-1.13852	-0.05776	-1.64896	-0.05755	-2.15592	-0.05806	-0.02002	-0.06023	-0.04556	-0.06005	-0.11459	-0.05993	-0.18959	-0.06002	-0.25479
-0.0626721	-0.25879	-0.05516	-0.56148	-0.06011	-1.1249	-0.06026	-1.64325	-0.06008	-2.12463	-0.05956	-0.01909	-0.06234	-0.04797	-0.06258	-0.11191	-0.06249	-0.18822	-0.06246	-0.25904
-0.0650525	-0.25726	-0.05782	-0.55761	-0.0627	-1.12019	-0.06237	-1.63548	-0.06264	-2.13403	-0.06136	-0.0185	-0.06493	-0.04152	-0.06487	-0.10526	-0.06502	-0.18886	-0.06511	-0.24881
-0.0675244	-0.25604	-0.0602	-0.56276	-0.06508	-1.12335	-0.06508	-1.62542	-0.06481	-2.1276	-0.06389	-0.01834	-0.06743	-0.0494	-0.06734	-0.10442	-0.06743	-0.18939	-0.06746	-0.26142
-0.0699658	-0.2536	-0.06261	-0.54545	-0.06722	-1.11973	-0.06746	-1.61525	-0.06743	-2.10032	-0.06737	-0.01874	-0.06987	-0.03958	-0.07003	-0.10972	-0.07009	-0.18788	-0.06987	-0.24972
-0.0723462	-0.25146	-0.06508	-0.5636	-0.06984	-1.10538	-0.07	-1.6071	-0.06978	-2.10448	-0.07027	-0.01951	-0.07232	-0.04849	-0.07189	-0.11164	-0.07235	-0.18461	-0.07253	-0.24952
-0.0746655	-0.24811	-0.06749	-0.53769	-0.07241	-1.09398	-0.07238	-1.60137	-0.07265	-2.07437	-0.07335	-0.02006	-0.07485	-0.04031	-0.07467	-0.10609	-0.07509	-0.18206	-0.07457	-0.25775
-0.077168	-0.24658	-0.07	-0.55779	-0.07488	-1.09483	-0.07491	-1.59544	-0.07482	-2.06851	-0.07558	-0.02016	-0.07744	-0.0455	-0.07726	-0.10133	-0.07735	-0.18192	-0.07738	-0.24318
-0.0796094	-0.24689	-0.07219	-0.53432	-0.07714	-1.09782	-0.07729	-1.58707	-0.07729	-2.07403	-0.07726	-0.01974	-0.07952	-0.0431	-0.07924	-0.10419	-0.07976	-0.18292	-0.07943	-0.25444
-0.0821118	-0.24597	-0.07485	-0.54451	-0.07964	-1.0903	-0.07973	-1.57753	-0.0794	-2.04402	-0.07949	-0.01893	-0.08229	-0.0416	-0.08202	-0.10882	-0.08205	-0.18227	-0.08208	-0.24417
-0.0845532	-0.24506	-0.07735	-0.53404	-0.08193	-1.07766	-0.08226	-1.56973	-0.08217	-2.05447	-0.08138	-0.01828	-0.08464	-0.04579	-0.08425	-0.10638	-0.08437	-0.1792	-0.08455	-0.23736
-0.0869031	-0.24384	-0.07967	-0.53031	-0.08452	-1.07384	-0.08458	-1.5645	-0.08455	-2.02502	-0.08397	-0.018	-0.08724	-0.03821	-0.08684	-0.0997	-0.08706	-0.176	-0.08675	-0.24438
-0.0896191	-0.24231	-0.08217	-0.53605	-0.08693	-1.07785	-0.0869	-1.55987	-0.08703	-2.01208	-0.08657	-0.01834	-0.08944	-0.04683	-0.0895	-0.09845	-0.08928	-0.17485	-0.08953	-0.22852
-0.0917859	-0.24017	-0.08428	-0.51884	-0.08941	-1.07517	-0.08928	-1.55357	-0.0895	-2.02068	-0.08944	-0.01892	-0.09194	-0.03706	-0.09185	-0.10355	-0.09191	-0.17546	-0.09185	-0.23724
-0.0942883	-0.23834	-0.0869	-0.53744	-0.09197	-1.06173	-0.09194	-1.5453	-0.09185	-1.99766	-0.09304	-0.01948	-0.09435	-0.04552	-0.09411	-0.10571	-0.09453	-0.17577	-0.09432	-0.23408
-0.0966077	-0.2359	-0.08947	-0.51219	-0.09423	-1.05102	-0.09426	-1.53699	-0.09459	-2.00859	-0.09505	-0.0197	-0.09676	-0.03876	-0.09673	-0.1005	-0.09661	-0.17385	-0.09664	-0.22272
-0.0989575	-0.23468	-0.09172	-0.53271	-0.09697	-1.05232	-0.09679	-1.53102	-0.09673	-1.99591	-0.09728	-0.01925	-0.09938	-0.0426	-0.09908	-0.09575	-0.09914	-0.1704	-0.09911	-0.23416
-0.101582	-0.23499	-0.09414	-0.51036	-0.09911	-1.05585	-0.09929	-1.52664	-0.09914	-1.97194	-0.09932	-0.01847	-0.10146	-0.04222	-0.10192	-0.09847	-0.10137	-0.16825	-0.10177	-0.2204
-0.104176	-0.23468	-0.09667	-0.52046	-0.10155	-1.04905	-0.10152	-1.52116	-0.10192	-1.98499	-0.10125	-0.01761	-0.10418	-0.03905	-0.10405	-0.10323	-0.10399	-0.16857	-0.10393	-0.22812
-0.106923	-0.23529	-0.09926	-0.51104	-0.10411	-1.0372	-0.10421	-1.51363	-0.10402	-1.95826	-0.10308	-0.01706	-0.10659	-0.04499	-0.10634	-0.10112	-0.10665	-0.16943	-0.10637	-0.2317
-0.108845	-0.23407	-0.10173	-0.50735	-0.1065	-1.03411	-0.1064	-1.50583	-0.10653	-1.9699	-0.1054	-0.01721	-0.10939	-0.03684	-0.10906	-0.09449	-0.10888	-0.16839	-0.10906	-0.22196
-0.111378	-0.23254	-0.10393	-0.51381	-0.10888	-1.03891	-0.10906	-1.49987	-0.10888	-1.96619	-0.10872	-0.01779	-0.11156	-0.046	-0.11132	-0.09289	-0.11126	-0.16543	-0.11113	-0.23478
-0.113789	-0.23102	-0.10656	-0.49675	-0.11138	-1.03715	-0.11135	-1.496	-0.1115	-1.94137	-0.11162	-0.01857	-0.11367	-0.03684	-0.11388	-0.09773	-0.11358	-0.16263	-0.11388	-0.22293
-0.116353	-0.22858	-0.10909	-0.51563	-0.1137	-1.02454	-0.11367	-1.49244	-0.11376	-1.94856	-0.11477	-0.01905	-0.11638	-0.04418	-0.1162	-0.10003	-0.11623	-0.16191	-0.11608	-0.22357
-0.118489	-0.22827	-0.11147	-0.49098	-0.1162	-1.01434	-0.11647	-1.48696	-0.11623	-1.92161	-0.11733	-0.01904	-0.11861	-0.03887	-0.11879	-0.09503	-0.11901	-0.16294	-0.1187	-0.23137
-0.120991	-0.22736	-0.11385	-0.51158	-0.11855	-1.01598	-0.11852	-1.47971	-0.11873	-1.91856	-0.11889	-0.01858	-0.12145	-0.04051	-0.12105	-0.09025	-0.12148	-0.1631	-0.12108	-0.218
-0.123677	-0.22705	-0.11629	-0.49077	-0.12102	-1.01992	-0.1213	-1.47351	-0.12124	-1.92774	-0.12096	-0.01773	-0.12343	-0.04164	-0.12346	-0.09274	-0.12365	-0.16074	-0.12349	-0.22867
-0.125996	-0.22644	-0.11855	-0.50092	-0.12352	-1.01377	-0.12346	-1.46997	-0.12362	-1.90012	-0.12291	-0.01708	-0.12609	-0.03666	-0.126	-0.09744	-0.12587	-0.15755	-0.12594	-0.21821
-0.12859	-0.22614	-0.1212	-0.49284	-0.1259	-1.00261	-0.12615	-1.46711	-0.126	-1.91167	-0.12514	-0.01678	-0.12874	-0.04354	-0.12844	-0.09551	-0.12816	-0.15613	-0.12844	-0.21249
-0.130909	-0.22583	-0.12346	-0.48898	-0.12828	-1.0002	-0.1285	-1.46243	-0.12838	-1.88612	-0.12822	-0.01698	-0.13103	-0.03448	-0.13094	-0.08883	-0.13103	-0.1567	-0.13079	-0.21972
-0.133229	-0.2243	-0.126	-0.49623	-0.1307	-1.00584	-0.13079	-1.45585	-0.13091	-1.87639	-0.131	-0.01765	-0.13341	-0.04337	-0.13366	-0.08679	-0.1335	-0.15736	-0.13329	-0.20429
-0.135701	-0.22278	-0.12871	-0.47892	-0.13341	-1.00519	-0.13341	-1.4491	-0.13344	-1.88722	-0.13414	-0.0182	-0.13573	-0.03487	-0.13588	-0.09123	-0.13579	-0.15609	-0.13555	-0.21359
-0.138447	-0.22125	-0.13097	-0.49805	-0.13582	-0.9937	-0.13576	-1.44427	-0.13579	-1.86595	-0.13637	-0.01841	-0.13845	-0.04094	-0.13829	-0.09343	-0.13823	-0.15298	-0.13814	-0.20939
-0.140583	-0.22064	-0.13344	-0.47388	-0.13814	-0.98436	-0.13833	-1.44173	-0.13805	-1.87873	-0.13857	-0.01809	-0.14055	-0.03738	-0.14068	-0.08841	-0.14055	-0.15041	-0.14071	-0.19897
-0.14333	-0.22003	-0.13576	-0.49414	-0.14061	-0.98666	-0.14061	-1.43875	-0.14068	-1.86964	-0.14068	-0.01742	-0.14336	-0.0371	-0.14287	-0.08337	-0.14309	-0.15025	-0.14296	-0.20946
-0.145558	-0.21973	-0.13826	-0.47497	-0.14318	-0.99136	-0.14299	-1.43339	-0.14321	-1.84771	-0.14257	-0.01677	-0.14559	-0.03987	-0.14556	-0.08555	-0.14547	-0.15132	-0.14559	-0.19606
-0.14806	-0.22003	-0.14061	-0.48524	-0.14553	-0.9861	-0.14562	-1.42701	-0.14562	-1.86347	-0.14489	-0.01641	-0.14812	-0.03362	-0.14769	-0.09026	-0.148	-0.1509	-0.14782	-0.20334
-0.150593	-0.21973	-0.14312	-0.47907	-0.14797	-0.97574	-0.14806	-1.42239	-0.14806	-1.84042	-0.1476	-0.01667	-0.15047	-0.04128	-0.15038	-0.0887	-0.15053	-0.1481	-0.15059	-0.20632
-0.152699	-0.21973	-0.14544	-0.47501	-0.15035	-0.97399	-0.1505	-1.42028	-0.15038	-1.8545	-0.15032	-0.01727	-0.15294	-0.0321	-0.15288	-0.08232	-0.15288	-0.14506	-0.15285	-0.19612
-0.155568	-0.21851	-0.14791	-0.48314	-0.15294	-0.98042	-0.15307	-1.41883	-0.15285	-1.85362	-0.15316	-0.01796	-0.15542	-0.04051	-0.15535	-0.0802	-0.15523	-0.14392	-0.15523	-0.20848
-0.157704	-0.21698	-0.1505	-0.46515	-0.15535	-0.98078	-0.15517	-1.41578	-0.15526	-1.83126	-0.15661	-0.01839	-0.15767	-0.03322	-0.15783	-0.08448	-0.15786	-0.1446	-0.15761	-0.19646
-0.160481	-0.21576	-0.15294	-0.48415	-0.15786	-0.97026	-0.1577	-1.41073	-0.15786	-1.8413	-0.15889	-0.01819	-0.16039	-0.03798	-0.16005	-0.08682	-0.16036	-0.14517	-0.16018	-0.19851
-0.162556	-0.21545	-0.15526	-0.46032	-0.1603	-0.96148	-0.16048	-1.40562	-0.16036	-1.81771	-0.16033	-0.01757	-0.16259	-0.03634	-0.16243	-0.08209	-0.16253	-0.14361	-0.16259	-0.20589
-0.16515	-0.21515	-0.15786	-0.48059	-0.16271	-0.9641	-0.16271	-1.40288	-0.16265	-1.81721	-0.1625	-0.01676	-0.16521	-0.03466	-0.16518	-0.07713	-0.16491	-0.14043	-0.16503	-0.19368
-0.167561	-0.21515	-0.16027	-0.46337	-0.16533	-0.96924	-0.16515	-1.40168	-0.16521	-1.82997	-0.1642	-0.01614	-0.1675	-0.03929	-0.16777	-0.07922	-0.16747	-0.13838	-0.16756	-0.20381
-0.170063	-0.21576	-0.16253	-0.47349	-0.16759	-0.96453	-0.16744	-1.39925	-0.16753	-1.80436	-0.16631	-0.01598	-0.17	-0.03221	-0.17022	-0.084	-0.17006	-0.13881	-0.17019	-0.19448
-0.172505	-0.21545	-0.16488	-0.4692	-0.17	-0.9547	-0.17016	-1.3948	-0.17009	-1.81722	-0.16964	-0.01632	-0.17232	-0.04075	-0.17241	-0.08277	-0.17247	-0.13992	-0.17241	-0.18945
-0.174763	-0.21484	-0.16753	-0.46426	-0.1725	-0.95347	-0.17229	-1.39011	-0.17229	-1.79438	-0.17275	-0.01701	-0.17498	-0.03183	-0.17479	-0.07667	-0.17476	-0.1393	-0.17476	-0.19702
-0.177266	-0.21393	-0.16988	-0.47328	-0.17489	-0.96073	-0.17485	-1.38708	-0.17479	-1.78673	-0.17574	-0.0176	-0.17736	-0.03963	-0.17769	-0.0746	-0.17742	-0.13672	-0.17754	-0.18224
-0.179707	-0.21301	-0.17296	-0.45483	-0.17739	-0.96223	-0.17724	-1.3862	-0.1773	-1.80004	-0.17812	-0.01783	-0.17949	-0.03371	-0.17965	-0.07891	-0.17968	-0.1341	-0.17986	-0.19157
-0.182029	-0.2121	-0.17501	-0.47433	-0.17998	-0.95276	-0.17977	-1.38569	-0.17968	-1.78187	-0.17965	-0.01753	-0.18159	-0.03681	-0.18207	-0.08146	-0.18186	-0.13338	-0.18158	-0.1866
-0.184721	-0.21118	-0.17727	-0.45074	-0.18216	-0.94469	-0.18192	-1.38323	-0.18209	-1.79662	-0.18226	-0.01681	-0.18436	-0.03675	-0.18441	-0.07701	-0.18457	-0.13444	-0.18462	-0.17692
-0.186979	-0.2124	-0.17949	-0.47102	-0.18443	-0.94773	-0.18463	-1.37903	-0.18447	-1.79016	-0.18444	-0.01611	-0.18693	-0.03324	-0.18688	-0.0721	-0.18708	-0.13485	-0.18699	-0.18617
-0.189589	-0.21332	-0.18214	-0.45516	-0.18697	-0.9534	-0.18703	-1.37569	-0.1869	-1.77005	-0.18697	-0.01576	-0.18941	-0.03905	-0.18941	-0.074	-0.1894	-0.13285	-0.1893	-0.17382
-0.191713	-0.21362	-0.18438	-0.46478	-0.1894	-0.94941	-0.18945	-1.37476	-0.18966	-1.78834	-0.1893	-0.01601	-0.19185	-0.03098	-0.19199	-0.07869	-0.1918	-0.12992	-0.19192	-0.1804
-0.194291	-0.21332	-0.18697	-0.46228	-0.19201	-0.94013	-0.19176	-1.37464	-0.19184	-1.76848	-0.19185	-0.01661	-0.19421	-0.03956	-0.19446	-0.07764	-0.1941	-0.12829	-0.19417	-0.18294
-0.19683	-0.21301	-0.18954	-0.45698	-0.19421	-0.93929	-0.19433	-1.37303	-0.19427	-1.78491	-0.19426	-0.0173	-0.19663	-0.03138	-0.19657	-0.07152	-0.19674	-0.1289	-0.19668	-0.17254
-0.199272	-0.21271	-0.19164	-0.46735	-0.19674	-0.94716	-0.19683	-1.36977	-0.1968	-1.78596	-0.19689	-0.01773	-0.1993	-0.03839	-0.19937	-0.06938	-0.19898	-0.13041	-0.19923	-0.18476
-0.201759	-0.21179	-0.19434	-0.44855	-0.19921	-0.94969	-0.19927	-1.36625	-0.1992	-1.76671	-0.19955	-0.0175	-0.20169	-0.03409	-0.20166	-0.07409	-0.20167	-0.13086	-0.20166	-0.17284
-0.204283	-0.21149	-0.1968	-0.46833	-0.20173	-0.94123	-0.20172	-1.36453	-0.20162	-1.77996	-0.20181	-0.01689	-0.20427	-0.03525	-0.20407	-0.07764	-0.20407	-0.12992	-0.20417	-0.17574
-0.206544	-0.21149	-0.19921	-0.44566	-0.20404	-0.9338	-0.20432	-1.3649	-0.20435	-1.75873	-0.20392	-0.01611	-0.20637	-0.03695	-0.207	-0.07441	-0.20625	-0.1294	-0.20662	-0.183
-0.208879	-0.21179	-0.20151	-0.46518	-0.20617	-0.9374	-0.20661	-1.36473	-0.20648	-1.75967	-0.20629	-0.01556	-0.20895	-0.03153	-0.20885	-0.07034	-0.2091	-0.13061	-0.20873	-0.17203
-0.211488	-0.21271	-0.20395	-0.45133	-0.20924	-0.94388	-0.20884	-1.36223	-0.20909	-1.7759	-0.20889	-0.0155	-0.2116	-0.03824	-0.21147	-0.07225	-0.2113	-0.13205	-0.21138	-0.18252
-0.213823	-0.21332	-0.20635	-0.46007	-0.2115	-0.94018	-0.21138	-1.35894	-0.21142	-1.75256	-0.21136	-0.01589	-0.21359	-0.02889	-0.21395	-0.07636	-0.21367	-0.13058	-0.21393	-0.17386
-0.21613	-0.21393	-0.20879	-0.45906	-0.2138	-0.93193	-0.21401	-1.35631	-0.21378	-1.76748	-0.21394	-0.0166	-0.21598	-0.03686	-0.21615	-0.07419	-0.21632	-0.12559	-0.21643	-0.16973
-0.21902	-0.21332	-0.21139	-0.45278	-0.21611	-0.93368	-0.21629	-1.35785	-0.21627	-1.74724	-0.21658	-0.01716	-0.21874	-0.02834	-0.21892	-0.06636	-0.21859	-0.11893	-0.21856	-0.18513
-0.221183	-0.21301	-0.21355	-0.46518	-0.2186	-0.94561	-0.21881	-1.363	-0.21871	-1.74215	-0.21869	-0.01747	-0.2212	-0.03316	-0.22114	-0.06155	-0.22104	-0.11266	-0.22105	-0.17286
-0.223726	-0.2124	-0.21627	-0.44592	-0.22106	-0.95194	-0.22098	-1.36795	-0.22135	-1.75777	-0.22112	-0.01752	-0.2235	-0.02949	-0.22358	-0.06271	-0.22357	-0.10702	-0.22359	-0.17863
-0.226158	-0.2124	-0.21863	-0.46661	-0.2236	-0.94375	-0.22359	-1.36772	-0.22367	-1.74121	-0.22363	-0.01695	-0.22622	-0.02775	-0.22589	-0.06195	-0.22593	-0.10045	-0.22602	-0.16209
-0.228505	-0.21271	-0.22126	-0.44444	-0.22605	-0.92966	-0.22632	-1.35859	-0.22609	-1.7594	-0.22609	-0.01613	-0.22826	-0.03045	-0.22854	-0.05376	-0.22837	-0.0912	-0.22839	-0.1362
-0.230616	-0.21362	-0.22359	-0.46324	-0.22853	-0.91712	-0.22833	-1.33688	-0.22853	-1.76965	-0.22852	-0.01523	-0.23104	-0.02248	-0.23111	-0.04443	-0.23086	-0.07978	-0.23068	-0.12474
-0.228593	-0.19348	-0.22597	-0.45478	-0.23073	-0.89671	-0.23095	-1.29786	-0.23075	-1.70095	-0.23071	-0.0145	-0.2286	-0.0295	-0.22856	-0.0417	-0.2286	-0.06878	-0.22851	-0.08795
-0.226277	-0.18176	-0.22836	-0.45888	-0.22858	-0.85814	-0.22858	-1.23873	-0.2287	-1.61082	-0.22858	-0.0139	-0.22608	-0.01882	-0.22597	-0.04207	-0.22601	-0.05968	-0.22614	-0.07079
-0.223494	-0.17117	-0.23096	-0.44564	-0.22606	-0.80768	-0.2261	-1.17025	-0.226	-1.46606	-0.22601	-0.01315	-0.22354	-0.0257	-0.22355	-0.03691	-0.22352	-0.05114	-0.22341	-0.04988
-0.221364	-0.1611	-0.22872	-0.41543	-0.22343	-0.76445	-0.22362	-1.10288	-0.22356	-1.41159	-0.22353	-0.01213	-0.22108	-0.01746	-0.22114	-0.02636	-0.22126	-0.04123	-0.22115	-0.0172
-0.218718	-0.1521	-0.2259	-0.40125	-0.22132	-0.73335	-0.221	-1.04469	-0.22121	-1.35417	-0.22147	-0.01062	-0.21874	-0.01999	-0.21874	-0.01928	-0.21853	-0.03001	-0.21873	-0.01488
-0.216292	-0.14386	-0.22351	-0.35568	-0.21861	-0.70276	-0.21878	-0.99869	-0.21866	-1.28393	-0.21871	-0.00905	-0.21661	-0.01784	-0.21623	-0.01913	-0.21623	-0.01853	-0.21613	0.00588
-0.213826	-0.13678	-0.22124	-0.36057	-0.21631	-0.66688	-0.21617	-0.96289	-0.21629	-1.25191	-0.21627	-0.00782	-0.21375	-0.01687	-0.2138	-0.01869	-0.21388	-0.00932	-0.21355	0.00106
-0.211345	-0.13153	-0.21874	-0.3236	-0.21398	-0.63617	-0.21364	-0.93203	-0.21378	-1.18927	-0.2139	-0.00679	-0.21123	-0.01589	-0.21129	-0.01201	-0.2114	-0.00562	-0.21145	-0.00415
-0.208915	-0.12643	-0.21638	-0.32706	-0.21143	-0.61968	-0.2114	-0.9026	-0.21134	-1.15329	-0.21125	-0.00629	-0.20906	-0.0149	-0.20892	0.000966101	-0.20915	-0.00635	-0.20912	0.01032
-0.206587	-0.12183	-0.21377	-0.30168	-0.20903	-0.60823	-0.20888	-0.87445	-0.209	-1.13568	-0.20914	-0.0062	-0.20654	-0.0139	-0.2066	0.01163	-0.20643	-0.00656	-0.20656	0.000674929
-0.204136	-0.11722	-0.2115	-0.2956	-0.2065	-0.58805	-0.20659	-0.85012	-0.20643	-1.08005	-0.20659	-0.00641	-0.20408	-0.0129	-0.20411	0.01403	-0.2041	-0.00253	-0.20409	0.01248
-0.201573	-0.11252	-0.20892	-0.287	-0.20407	-0.56317	-0.20388	-0.82737	-0.20406	-1.06383	-0.20422	-0.00653	-0.20156	-0.01188	-0.20155	0.01182	-0.20151	0.00496	-0.20153	0.01831
-0.199208	-0.10791	-0.20654	-0.26954	-0.20178	-0.54713	-0.2017	-0.80412	-0.20175	-1.01481	-0.20169	-0.00637	-0.19905	-0.01085	-0.19921	0.00997	-0.19917	0.01262	-0.19912	0.00996
-0.196748	-0.10318	-0.20426	-0.27632	-0.19914	-0.53987	-0.19938	-0.77995	-0.19912	-0.984	-0.19919	-0.00578	-0.19679	-0.00982	-0.19681	0.00672	-0.19672	0.01974	-0.19672	0.02714
-0.194447	-0.09875	-0.20139	-0.24889	-0.19665	-0.52948	-0.19664	-0.75678	-0.19668	-0.97545	-0.19676	-0.0048	-0.19436	-0.00877	-0.19428	0.00209	-0.19428	0.02711	-0.19459	0.01843
-0.191865	-0.09494	-0.19911	-0.26197	-0.19457	-0.51821	-0.19423	-0.73709	-0.19429	-0.93336	-0.19427	-0.00387	-0.19182	-0.00772	-0.19189	-0.00393	-0.1921	0.03473	-0.19189	0.01789
-0.189283	-0.09229	-0.19664	-0.23394	-0.19173	-0.51393	-0.19194	-0.72296	-0.19183	-0.92904	-0.19185	-0.0033	-0.18946	-0.00665	-0.18977	-0.01134	-0.1891	0.04261	-0.18924	0.01866
-0.186863	-0.08978	-0.19432	-0.24179	-0.18959	-0.51079	-0.18932	-0.71055	-0.18952	-0.90225	-0.18941	-0.00315	-0.18708	-0.00557	-0.18712	-0.02014	-0.18706	0.05073	-0.18679	0.02074
-0.184816	-0.08755	-0.19192	-0.22368	-0.18677	-0.48407	-0.18708	-0.68209	-0.18684	-0.86331	-0.18704	-0.00328	-0.18469	-0.00449	-0.18463	-0.03032	-0.1846	0.0591	-0.18462	0.02413
-0.182197	-0.08572	-0.18938	-0.22026	-0.1844	-0.44563	-0.18451	-0.64701	-0.18468	-0.8653	-0.18439	-0.00368	-0.18231	-0.00339	-0.18203	-0.0419	-0.18212	0.06773	-0.18198	0.02882
-0.179768	-0.08145	-0.18695	-0.21825	-0.18212	-0.39547	-0.18222	-0.60529	-0.18221	-0.84507	-0.1822	-0.00435	-0.17995	-0.00229	-0.17965	-0.05486	-0.17992	0.0766	-0.17971	0.03482
		-0.18454	-0.20026	-0.17983	-0.33359	-0.17971	-0.55695	-0.17971	-0.82317	-0.17997	-0.0053
		-0.18176	-0.18046
		-0.17968	-0.15886

## Sheet: Figure 3a
Absorption							Emission
Wavelength	PFBT-COOH Pdots	PFBT-COOH/PCBM Pdots	PFBT-T/PCBM Pdots	PCBM dots	PFBT-T Pdots		Wavelength	PFBT-COOH Pdots	PFBT-T Pdots	Wavelength	PFBT-T/PCBM Pdots	PFBT-COOH/PCBM Pdots
250	0.35236	2.523	2.17872	1.35	0.514		500	0.05373	0.07825	500	0.00779	0.0107
251	0.34541	2.544	2.18016	1.361	0.505		500.5	0.05608	0.08204	501	0.0084	0.01135
252	0.33614	2.553	2.17872	1.369	0.495		501	0.05849	0.08409	502	0.00782	0.0119
253	0.32841	2.552	2.17872	1.379	0.486		501.5	0.06297	0.08598	503	0.00791	0.01291
254	0.31991	2.625	2.17152	1.386	0.477		502	0.06676	0.09385	504	0.00898	0.01332
255	0.31141	2.59	2.1672	1.392	0.47		502.5	0.06933	0.09576	505	0.00855	0.01387
256	0.30445	2.6	2.16144	1.402	0.463		503	0.07355	0.10054	506	0.009	0.01428
257	0.29827	2.657	2.16144	1.409	0.459		503.5	0.07733	0.10718	507	0.00945	0.01456
258	0.29209	2.64	2.15424	1.412	0.453		504	0.08236	0.11023	508	0.00907	0.01537
259	0.28745	2.658	2.14704	1.418	0.449		504.5	0.08686	0.11551	509	0.01	0.01687
260	0.28436	2.58	2.1312	1.419	0.445		505	0.09119	0.11766	510	0.00998	0.01775
261	0.27895	2.615	2.11968	1.414	0.441		505.5	0.09779	0.1246	511	0.01061	0.01784
262	0.27123	2.564	2.10384	1.407	0.436		506	0.10161	0.12886	512	0.01025	0.01882
263	0.26505	2.575	2.0808	1.403	0.431		506.5	0.10644	0.13203	513	0.01032	0.01916
264	0.26118	2.496	2.06496	1.389	0.428		507	0.11304	0.13985	514	0.01052	0.01974
265	0.25809	2.519	2.0376	1.374	0.426		507.5	0.11827	0.14274	515	0.01117	0.0211
266	0.25577	2.467	2.01312	1.358	0.424		508	0.12368	0.14753	516	0.0103	0.02182
267	0.25345	2.459	1.98432	1.341	0.422		508.5	0.13052	0.15461	517	0.01146	0.0227
268	0.25191	2.489	1.95984	1.321	0.421		509	0.13526	0.15951	518	0.01164	0.02301
269	0.25191	2.449	1.93104	1.305	0.422		509.5	0.14282	0.16681	519	0.01089	0.02414
270	0.25268	2.361	1.9008	1.277	0.422		510	0.14778	0.17126	520	0.01159	0.02562
271	0.25423	2.338	1.87488	1.254	0.424		510.5	0.15482	0.18036	521	0.01212	0.02525
272	0.25655	2.311	1.84176	1.233	0.427		511	0.16343	0.18712	522	0.01153	0.0272
273	0.25964	2.307	1.81728	1.207	0.431		511.5	0.17238	0.19114	523	0.01175	0.02762
274	0.26273	2.221	1.7856	1.185	0.435		512	0.18057	0.19622	524	0.01306	0.02799
275	0.26659	2.186	1.7568	1.162	0.44		512.5	0.18546	0.20467	525	0.01244	0.02902
276	0.27045	2.15	1.72512	1.134	0.445		513	0.19447	0.20792	526	0.01327	0.03004
277	0.27586	2.126	1.70208	1.109	0.453		513.5	0.20485	0.21814	527	0.01333	0.0305
278	0.28127	2.062	1.67616	1.085	0.46		514	0.21522	0.22277	528	0.01353	0.03246
279	0.28745	2.028	1.65024	1.061	0.468		514.5	0.22534	0.22779	529	0.01402	0.03232
280	0.29518	2.005	1.62432	1.035	0.478		515	0.22965	0.2354	530	0.01411	0.03288
281	0.30291	1.977	1.59984	1.008	0.488		515.5	0.23815	0.24188	531	0.01486	0.03436
282	0.31064	1.961	1.5768	0.985	0.499		516	0.25123	0.24747	532	0.01439	0.03546
283	0.32068	1.9	1.55232	0.957	0.511		516.5	0.26114	0.25318	533	0.01498	0.03519
284	0.32995	1.868	1.52928	0.937	0.523		517	0.26619	0.26642	534	0.01436	0.03615
285	0.34077	1.857	1.512	0.915	0.536		517.5	0.27674	0.27056	535	0.01435	0.03517
286	0.35159	1.799	1.48896	0.895	0.55		518	0.28887	0.28243	536	0.01399	0.0348
287	0.36318	1.797	1.47312	0.873	0.563		518.5	0.29984	0.28358	537	0.01464	0.03549
288	0.374	1.749	1.4616	0.852	0.576		519	0.31501	0.28933	538	0.01407	0.03608
289	0.38636	1.733	1.4472	0.834	0.59		519.5	0.32276	0.29303	539	0.01391	0.03725
290	0.39795	1.705	1.43424	0.816	0.604		520	0.33789	0.30483	540	0.01314	0.03569
291	0.41109	1.693	1.42272	0.797	0.618		520.5	0.34717	0.31273	541	0.01271	0.03649
292	0.42268	1.665	1.41408	0.782	0.632		521	0.36143	0.32051	542	0.01339	0.03585
293	0.43582	1.654	1.40544	0.769	0.646		521.5	0.37127	0.32776	543	0.01252	0.03585
294	0.44895	1.639	1.39824	0.756	0.659		522	0.38328	0.33432	544	0.01147	0.03634
295	0.46055	1.631	1.39392	0.743	0.672		522.5	0.39508	0.34323	545	0.01244	0.03765
296	0.47291	1.602	1.39248	0.733	0.684		523	0.40692	0.35151	546	0.01239	0.03702
297	0.48373	1.593	1.3896	0.72	0.696		523.5	0.41844	0.35477	547	0.01282	0.03912
298	0.49532	1.578	1.38816	0.709	0.707		524	0.4337	0.35854	548	0.01276	0.03694
299	0.50614	1.575	1.38384	0.7	0.717		524.5	0.45095	0.37077	549	0.01219	0.03825
300	0.51695	1.57	1.38096	0.691	0.725		525	0.45969	0.37809	550	0.01284	0.0385
301	0.52623	1.562	1.3824	0.683	0.731		525.5	0.47016	0.37991	551	0.01273	0.04056
302	0.53318	1.541	1.38384	0.674	0.737		526	0.48805	0.39035	552	0.01356	0.04155
303	0.54014	1.531	1.38384	0.668	0.74		526.5	0.49486	0.39726	553	0.01346	0.04002
304	0.54555	1.529	1.3824	0.66	0.744		527	0.51251	0.40189	554	0.01347	0.04045
305	0.54864	1.539	1.38384	0.656	0.745		527.5	0.52382	0.40916	555	0.01199	0.03704
306	0.55714	1.524	1.37952	0.645	0.747		528	0.53189	0.40981	556	0.01199	0.03827
307	0.56255	1.523	1.38096	0.638	0.746		528.5	0.55104	0.41997	557	0.0118	0.03764
308	0.56564	1.517	1.3824	0.631	0.748		529	0.56164	0.43102	558	0.01179	0.03582
309	0.56873	1.515	1.38096	0.624	0.745		529.5	0.57828	0.42581	559	0.01111	0.03852
310	0.57105	1.502	1.38096	0.619	0.743		530	0.59325	0.437	560	0.01132	0.03772
311	0.57491	1.505	1.37808	0.614	0.742		530.5	0.60222	0.44399	561	0.01124	0.03746
312	0.57568	1.49	1.37664	0.61	0.737		531	0.62144	0.4453	562	0.011	0.03832
313	0.57568	1.478	1.37808	0.606	0.731		531.5	0.62686	0.45195	563	0.01098	0.03691
314	0.57414	1.48	1.37088	0.604	0.721		532	0.64033	0.45591	564	0.01139	0.03815
315	0.57027	1.49	1.36944	0.601	0.708		532.5	0.65156	0.46631	565	0.01019	0.03577
316	0.56486	1.486	1.36944	0.6	0.698		533	0.67246	0.46742	566	0.01121	0.03647
317	0.55945	1.473	1.36512	0.599	0.684		533.5	0.68255	0.47599	567	0.01068	0.03633
318	0.55173	1.485	1.36512	0.598	0.671		534	0.68838	0.47726	568	0.01035	0.03701
319	0.54555	1.473	1.3608	0.6	0.657		534.5	0.7028	0.47829	569	0.0108	0.03533
320	0.53936	1.481	1.35936	0.598	0.643		535	0.72142	0.48327	570	0.00964	0.03618
321	0.53395	1.47	1.35072	0.602	0.63		535.5	0.72132	0.48702	571	0.01089	0.03606
322	0.52932	1.473	1.34352	0.603	0.618		536	0.73897	0.49341	572	0.01065	0.03576
323	0.52391	1.455	1.332	0.605	0.604		536.5	0.74779	0.49987	573	0.01019	0.03487
324	0.5185	1.455	1.32768	0.607	0.592		537	0.76549	0.50101	574	0.00998	0.03442
325	0.51464	1.461	1.31616	0.609	0.577		537.5	0.7702	0.50553	575	0.00969	0.03573
326	0.51	1.458	1.30464	0.611	0.563		538	0.7864	0.50493	576	0.00948	0.03375
327	0.50768	1.453	1.296	0.612	0.549		538.5	0.79807	0.50588	577	0.00949	0.03282
328	0.50305	1.448	1.28304	0.612	0.532		539	0.80775	0.51556	578	0.0095	0.03354
329	0.49764	1.435	1.2672	0.612	0.515		539.5	0.82104	0.52001	579	0.0096	0.03222
330	0.49455	1.433	1.26	0.612	0.499		540	0.82868	0.52001	580	0.00903	0.03281
331	0.48682	1.433	1.2456	0.609	0.479		540.5	0.83703	0.52107	581	0.00893	0.03362
332	0.47986	1.428	1.22688	0.606	0.46		541	0.85279	0.52343	582	0.0093	0.03251
333	0.47059	1.422	1.21104	0.604	0.439		541.5	0.86041	0.52422	583	0.00902	0.03151
334	0.45977	1.411	1.19232	0.597	0.418		542	0.8737	0.53037	584	0.00908	0.03145
335	0.44586	1.411	1.17216	0.592	0.397		542.5	0.87693	0.53185	585	0.00859	0.02983
336	0.43195	1.396	1.15488	0.586	0.377		543	0.89148	0.53422	586	0.00899	0.03106
337	0.41805	1.382	1.13472	0.577	0.356		543.5	0.89305	0.53126	587	0.00932	0.03161
338	0.40336	1.379	1.11456	0.57	0.339		544	0.89961	0.53145	588	0.00916	0.03038
339	0.391	1.363	1.09296	0.562	0.325		544.5	0.9136	0.53722	589	0.00832	0.03169
340	0.36936	1.343	1.0656	0.553	0.308		545	0.91707	0.53424	590	0.00767	0.02932
341	0.33845	1.299	1.0224	0.536	0.28		545.5	0.92687	0.5406	591	0.00857	0.03057
342	0.31605	1.273	0.99216	0.525	0.264		546	0.9341	0.54079	592	0.00757	0.02899
343	0.29595	1.249	0.9648	0.513	0.249		546.5	0.94014	0.54287	593	0.00699	0.02915
344	0.27509	1.223	0.93312	0.499	0.236		547	0.94811	0.54128	594	0.00825	0.02753
345	0.25655	1.196	0.90288	0.487	0.226		547.5	0.95299	0.54157	595	0.00772	0.02723
346	0.24032	1.163	0.87408	0.475	0.216		548	0.9525	0.53974	596	0.00755	0.02825
347	0.22486	1.127	0.84528	0.464	0.21		548.5	0.96695	0.54354	597	0.0078	0.02802
348	0.21095	1.097	0.81792	0.452	0.204		549	0.9686	0.54722	598	0.00723	0.02785
349	0.19936	1.068	0.79344	0.44	0.199		549.5	0.97421	0.53831	599	0.00661	0.02562
350	0.18777	1.038	0.76896	0.43	0.195		550	0.9769	0.54621	600	0.00778	0.02765
351	0.17773	1.008	0.74592	0.42	0.193		550.5	0.98209	0.54243	601	0.00769	0.02597
352	0.17077	0.977	0.72576	0.41	0.191		551	0.99022	0.54273	602	0.00686	0.0268
353	0.16382	0.951	0.70704	0.402	0.189		551.5	0.98892	0.54237	603	0.00713	0.02585
354	0.15918	0.929	0.68976	0.392	0.189		552	0.98683	0.54174	604	0.00698	0.02537
355	0.15377	0.909	0.67248	0.384	0.189		552.5	0.98987	0.53923	605	0.00656	0.02533
356	0.14991	0.883	0.65808	0.376	0.189		553	0.99303	0.5395	606	0.00648	0.02505
357	0.14682	0.861	0.64512	0.368	0.19		553.5	0.99651	0.54213	607	0.00654	0.02396
358	0.1445	0.84	0.63072	0.361	0.19		554	1.00574	0.53453	608	0.0063	0.02514
359	0.14295	0.821	0.6192	0.354	0.192		554.5	1.01622	0.52826	609	0.00594	0.02411
360	0.14141	0.805	0.60912	0.346	0.194		555	1.00634	0.53072	610	0.00605	0.02284
361	0.14064	0.79	0.59904	0.34	0.196		555.5	1.00952	0.53567	611	0.00622	0.02201
362	0.14064	0.773	0.5904	0.334	0.198		556	1.01497	0.53379	612	0.00582	0.02207
363	0.14064	0.757	0.58176	0.328	0.201		556.5	1.00759	0.53282	613	0.00629	0.02287
364	0.14064	0.749	0.576	0.324	0.202		557	1.01004	0.53568	614	0.00569	0.02223
365	0.14141	0.726	0.56592	0.314	0.205		557.5	1.01914	0.5324	615	0.00614	0.02066
366	0.14295	0.709	0.5544	0.307	0.209		558	1.02028	0.52674	616	0.00557	0.01996
367	0.1445	0.693	0.54864	0.3	0.213		558.5	1.01056	0.53003	617	0.0058	0.02158
368	0.14682	0.681	0.54	0.294	0.216		559	1.0115	0.5284	618	0.00525	0.02134
369	0.14836	0.668	0.53424	0.288	0.22		559.5	1.00932	0.52728	619	0.00518	0.02108
370	0.15068	0.656	0.52704	0.282	0.224		560	1.00747	0.52319	620	0.00486	0.02085
371	0.153	0.646	0.52128	0.276	0.228		560.5	1.01583	0.52401	621	0.00515	0.0191
372	0.15532	0.636	0.51552	0.271	0.233		561	1.01185	0.52054	622	0.00606	0.01949
373	0.15841	0.624	0.5112	0.265	0.237		561.5	1.00585	0.51574	623	0.00547	0.01694
374	0.16073	0.616	0.50688	0.26	0.242		562	1.01468	0.51751	624	0.00492	0.01847
375	0.16382	0.607	0.50256	0.255	0.247		562.5	1.01672	0.51758	625	0.00457	0.01984
376	0.16768	0.599	0.49968	0.251	0.252		563	1.00462	0.51758	626	0.0047	0.01874
377	0.17077	0.59	0.4968	0.246	0.257		563.5	1.01046	0.51315	627	0.00516	0.01897
378	0.17386	0.584	0.49392	0.242	0.262		564	1.00482	0.51602	628	0.00416	0.01798
379	0.17773	0.577	0.49104	0.238	0.267		564.5	1.00263	0.50798	629	0.00456	0.01755
380	0.18159	0.57	0.48816	0.234	0.273		565	1.00939	0.51125	630	0.00481	0.01671
381	0.18545	0.564	0.48672	0.23	0.279		565.5	0.99757	0.51496	631	0.0048	0.01709
382	0.18932	0.558	0.48528	0.227	0.285		566	1.00122	0.51036	632	0.00426	0.01648
383	0.19318	0.553	0.48384	0.223	0.291		566.5	0.99587	0.50461	633	0.00411	0.01643
384	0.19782	0.548	0.4824	0.22	0.298		567	0.99798	0.5044	634	0.00461	0.01568
385	0.20168	0.543	0.48096	0.216	0.304		567.5	0.99694	0.49977	635	0.00398	0.01565
386	0.20555	0.539	0.47952	0.213	0.311		568	0.99046	0.50269	636	0.0045	0.01619
387	0.21018	0.534	0.47952	0.21	0.317		568.5	0.99665	0.50149	637	0.00417	0.0157
388	0.21482	0.529	0.47952	0.206	0.323		569	0.9941	0.4966	638	0.00406	0.01461
389	0.21868	0.526	0.47808	0.203	0.329		569.5	0.98993	0.49529	639	0.00433	0.01516
390	0.22255	0.522	0.47952	0.201	0.335		570	0.98268	0.49748	640	0.00395	0.01504
391	0.22718	0.519	0.47952	0.198	0.341		570.5	0.98688	0.49885	641	0.00438	0.01397
392	0.23182	0.515	0.47952	0.195	0.348		571	0.9817	0.49768	642	0.00405	0.01326
393	0.23568	0.512	0.47952	0.192	0.354		571.5	0.96776	0.49006	643	0.00392	0.01387
394	0.24032	0.51	0.47952	0.189	0.36		572	0.97022	0.4905	644	0.00382	0.01426
395	0.24495	0.507	0.48096	0.187	0.367		572.5	0.97568	0.49113	645	0.00427	0.0135
396	0.24882	0.504	0.48096	0.184	0.372		573	0.97714	0.49085	646	0.00278	0.0135
397	0.25423	0.502	0.4824	0.182	0.379		573.5	0.964	0.48768	647	0.00385	0.01317
398	0.25886	0.5	0.4824	0.179	0.385		574	0.96508	0.48331	648	0.00339	0.01298
399	0.2635	0.498	0.48384	0.177	0.392		574.5	0.96658	0.48793	649	0.00359	0.01202
400	0.26814	0.496	0.48528	0.174	0.398		575	0.95885	0.47749	650	0.00317	0.01144
401	0.27277	0.495	0.48672	0.172	0.404		575.5	0.95329	0.47794	651	0.00452	0.01318
402	0.27818	0.493	0.48816	0.17	0.411		576	0.96077	0.47403	652	0.00332	0.01294
403	0.28282	0.492	0.4896	0.168	0.417		576.5	0.9448	0.47812	653	0.00463	0.01394
404	0.28823	0.491	0.49104	0.166	0.424		577	0.94242	0.47326	654	0.00377	0.0147
405	0.29364	0.49	0.49392	0.165	0.43		577.5	0.93724	0.47808	655	0.00461	0.01339
406	0.29905	0.49	0.49536	0.163	0.436		578	0.93786	0.4709	656	0.00338	0.01233
407	0.30368	0.489	0.4968	0.161	0.442		578.5	0.94135	0.4693	657	0.00327	0.01222
408	0.30909	0.489	0.49968	0.16	0.449		579	0.94119	0.46486	658	0.00292	0.01099
409	0.31527	0.488	0.50112	0.158	0.455		579.5	0.93869	0.46147	659	0.00301	0.01108
410	0.32068	0.488	0.504	0.156	0.461		580	0.91727	0.46155	660	0.00346	0.01073
411	0.32609	0.488	0.50544	0.155	0.466		580.5	0.9256	0.45643	661	0.00308	0.01075
412	0.3315	0.488	0.50688	0.153	0.472		581	0.92654	0.45903	662	0.00273	0.01055
413	0.33691	0.488	0.50976	0.152	0.478		581.5	0.91143	0.45672	663	0.00328	0.00892
414	0.34232	0.488	0.5112	0.15	0.483		582	0.91515	0.4582	664	0.0029	0.01
415	0.34618	0.488	0.51264	0.149	0.487		582.5	0.91073	0.45882	665	0.00226	0.00987
416	0.35236	0.488	0.51552	0.147	0.493		583	0.9142	0.45322	666	0.0029	0.01116
417	0.36164	0.488	0.5184	0.145	0.501		583.5	0.9051	0.44991	667	0.0029	0.00938
418	0.36859	0.489	0.52128	0.143	0.506		584	0.90392	0.44448	668	0.00275	0.00912
419	0.37555	0.489	0.52416	0.141	0.512		584.5	0.90006	0.44552	669	0.00327	0.00882
420	0.38173	0.49	0.52704	0.14	0.516		585	0.90159	0.44658	670	0.00332	0.00955
421	0.38945	0.49	0.52992	0.138	0.521		585.5	0.88949	0.44031	671	0.00354	0.00877
422	0.39641	0.491	0.5328	0.137	0.526		586	0.89068	0.43919	672	0.00314	0.00914
423	0.40336	0.492	0.53424	0.135	0.53		586.5	0.88788	0.43661	673	0.00299	0.00877
424	0.41032	0.494	0.53712	0.134	0.534		587	0.8762	0.43187	674	0.00286	0.00812
425	0.41727	0.495	0.53856	0.132	0.537		587.5	0.88021	0.42892	675	0.00338	0.00855
426	0.42345	0.497	0.54144	0.131	0.54		588	0.87154	0.42662	676	0.00281	0.00993
427	0.43041	0.498	0.54288	0.13	0.543		588.5	0.87627	0.42598	677	0.00357	0.00857
428	0.43736	0.5	0.54432	0.129	0.545		589	0.87105	0.42567	678	0.00297	0.00958
429	0.44355	0.502	0.54576	0.128	0.546		589.5	0.86278	0.42046	679	0.00257	0.00836
430	0.44973	0.504	0.5472	0.127	0.548		590	0.8702	0.41893	680	0.00237	0.00816
431	0.45668	0.506	0.54864	0.127	0.549		590.5	0.85671	0.4151	681	0.00313	0.0085
432	0.46209	0.507	0.54864	0.126	0.549		591	0.85664	0.41678	682	0.00365	0.00715
433	0.46827	0.508	0.54864	0.124	0.549		591.5	0.85271	0.41731	683	0.00317	0.00673
434	0.47445	0.51	0.5472	0.123	0.549		592	0.84786	0.4099	684	0.00268	0.00768
435	0.47986	0.51	0.5472	0.122	0.548		592.5	0.85187	0.40235	685	0.00365	0.00868
436	0.48527	0.511	0.54576	0.121	0.546		593	0.84532	0.40588	686	0.00269	0.00711
437	0.49068	0.512	0.54432	0.12	0.545		593.5	0.83453	0.39912	687	0.00335	0.00723
438	0.49532	0.513	0.54288	0.118	0.542		594	0.83652	0.39932	688	0.00334	0.00767
439	0.49918	0.513	0.54	0.117	0.54		594.5	0.83116	0.39645	689	0.00389	0.00691
440	0.50382	0.514	0.53856	0.116	0.536		595	0.8234	0.39511	690	0.00322	0.00637
441	0.50691	0.514	0.53568	0.115	0.533		595.5	0.82623	0.39327	691	0.00361	0.00697
442	0.51077	0.515	0.5328	0.114	0.528		596	0.82968	0.38965	692	0.0031	0.00696
443	0.51386	0.515	0.52992	0.112	0.524		596.5	0.81423	0.38131	693	0.00346	0.00677
444	0.51695	0.515	0.52704	0.111	0.519		597	0.81404	0.38518	694	0.00345	0.00635
445	0.51927	0.515	0.52416	0.11	0.513		597.5	0.80529	0.38085	695	0.00409	0.00722
446	0.52082	0.515	0.52128	0.109	0.508		598	0.80094	0.37966	696	0.00385	0.00819
447	0.52236	0.515	0.51696	0.108	0.501		598.5	0.79252	0.37171	697	0.00339	0.00784
448	0.52391	0.515	0.51408	0.107	0.495		599	0.80245	0.36655	698	0.00447	0.00846
449	0.52468	0.515	0.50976	0.106	0.488		599.5	0.79077	0.3708	699	0.00443	0.00758
450	0.52545	0.514	0.50544	0.104	0.481		600	0.78157	0.36923	700	0.00418	0.0081
451	0.52545	0.514	0.50112	0.103	0.473		600.5	0.77891	0.35917
452	0.52545	0.513	0.4968	0.102	0.465		601	0.7727	0.36004
453	0.52468	0.512	0.49248	0.101	0.456		601.5	0.76764	0.36507
454	0.52391	0.511	0.48672	0.1	0.448		602	0.76637	0.352
455	0.52236	0.51	0.48096	0.099	0.439		602.5	0.76093	0.3511
456	0.52082	0.509	0.47664	0.099	0.429		603	0.75834	0.35021
457	0.5185	0.507	0.47088	0.098	0.419		603.5	0.754	0.34915
458	0.51618	0.505	0.46512	0.097	0.409		604	0.74837	0.3471
459	0.51309	0.503	0.45792	0.096	0.399		604.5	0.7483	0.33837
460	0.51	0.501	0.45216	0.095	0.388		605	0.7457	0.33519
461	0.50614	0.499	0.44496	0.094	0.377		605.5	0.73445	0.3386
462	0.5015	0.496	0.43776	0.093	0.366		606	0.73678	0.33145
463	0.49609	0.493	0.43056	0.092	0.354		606.5	0.73496	0.33281
464	0.49068	0.49	0.42336	0.091	0.343		607	0.721	0.331
465	0.4845	0.487	0.41616	0.09	0.331		607.5	0.71702	0.32052
466	0.47832	0.483	0.40752	0.089	0.319		608	0.72163	0.32055
467	0.47136	0.479	0.40032	0.088	0.306		608.5	0.7145	0.32162
468	0.46364	0.475	0.39168	0.087	0.295		609	0.70942	0.31849
469	0.45514	0.471	0.38304	0.086	0.283		609.5	0.70309	0.31396
470	0.44664	0.466	0.3744	0.085	0.271		610	0.69504	0.31179
471	0.43814	0.461	0.36576	0.084	0.259		610.5	0.69729	0.3092
472	0.42886	0.455	0.35712	0.083	0.247		611	0.69314	0.30598
473	0.41882	0.45	0.34704	0.082	0.236		611.5	0.68711	0.30371
474	0.40877	0.444	0.3384	0.081	0.225		612	0.6938	0.30017
475	0.39873	0.438	0.32976	0.08	0.214		612.5	0.68187	0.30162
476	0.38868	0.431	0.32112	0.079	0.204		613	0.67434	0.29894
477	0.37864	0.425	0.31248	0.078	0.194		613.5	0.66707	0.29407
478	0.36859	0.418	0.30384	0.077	0.185		614	0.67389	0.29429
479	0.35777	0.411	0.2952	0.076	0.176		614.5	0.65531	0.28847
480	0.34695	0.405	0.28656	0.075	0.167		615	0.65992	0.28556
481	0.33614	0.397	0.27792	0.074	0.158		615.5	0.64857	0.2838
482	0.32455	0.39	0.26928	0.073	0.149		616	0.65533	0.28065
483	0.31295	0.383	0.26064	0.073	0.141		616.5	0.64396	0.27813
484	0.30136	0.376	0.25344	0.072	0.133		617	0.65299	0.27452
485	0.28977	0.368	0.24624	0.071	0.125		617.5	0.63677	0.27318
486	0.27741	0.361	0.23904	0.07	0.117		618	0.63788	0.26935
487	0.26582	0.353	0.2304	0.069	0.11		618.5	0.63208	0.27756
488	0.25423	0.346	0.22464	0.068	0.103		619	0.62867	0.26938
489	0.24264	0.338	0.21744	0.067	0.096		619.5	0.62758	0.26745
490	0.23105	0.33	0.21024	0.066	0.09		620	0.62546	0.26754
491	0.22023	0.323	0.20304	0.066	0.084		620.5	0.62331	0.26261
492	0.20864	0.315	0.19584	0.065	0.079		621	0.60988	0.26385
493	0.19782	0.307	0.19008	0.064	0.073		621.5	0.60458	0.25828
494	0.18777	0.298	0.18288	0.063	0.068		622	0.6086	0.25768
495	0.17773	0.291	0.17712	0.062	0.064		622.5	0.60142	0.2526
496	0.16768	0.282	0.17136	0.061	0.06		623	0.59687	0.25248
497	0.15841	0.274	0.1656	0.06	0.056		623.5	0.58921	0.24776
498	0.14991	0.267	0.15984	0.06	0.052		624	0.58339	0.24986
499	0.14064	0.259	0.15408	0.059	0.048		624.5	0.58214	0.25054
500	0.13291	0.251	0.14976	0.058	0.045		625	0.58396	0.24223
501	0.12441	0.243	0.144	0.057	0.042		625.5	0.57794	0.24302
502	0.11668	0.236	0.13968	0.056	0.039		626	0.58068	0.23755
503	0.10895	0.228	0.13536	0.055	0.036		626.5	0.57501	0.23934
504	0.102	0.221	0.13104	0.055	0.034		627	0.57076	0.23441
505	0.09505	0.214	0.12672	0.054	0.031		627.5	0.56304	0.23143
506	0.08886	0.208	0.1224	0.053	0.029		628	0.55871	0.2323
507	0.08268	0.201	0.11808	0.052	0.027		628.5	0.55736	0.23133
508	0.0765	0.195	0.1152	0.052	0.025		629	0.55456	0.22809
509	0.07109	0.188	0.11088	0.051	0.023		629.5	0.54563	0.22708
510	0.06568	0.182	0.108	0.05	0.022		630	0.5469	0.22459
511	0.06105	0.176	0.10512	0.049	0.02		630.5	0.54363	0.22773
512	0.05641	0.171	0.10224	0.049	0.019		631	0.5336	0.22295
513	0.05255	0.165	0.09936	0.048	0.018		631.5	0.53783	0.21884
514	0.04868	0.16	0.09648	0.047	0.017		632	0.54225	0.22042
515	0.04482	0.155	0.0936	0.046	0.016		632.5	0.52969	0.21463
516	0.04173	0.15	0.09072	0.046	0.015		633	0.52375	0.21162
517	0.03786	0.145	0.08928	0.045	0.014		633.5	0.51692	0.2084
518	0.03555	0.141	0.0864	0.044	0.013		634	0.51755	0.21141
519	0.03245	0.137	0.08496	0.044	0.012		634.5	0.51216	0.21258
520	0.03014	0.133	0.08208	0.043	0.012		635	0.50738	0.20717
521	0.02782	0.129	0.08064	0.042	0.011		635.5	0.50094	0.20713
522	0.0255	0.125	0.07776	0.042	0.01		636	0.50115	0.20625
523	0.02395	0.122	0.07632	0.041	0.01		636.5	0.49794	0.19953
524	0.02164	0.118	0.07488	0.04	0.009		637	0.49888	0.20202
525	0.02009	0.115	0.07344	0.04	0.009		637.5	0.49088	0.20217
526	0.01855	0.112	0.072	0.039	0.009		638	0.48799	0.19588
527	0.01777	0.109	0.07056	0.038	0.008		638.5	0.48149	0.19692
528	0.01623	0.107	0.06912	0.038	0.008		639	0.47806	0.18761
529	0.01545	0.104	0.06768	0.037	0.007		639.5	0.4786	0.18878
530	0.01468	0.102	0.06624	0.037	0.007		640	0.47453	0.19437
531	0.01314	0.099	0.0648	0.036	0.007		640.5	0.46327	0.19136
532	0.01236	0.097	0.06336	0.036	0.007		641	0.46463	0.18284
533	0.01159	0.095	0.06192	0.035	0.007		641.5	0.46474	0.18301
534	0.01159	0.093	0.06192	0.035	0.006		642	0.45782	0.1818
535	0.01082	0.092	0.06048	0.034	0.006		642.5	0.45264	0.17835
536	0.01005	0.089	0.05904	0.034	0.006		643	0.44873	0.18006
537	0.00927	0.086	0.0576	0.033	0.006		643.5	0.44549	0.17737
538	0.00927	0.084	0.0576	0.032	0.006		644	0.44562	0.17842
539	0.0085	0.082	0.05616	0.032	0.006		644.5	0.42875	0.17092
540	0.0085	0.08	0.05472	0.031	0.005		645	0.43296	0.17255
541	0.00773	0.079	0.05472	0.031	0.005		645.5	0.42597	0.17435
542	0.00773	0.077	0.05328	0.03	0.005		646	0.42151	0.17139
543	0.00773	0.076	0.05184	0.03	0.005		646.5	0.41655	0.16774
544	0.00695	0.074	0.05184	0.029	0.005		647	0.41735	0.16633
545	0.00695	0.073	0.0504	0.029	0.005		647.5	0.41642	0.16228
546	0.00695	0.072	0.0504	0.028	0.005		648	0.41234	0.16332
547	0.00618	0.071	0.04896	0.028	0.005		648.5	0.40849	0.16148
548	0.00618	0.069	0.04896	0.027	0.005		649	0.40065	0.1588
549	0.00618	0.068	0.04752	0.027	0.005		649.5	0.40229	0.157
550	0.00618	0.067	0.04752	0.027	0.005		650	0.39463	0.16195
551	0.00618	0.066	0.04608	0.026	0.005		650.5	0.39645	0.15403
552	0.00618	0.065	0.04608	0.026	0.004		651	0.38899	0.15279
553	0.00541	0.064	0.04464	0.025	0.004		651.5	0.38524	0.15135
554	0.00541	0.063	0.04464	0.025	0.004		652	0.38043	0.15213
555	0.00541	0.062	0.0432	0.025	0.004		652.5	0.38088	0.1483
556	0.00541	0.061	0.0432	0.024	0.004		653	0.37783	0.14751
557	0.00541	0.06	0.04176	0.024	0.004		653.5	0.37795	0.15047
558	0.00541	0.06	0.04176	0.024	0.004		654	0.37554	0.14771
559	0.00541	0.059	0.04176	0.023	0.004		654.5	0.36923	0.14467
560	0.00541	0.058	0.04032	0.023	0.004		655	0.36311	0.14089
561	0.00541	0.057	0.04032	0.023	0.004		655.5	0.36446	0.1413
562	0.00541	0.056	0.03888	0.022	0.004		656	0.35559	0.14428
563	0.00464	0.055	0.03888	0.022	0.004		656.5	0.35631	0.13782
564	0.00464	0.055	0.03888	0.021	0.004		657	0.3428	0.13383
565	0.00464	0.054	0.03744	0.021	0.004		657.5	0.35731	0.1379
566	0.00464	0.053	0.03744	0.021	0.004		658	0.3452	0.13584
567	0.00464	0.053	0.03744	0.021	0.004		658.5	0.34594	0.13378
568	0.00464	0.052	0.036	0.02	0.004		659	0.33874	0.13347
569	0.00464	0.051	0.036	0.02	0.004		659.5	0.34156	0.12954
570	0.00464	0.05	0.036	0.019	0.004		660	0.32632	0.12865
571	0.00464	0.05	0.03456	0.019	0.004		660.5	0.32756	0.13144
572	0.00464	0.049	0.03456	0.019	0.004		661	0.3237	0.12773
573	0.00464	0.048	0.03456	0.019	0.004		661.5	0.3195	0.12478
574	0.00464	0.048	0.03312	0.018	0.004		662	0.316	0.12202
575	0.00464	0.047	0.03312	0.018	0.004		662.5	0.31519	0.12425
576	0.00464	0.046	0.03312	0.018	0.004		663	0.31339	0.12151
577	0.00464	0.046	0.03168	0.017	0.004		663.5	0.31683	0.12059
578	0.00386	0.045	0.03168	0.017	0.003		664	0.3112	0.12046
579	0.00386	0.044	0.03168	0.017	0.003		664.5	0.30362	0.11974
580	0.00386	0.044	0.03024	0.017	0.003		665	0.30285	0.11711
581	0.00386	0.043	0.03024	0.016	0.003		665.5	0.3043	0.1196
582	0.00386	0.043	0.03024	0.016	0.003		666	0.29953	0.11725
583	0.00386	0.042	0.03024	0.016	0.003		666.5	0.29609	0.11858
584	0.00386	0.041	0.0288	0.016	0.003		667	0.29325	0.11665
585	0.00386	0.041	0.0288	0.015	0.003		667.5	0.2859	0.11336
586	0.00386	0.04	0.0288	0.015	0.003		668	0.28653	0.11262
587	0.00386	0.04	0.02736	0.015	0.003		668.5	0.279	0.11078
588	0.00386	0.039	0.02736	0.015	0.003		669	0.28063	0.11065
589	0.00386	0.039	0.02736	0.014	0.003		669.5	0.28209	0.10687
590	0.00386	0.038	0.02736	0.014	0.003		670	0.27994	0.10316
591	0.00386	0.038	0.02592	0.014	0.003		670.5	0.27513	0.10774
592	0.00386	0.037	0.02592	0.014	0.003		671	0.26873	0.10556
593	0.00386	0.037	0.02592	0.013	0.003		671.5	0.27378	0.10569
594	0.00386	0.036	0.02592	0.013	0.003		672	0.26955	0.10192
595	0.00386	0.036	0.02448	0.013	0.003		672.5	0.27151	0.098
596	0.00386	0.035	0.02448	0.013	0.003		673	0.26538	0.0984
597	0.00386	0.035	0.02448	0.012	0.003		673.5	0.25882	0.1009
598	0.00386	0.034	0.02448	0.012	0.003		674	0.25825	0.09875
599	0.00309	0.034	0.02304	0.012	0.003		674.5	0.2576	0.0954
600	0.00309	0.033	0.02304	0.012	0.003		675	0.26129	0.09779
601	0.00309	0.033	0.02304	0.012	0.003		675.5	0.25413	0.09495
602	0.00309	0.033	0.02304	0.011	0.003		676	0.25069	0.09548
603	0.00309	0.032	0.0216	0.011	0.003		676.5	0.2478	0.09522
604	0.00309	0.032	0.0216	0.011	0.003		677	0.24688	0.0931
605	0.00309	0.031	0.0216	0.011	0.003		677.5	0.24554	0.09536
606	0.00309	0.031	0.0216	0.011	0.003		678	0.24403	0.08826
607	0.00309	0.031	0.0216	0.011	0.003		678.5	0.24481	0.08654
608	0.00309	0.03	0.02016	0.01	0.003		679	0.24455	0.08905
609	0.00309	0.03	0.02016	0.01	0.003		679.5	0.23495	0.08952
610	0.00309	0.029	0.02016	0.01	0.003		680	0.23212	0.08666
611	0.00309	0.029	0.02016	0.01	0.003		680.5	0.23305	0.09086
612	0.00309	0.029	0.02016	0.01	0.003		681	0.23473	0.08808
613	0.00309	0.028	0.01872	0.009	0.003		681.5	0.22705	0.08627
614	0.00309	0.028	0.01872	0.009	0.003		682	0.2263	0.08678
615	0.00309	0.028	0.01872	0.009	0.003		682.5	0.22738	0.08395
616	0.00309	0.027	0.01872	0.009	0.003		683	0.22532	0.08214
617	0.00309	0.027	0.01872	0.009	0.002		683.5	0.21944	0.07967
618	0.00309	0.027	0.01872	0.009	0.002		684	0.21759	0.08024
619	0.00309	0.026	0.01728	0.009	0.002		684.5	0.21827	0.08109
620	0.00309	0.026	0.01728	0.008	0.002		685	0.21552	0.07742
621	0.00309	0.026	0.01728	0.008	0.002		685.5	0.20913	0.08211
622	0.00309	0.025	0.01728	0.008	0.002		686	0.20223	0.07583
623	0.00309	0.025	0.01728	0.008	0.002		686.5	0.20518	0.08068
624	0.00232	0.024	0.01728	0.008	0.002		687	0.2086	0.07571
625	0.00232	0.024	0.01584	0.008	0.002		687.5	0.20595	0.07682
626	0.00232	0.024	0.01584	0.008	0.002		688	0.20418	0.07532
627	0.00232	0.023	0.01584	0.007	0.002		688.5	0.19651	0.0719
628	0.00232	0.023	0.01584	0.007	0.002		689	0.19528	0.07392
629	0.00232	0.023	0.01584	0.007	0.002		689.5	0.19327	0.07303
630	0.00232	0.022	0.01584	0.007	0.002		690	0.19586	0.07092
631	0.00232	0.022	0.0144	0.007	0.002		690.5	0.19426	0.07242
632	0.00232	0.022	0.0144	0.007	0.002		691	0.19722	0.07479
633	0.00232	0.021	0.0144	0.007	0.002		691.5	0.18633	0.07057
634	0.00232	0.021	0.0144	0.006	0.002		692	0.19674	0.06855
635	0.00232	0.021	0.0144	0.006	0.002		692.5	0.18765	0.06873
636	0.00232	0.02	0.01296	0.006	0.002		693	0.18488	0.06963
637	0.00232	0.02	0.01296	0.006	0.002		693.5	0.18396	0.06906
638	0.00232	0.02	0.01296	0.006	0.002		694	0.18209	0.06478
639	0.00232	0.02	0.01296	0.006	0.002		694.5	0.17696	0.06605
640	0.00232	0.019	0.01296	0.006	0.002		695	0.17627	0.06296
641	0.00232	0.019	0.01296	0.006	0.002		695.5	0.17569	0.0653
642	0.00232	0.019	0.01152	0.005	0.002		696	0.16992	0.06605
643	0.00232	0.019	0.01152	0.005	0.002		696.5	0.17651	0.06411
644	0.00232	0.019	0.01152	0.005	0.002		697	0.17389	0.06198
645	0.00232	0.019	0.01152	0.005	0.002		697.5	0.17229	0.06041
646	0.00232	0.018	0.01152	0.005	0.002		698	0.17139	0.06125
647	0.00232	0.018	0.01152	0.005	0.002		698.5	0.16565	0.06296
648	0.00232	0.018	0.01152	0.005	0.002		699	0.16444	0.05913
649	0.00232	0.018	0.01008	0.004	0.002		699.5	0.15869	0.0603
650	0.00232	0.017	0.01008	0.004	0.002		700	0.16262	0.0564
651	0.00232	0.017	0.01008	0.004	0.002
652	0.00232	0.017	0.01008	0.004	0.002
653	0.00232	0.016	0.01008	0.004	0.002
654	0.00232	0.016	0.01008	0.004	0.002
655	0.00232	0.016	0.01008	0.003	0.002
656	0.00232	0.015	0.00864	0.003	0.002
657	0.00232	0.015	0.00864	0.003	0.002
658	0.00232	0.015	0.00864	0.003	0.002
659	0.00232	0.014	0.00864	0.003	0.002
660	0.00232	0.014	0.00864	0.003	0.002
661	0.00232	0.014	0.00864	0.003	0.002
662	0.00232	0.014	0.00864	0.003	0.002
663	0.00232	0.013	0.00864	0.003	0.002
664	0.00232	0.013	0.0072	0.002	0.002
665	0.00232	0.013	0.0072	0.002	0.002
666	0.00232	0.013	0.0072	0.002	0.002
667	0.00232	0.013	0.0072	0.002	0.002
668	0.00232	0.013	0.0072	0.002	0.002
669	0.00232	0.012	0.0072	0.002	0.002
670	0.00232	0.012	0.0072	0.002	0.002
671	0.00155	0.012	0.0072	0.002	0.002
672	0.00155	0.012	0.0072	0.002	0.002
673	0.00155	0.012	0.0072	0.002	0.002
674	0.00155	0.012	0.0072	0.002	0.002
675	0.00155	0.012	0.0072	0.002	0.002
676	0.00155	0.011	0.00576	0.002	0.002
677	0.00155	0.011	0.00576	0.002	0.002
678	0.00155	0.011	0.00576	0.002	0.002
679	0.00155	0.011	0.00576	0.002	0.002
680	0.00155	0.011	0.00576	0.002	0.002
681	0.00155	0.011	0.00576	0.002	0.001
682	0.00155	0.011	0.00576	0.002	0.001
683	0.00155	0.011	0.00576	0.002	0.001
684	0.00155	0.011	0.00576	0.002	0.001
685	0.00155	0.011	0.00576	0.002	0.001
686	0.00155	0.011	0.00576	0.002	0.001
687	0.00155	0.01	0.00576	0.002	0.001
688	0.00155	0.01	0.00576	0.002	0.001
689	0.00155	0.01	0.00576	0.002	0.001
690	0.00155	0.01	0.00576	0.002	0.001
691	0.00155	0.01	0.00576	0.002	0.001
692	0.00155	0.01	0.00576	0.002	0.001
693	0.00155	0.01	0.00576	0.002	0.001
694	0.00155	0.01	0.00576	0.002	0.001
695	0.00155	0.01	0.00576	0.002	0.001
696	0.000772727	0.01	0.00576	0.002	0.001
697	0.000772727	0.01	0.00576	0.002	0.001
698	0.000772727	0.01	0.00576	0.002	0.001
699	0.000772727	0.01	0.00576	0.002	0.001
700	0.000772727	0.01	0.00576	0.002	0.001
701	0.000772727	0.01	0.00576	0.002	0.001
702	0.000772727	0.01	0.00576	0.002	0.001
703	0.000772727	0.01	0.00432	0.002	0.001
704	0.000772727	0.01	0.00432	0.002	0.001
705	0.000772727	0.01	0.00432	0.002	0.001
706	0.000772727	0.01	0.00432	0.002	0.001
707	0.000772727	0.01	0.00432	0.002	0.001
708	0.000772727	0.009	0.00432	0.002	0.001
709	0.000772727	0.009	0.00432	0.002	0.001
710	0.000772727	0.009	0.00432	0.002	0.001
711	0.000772727	0.009	0.00432	0.002	0.001
712	0.000772727	0.009	0.00432	0.001	0.001
713	0.000772727	0.009	0.00432	0.001	0.001
714	0.000772727	0.008	0.00432	0.001	0.001
715	0.000772727	0.008	0.00432	0.001	0.001
716	0.000772727	0.008	0.00288	0.001	0.001
717	0.000772727	0.008	0.00288	0.001	0.001
718	0.000772727	0.007	0.00288	0.001	0.001
719	0.000772727	0.007	0.00288	0.001	0.001
720	0.000772727	0.007	0.00288	0	0.001
721	0.000772727	0.007	0.00288	0	0.001
722	0.000772727	0.006	0.00288	0	0.001
723	0.000772727	0.006	0.00288	0	0.001
724	0.000772727	0.006	0.00288	0	0.001
725	0.000772727	0.006	0.00144	0	0.001
726	0.000772727	0.006	0.00144	0	0.001
727	0.000772727	0.005	0.00144	0	0.001
728	0.000772727	0.005	0.00144	0	0.001
729	0.000772727	0.005	0.00144	-0.001	0.001
730	0.000772727	0.005	0.00144	-0.001	0.001
731	0.000772727	0.005	0.00144	-0.001	0.001
732	0.000772727	0.004	0.00144	-0.001	0.001
733	0.000772727	0.004	0.00144	-0.001	0.001
734	0.000772727	0.004	0.00144	-0.001	0.001
735	0.000772727	0.004	0.00144	-0.001	0.001
736	0.000772727	0.004	0.00144	-0.001	0.001
737	0.000772727	0.004	0.00144	-0.001	0.001
738	0.000772727	0.004	0.00144	-0.001	0.001
739	0.000772727	0.004	0	-0.001	0.001
740	0.000772727	0.004	0	-0.001	0.001
741	0.000772727	0.003	0	-0.001	0.001
742	0.000772727	0.003	0	-0.001	0.001
743	0.000772727	0.003	0	-0.001	0.001
744	0.000772727	0.003	0	-0.001	0.001
745	0	0.003	0	-0.001	0.001
746	0	0.003	0	-0.001	0.001
747	0	0.003	0	-0.001	0.001
748	0	0.003	0	-0.001	0.001
749	0	0.003	0	-0.001	0.001
750	0	0.003	0	-0.001	0.001
751	0	0.003	0	-0.001	0.001
752	0	0.003	0	-0.001	0.001
753	0	0.003	0	-0.001	0.001
754	0	0.003	0	-0.001	0.001
755	0	0.003	0	-0.001	0.001
756	0	0.003	0	-0.001	0.001
757	0	0.003	0	-0.001	0.001
758	0	0.003	0	-0.001	0.001
759	0	0.002	0	-0.001	0
760	0	0.002	0	-0.001	0.001
761	0	0.001	0	-0.001	0
762	0	0.001	0	-0.001	0
763	0	0.001	0	-0.001	0
764	0	0.001	0	-0.001	0
765	0	0.001	0	-0.001	0
766	0	0.001	0	-0.001	0
767	0	0.001	0	-0.001	0
768	0	0.001	0	-0.001	0
769	0	0.001	0	-0.001	0
770	0	0.001	0	-0.001	0
771	0	0.001	0	-0.001	0
772	0	0.001	0	-0.001	0
773	0	0.001	0	-0.001	0
774	0	0.001	0	0	0
775	0	0.001	0	0	0
776	0	0	0	0	0
777	0	0	0	0	0
778	0	0	0	0	0
779	0	0	0	0	0
780	0	0	0	0	0
781	0	0	0	0	0
782	0	0	0	0	0
783	0	0	0	0	0
784	0	0	0	0	0
785	0	0	0	0	0
786	0	0	0	0	0
787	0	0	0	0	0
788	0	0	0	0	0
789	0	0	0	0	0
790	0	0	0	0	0
791	0	0	0	0	0
792	0	0	0	0	0
793	0	0	0	0	0
794	0	0	0	0	0
795	0	0	0	0	0
796	0	0	0	0	0
797	0	0	0	0	0
798	0	0	0	0	0
799	0	0	0	0	0
800	0	0	0	0	0

## Sheet: Figure 3c (PFBT-COOH Pdots)
ps|nm	624.388	624.179	623.97	623.761	623.552	623.343	623.134	622.925	622.716	622.507	622.298	622.09	621.881	621.672	621.463	621.254	621.045	620.836	620.627	620.418	620.209	620	619.791	619.582	619.373	619.164	618.955	618.746	618.537	618.328	618.119	617.91	617.702	617.493	617.284	617.075	616.866	616.657	616.448	616.239	616.03	615.821	615.612	615.403	615.194	614.985	614.776	614.567	614.358
0	3973	3919	3906	3834	3852	3842	3937	3961	4009	3993	4000	3967	3982	3996	3980	4005	4000	4004	4021	3983	4034	4009	3974	3974	3955	3923	3996	3996	3978	4013	4042	4060	4112	4067	4051	4040	4028	4015	4048	4064	4012	3976	4009	3983	3960	3965	3970	3959	3945
4.25854	4040	3971	3933	3859	3840	3846	3980	3968	4047	4014	4005	3989	3983	3970	3990	4011	3970	3985	3982	3984	3971	3977	3957	3971	3979	3976	4000	3968	3998	3981	4003	4009	4040	4032	4079	4107	4097	4054	4069	4098	4041	3991	3992	3991	3982	3968	3967	3965	3967
[truncated: 510 more rows]
[truncated: 591 more columns]

## Sheet: Figure 3c (PFBT-T Pdots)
ps|nm	624.388	624.179	623.97	623.761	623.552	623.343	623.134	622.925	622.716	622.507	622.298	622.09	621.881	621.672	621.463	621.254	621.045	620.836	620.627	620.418	620.209	620	619.791	619.582	619.373	619.164	618.955	618.746	618.537	618.328	618.119	617.91	617.702	617.493	617.284	617.075	616.866	616.657	616.448	616.239	616.03	615.821	615.612	615.403	615.194	614.985	614.776	614.567	614.358
[truncated: 512 more rows]
[truncated: 591 more columns]

[truncated: 43 more sheets: Figure 3c (PFBT-COOH-PCBM Pdot), Figure 3c (PFBT-T-PCBM Pdots), Figure 3d, Figure 3e, Figure 3f, Figure 4a, Figure 4b, Figure 4c, Figure 5a, Figure 5b, Figure S3, Figure S6, Figure S7, Figure S8, Figure S9, Figure S10a, Figure S10b, Figure S11, Figure S12a, Figure S12b …]
